# Supplementary material for: Using Genomes and Evolutionary Analyses to Screen for Host-Specificity and Positive Selection in the Plant Pathogen Xylella fastidiosa
Source: Appl Environ Microbiol. 2022 Sep 12;88(18):e01220-22. doi: 10.1128/aem.01220-22 (PMC9499020; doi:10.1128/aem.01220-22)
Supplement: Supplemental file 5 — Table S4. Download aem.01220-22-s0005.xls, XLS file, 6.0 MB [file aem.01220-22-s0005.xls]

## Sheet: Supplementary_Table_3_gene_pres
Gene	Non-unique Gene name	Annotation	No. isolates	No. sequences	Avg sequences per isolate	Genome Fragment	Order within Fragment	Accessory Fragment	Accessory Order with Fragment	QC	Min group size nuc	Max group size nuc	Avg group size nuc	ATCC35871	ATCC35879P	AlmaEM3	BB01	BB164	CCPM1	CFBP8069	CFBP8073	CFBP8074	CFBP8078	CFBP8082	CFBP8083	CFBP8084	CFBP8356	CFBP8416	CFBP8417	CFBP8419	CP006696	ConnCreek	Dixon	EB921	ESVL	Fb7	Fillmore	GV156	Griffin1	Hib4	IVIA5235	IVIA65862	IVIA6629	J1a12	LM10	M12	M23	MUL0034	OLS0478
acpP		Acyl carrier protein	64	64	1	521	9050				239	239	239	ATCC35871_01173	ATCC35879P_00978	AlmaEM3_01646	BB01_01859	BB164_01117	CCPM1_02112	CFBP8069_01369	CFBP8073_00853	CFBP8074_01430	CFBP8078_00084	CFBP8082_01478	CFBP8083_01664	CFBP8084_00228	CFBP8356_01311	CFBP8416_01367	CFBP8417_00417	CFBP8419_02031	CP006696_02389	ConnCreek_00712	Dixon_02005	EB921_01640	ESVL_01115	Fb7_00614	Fillmore_01770	GV156_00768	Griffin1_00588	Hib4_00597	IVIA5235_00133	IVIA65862_01437	IVIA6629_01050	J1a12_00613	LM10_01896	M12_01689	M23_01742	MUL0034_01473	OLS0478_00619
rpmB		50S ribosomal protein L28	64	64	1	521	7585				236	236	236	ATCC35871_00503	ATCC35879P_00549	AlmaEM3_01373	BB01_02180	BB164_02833	CCPM1_01430	CFBP8069_00120	CFBP8073_01678	CFBP8074_00699	CFBP8078_00646	CFBP8082_00156	CFBP8083_00287	CFBP8084_00459	CFBP8356_00680	CFBP8416_01016	CFBP8417_00606	CFBP8419_00178	CP006696_00740	ConnCreek_01850	Dixon_00335	EB921_00771	ESVL_01951	Fb7_01862	Fillmore_00610	GV156_01732	Griffin1_00298	Hib4_02086	IVIA5235_01861	IVIA65862_02041	IVIA6629_02000	J1a12_01235	LM10_00613	M12_00558	M23_00544	MUL0034_00370	OLS0478_01089
mreB		Cell shape-determining protein MreB	64	64	1	521	1147				1043	1043	1043	ATCC35871_00441	ATCC35879P_00639	AlmaEM3_00403	BB01_00452	BB164_02375	CCPM1_01341	CFBP8069_00225	CFBP8073_00181	CFBP8074_00201	CFBP8078_01174	CFBP8082_00070	CFBP8083_00197	CFBP8084_01328	CFBP8356_00238	CFBP8416_00984	CFBP8417_00012	CFBP8419_00073	CP006696_00830	ConnCreek_01956	Dixon_02465	EB921_00471	ESVL_01902	Fb7_01758	Fillmore_00803	GV156_01832	Griffin1_02082	Hib4_01989	IVIA5235_01362	IVIA65862_01745	IVIA6629_01361	J1a12_01135	LM10_00738	M12_00680	M23_00649	MUL0034_00455	OLS0478_02161
speD		S-adenosylmethionine decarboxylase proenzyme	64	64	1	521	794				794	794	794	ATCC35871_02023	ATCC35879P_01604	AlmaEM3_01847	BB01_01749	BB164_02606	CCPM1_01128	CFBP8069_00952	CFBP8073_01886	CFBP8074_02167	CFBP8078_00395	CFBP8082_01934	CFBP8083_01971	CFBP8084_01593	CFBP8356_01906	CFBP8416_02232	CFBP8417_02018	CFBP8419_01404	CP006696_02139	ConnCreek_02167	Dixon_02253	EB921_01976	ESVL_00290	Fb7_01537	Fillmore_01015	GV156_02047	Griffin1_01990	Hib4_00983	IVIA5235_01002	IVIA65862_01084	IVIA6629_00960	J1a12_01683	LM10_01011	M12_00893	M23_00860	MUL0034_00728	OLS0478_01372
clpX		ATP-dependent Clp protease ATP-binding subunit ClpX	64	64	1	521	7607				1280	1280	1280	ATCC35871_00519	ATCC35879P_00532	AlmaEM3_01357	BB01_02196	BB164_02849	CCPM1_01448	CFBP8069_00103	CFBP8073_01661	CFBP8074_00714	CFBP8078_00630	CFBP8082_00173	CFBP8083_00304	CFBP8084_00477	CFBP8356_00665	CFBP8416_01034	CFBP8417_00622	CFBP8419_00193	CP006696_00723	ConnCreek_01833	Dixon_00319	EB921_00754	ESVL_01967	Fb7_01877	Fillmore_00594	GV156_01716	Griffin1_00316	Hib4_02101	IVIA5235_01878	IVIA65862_02025	IVIA6629_01984	J1a12_01251	LM10_00597	M12_00542	M23_00527	MUL0034_00352	OLS0478_01104
group_1750		hypothetical protein	64	64	1	521	537				848	2228	2108	ATCC35871_01833	ATCC35879P_00601	AlmaEM3_02031	BB01_01403	BB164_02303	CCPM1_01380	CFBP8069_00187	CFBP8073_01993	CFBP8074_00236	CFBP8078_01423	CFBP8082_00108	CFBP8083_00235	CFBP8084_01818	CFBP8356_00275	CFBP8416_01692	CFBP8417_00969	CFBP8419_00111	CP006696_00791	ConnCreek_01918	Dixon_02538	EB921_02252	ESVL_00180	Fb7_01795	Fillmore_00730	GV156_01794	Griffin1_01615	Hib4_02023	IVIA5235_01399	IVIA65862_01468	IVIA6629_01330	J1a12_01174	LM10_00664	M12_00606	M23_00611	MUL0034_00417	OLS0478_02126
group_2216		hypothetical protein	64	64	1	521	3294				1325	2690	2078	ATCC35871_00778	ATCC35879P_02292	AlmaEM3_00172	BB01_01177	BB164_01689	CCPM1_00387	CFBP8069_00541	CFBP8073_00247	CFBP8074_00457	CFBP8078_00273	CFBP8082_00340	CFBP8083_01249	CFBP8084_00757	CFBP8356_00068	CFBP8416_00115	CFBP8417_00525	CFBP8419_00665	CP006696_02781	ConnCreek_00199	Dixon_01771	EB921_00528	ESVL_00859	Fb7_02475	Fillmore_02259	GV156_01289	Griffin1_01719	Hib4_02603	IVIA5235_00791	IVIA65862_01538	IVIA6629_00703	J1a12_02608	LM10_02459	M12_02190	M23_02251	MUL0034_02623	OLS0478_01776
msbA		Lipid A export ATP-binding/permease protein MsbA	64	105	1.65	521	7292				275	2786	1435	ATCC35871_01642	ATCC35879P_00404	AlmaEM3_02321	BB01_00054	BB164_01868 BB164_00202 BB164_00203 BB164_01867 BB164_00204	CCPM1_01595	CFBP8069_01597 CFBP8069_01598	CFBP8073_01092 CFBP8073_01091	CFBP8074_00813 CFBP8074_00812	CFBP8078_01570 CFBP8078_01571	CFBP8082_01744 CFBP8082_01745	CFBP8083_00429	CFBP8084_01986 CFBP8084_01985	CFBP8356_01648 CFBP8356_01649	CFBP8416_01577 CFBP8416_01576 CFBP8416_01575	CFBP8417_00840	CFBP8419_00315	CP006696_00596 CP006696_00597	ConnCreek_01707	Dixon_01196	EB921_01201 EB921_01200	ESVL_00515 ESVL_00514	Fb7_01978 Fb7_01977	Fillmore_00460 Fillmore_00461	GV156_01590	Griffin1_01474 Griffin1_01473 Griffin1_01475 Griffin1_01472	Hib4_02198 Hib4_02197	IVIA5235_00369 IVIA5235_00368	IVIA65862_00466	IVIA6629_00362 IVIA6629_00363	J1a12_01349	LM10_00459 LM10_00460	M12_00407	M23_00401	MUL0034_00229 MUL0034_00230	OLS0478_01202 OLS0478_01201
menH		2-succinyl-6-hydroxy-2,4-cyclohexadiene-1-carboxylate synthase	64	64	1	521	7120				650	1112	1000	ATCC35871_01575	ATCC35879P_00317	AlmaEM3_00753	BB01_01605	BB164_01999	CCPM1_00068	CFBP8069_01280	CFBP8073_00480	CFBP8074_01232	CFBP8078_00796	CFBP8082_01041	CFBP8083_00512	CFBP8084_01178	CFBP8356_01070	CFBP8416_01535	CFBP8417_01139	CFBP8419_00395	CP006696_00513	ConnCreek_01621	Dixon_01275	EB921_01888	ESVL_02152	Fb7_02073	Fillmore_00380	GV156_00318	Griffin1_00624	Hib4_02276	IVIA5235_02153	IVIA65862_00907	IVIA6629_02121	J1a12_01434	LM10_00376	M12_00322	M23_00316	MUL0034_02099	OLS0478_01490
hrcA		Heat-inducible transcription repressor HrcA	64	64	1	521	8692				413	1112	1018	ATCC35871_01693	ATCC35879P_01120	AlmaEM3_01512	BB01_01942	BB164_00983	CCPM1_02295	CFBP8069_01502	CFBP8073_01318	CFBP8074_01529	CFBP8078_01697	CFBP8082_01507	CFBP8083_00895	CFBP8084_01359	CFBP8356_01449	CFBP8416_01751	CFBP8417_01527	CFBP8419_01800	CP006696_02256	ConnCreek_00852	Dixon_00737	EB921_00289	ESVL_00334	Fb7_00747	Fillmore_01636	GV156_00626	Griffin1_01154	Hib4_00738	IVIA5235_00238	IVIA65862_00111	IVIA6629_00123	J1a12_00743	LM10_01763	M12_01556	M23_01600	MUL0034_01341	OLS0478_00734
group_3178		hypothetical protein	64	64	1	521	7112				767	1784	1658	ATCC35871_01570	ATCC35879P_00312	AlmaEM3_00758	BB01_01600	BB164_02004	CCPM1_00063	CFBP8069_01275	CFBP8073_00475	CFBP8074_01227	CFBP8078_00801	CFBP8082_01046	CFBP8083_00517	CFBP8084_01183	CFBP8356_01075	CFBP8416_01530	CFBP8417_01134	CFBP8419_00400	CP006696_00508	ConnCreek_01616	Dixon_01280	EB921_01893	ESVL_02147	Fb7_02078	Fillmore_00375	GV156_00313	Griffin1_00629	Hib4_02281	IVIA5235_02158	IVIA65862_00902	IVIA6629_02116	J1a12_01439	LM10_00371	M12_00317	M23_00311	MUL0034_02104	OLS0478_01495
mshA_4		D-inositol-3-phosphate glycosyltransferase	64	64	1	521	3423				2003	2582	2571	ATCC35871_01744	ATCC35879P_02133	AlmaEM3_00334	BB01_00133	BB164_01519	CCPM1_00549	CFBP8069_00383	CFBP8073_01143	CFBP8074_00864	CFBP8078_01383	CFBP8082_00498	CFBP8083_01409	CFBP8084_01172	CFBP8356_01474	CFBP8416_01963	CFBP8417_01640	CFBP8419_00814	CP006696_02635	ConnCreek_00360	Dixon_01610	EB921_01819	ESVL_00387	Fb7_02250	Fillmore_02097	GV156_01125	Griffin1_01275	Hib4_02386	IVIA5235_00632	IVIA65862_00170	IVIA6629_00179	J1a12_02392	LM10_02294	M12_02024	M23_02092	MUL0034_02093	OLS0478_01320
purH		Bifunctional purine biosynthesis protein PurH	64	64	1	521	9546				1583	2024	1762	ATCC35871_00049	ATCC35879P_01696	AlmaEM3_02284	BB01_02390	BB164_00725	CCPM1_01003	CFBP8069_00830	CFBP8073_01445	CFBP8074_01051	CFBP8078_01883	CFBP8082_02047	CFBP8083_01879	CFBP8084_01544	CFBP8356_00517	CFBP8416_02011	CFBP8417_01213	CFBP8419_01522	CP006696_02017	ConnCreek_02286	Dixon_01107	EB921_01042	ESVL_02439	Fb7_01305	Fillmore_01142	GV156_02141	Griffin1_00922	Hib4_01193	IVIA5235_01720	IVIA65862_02354	IVIA6629_02339	J1a12_02177	LM10_01134	M12_01015	M23_00953	MUL0034_00855	OLS0478_00182
group_3383		hypothetical protein	64	64	1	521	130				755	1067	1031	ATCC35871_00133	ATCC35879P_01769	AlmaEM3_02207	BB01_01507	BB164_00645	CCPM1_00929	CFBP8069_00756	CFBP8073_01240	CFBP8074_01127	CFBP8078_01843	CFBP8082_01871	CFBP8083_01806	CFBP8084_01878	CFBP8356_00444	CFBP8416_02104	CFBP8417_01898	CFBP8419_01449	CP006696_01944	ConnCreek_02360	Dixon_01033	EB921_01115	ESVL_00641	Fb7_01230	Fillmore_01219	GV156_02216	Griffin1_01786	Hib4_01273	IVIA5235_01793	IVIA65862_00886	IVIA6629_00563	J1a12_02254	LM10_01211	M12_01090	M23_01026	MUL0034_00933	OLS0478_00106
group_3420		hypothetical protein	64	64	1	521	7194				311	332	322	ATCC35871_01179	ATCC35879P_00352	AlmaEM3_02374	BB01_01727	BB164_01922	CCPM1_00102	CFBP8069_01546	CFBP8073_02238	CFBP8074_02226	CFBP8078_00768	CFBP8082_01007	CFBP8083_00479	CFBP8084_02281	CFBP8356_01990	CFBP8416_02364	CFBP8417_01170	CFBP8419_00365	CP006696_00544	ConnCreek_01656	Dixon_01248	EB921_01842	ESVL_02184	Fb7_02034	Fillmore_00406	GV156_01538	Griffin1_02182	Hib4_02247	IVIA5235_01148	IVIA65862_00939	IVIA6629_02153	J1a12_01400	LM10_00406	M12_00353	M23_00350	MUL0034_00177	OLS0478_01003
rsmG		Ribosomal RNA small subunit methyltransferase G	64	64	1	521	9598				611	716	674	ATCC35871_00092	ATCC35879P_01731	AlmaEM3_02243	BB01_02349	BB164_00681	CCPM1_00967	CFBP8069_00794	CFBP8073_01409	CFBP8074_01088	CFBP8078_02050	CFBP8082_02246	CFBP8083_01844	CFBP8084_01507	CFBP8356_00483	CFBP8416_01966	CFBP8417_01174	CFBP8419_01488	CP006696_01980	ConnCreek_02322	Dixon_01068	EB921_01077	ESVL_02400	Fb7_01268	Fillmore_01183	GV156_02178	Griffin1_00884	Hib4_01231	IVIA5235_01755	IVIA65862_02393	IVIA6629_02379	J1a12_02213	LM10_01175	M12_01054	M23_00988	MUL0034_00894	OLS0478_00146
dapb2		Dipeptidyl aminopeptidase BII	64	64	1	521	117				1976	2159	2131	ATCC35871_00144	ATCC35879P_01780	AlmaEM3_02196	BB01_01518	BB164_00632	CCPM1_00917	CFBP8069_00745	CFBP8073_01251	CFBP8074_01138	CFBP8078_01854	CFBP8082_01882	CFBP8083_01795	CFBP8084_01867	CFBP8356_00433	CFBP8416_02115	CFBP8417_01909	CFBP8419_01438	CP006696_01933	ConnCreek_02371	Dixon_01022	EB921_01126	ESVL_00630	Fb7_01219	Fillmore_01230	GV156_02227	Griffin1_01775	Hib4_01284	IVIA5235_01804	IVIA65862_00897	IVIA6629_00574	J1a12_02265	LM10_01222	M12_01101	M23_01037	MUL0034_00944	OLS0478_00095
queH		Epoxyqueuosine reductase QueH	64	64	1	521	8436				710	809	726	ATCC35871_00637	ATCC35879P_01187	AlmaEM3_01469	BB01_00812	BB164_00912	CCPM1_02362	CFBP8069_01299	CFBP8073_00659	CFBP8074_01315	CFBP8078_01082	CFBP8082_01382	CFBP8083_00962	CFBP8084_00867	CFBP8356_01213	CFBP8416_01282	CFBP8417_01413	CFBP8419_01865	CP006696_01247	ConnCreek_00920	Dixon_01979	EB921_01687	ESVL_00132	Fb7_00809	Fillmore_01589	GV156_00558	Griffin1_01042	Hib4_01900	IVIA5235_00110	IVIA65862_02290	IVIA6629_00080	J1a12_01609	LM10_01717	M12_01510	M23_01533	MUL0034_01273	OLS0478_02356
group_3649		hypothetical protein	64	64	1	521	9186				707	977	903	ATCC35871_01251	ATCC35879P_00927	AlmaEM3_00614	BB01_00603	BB164_01196	CCPM1_02060	CFBP8069_01130	CFBP8073_01498	CFBP8074_01371	CFBP8078_00151	CFBP8082_01255	CFBP8083_01612	CFBP8084_00178	CFBP8356_01011	CFBP8416_00346	CFBP8417_00353	CFBP8419_01979	CP006696_02443	ConnCreek_00656	Dixon_02067	EB921_01437	ESVL_01354	Fb7_00552	Fillmore_01833	GV156_00821	Griffin1_00035	Hib4_00533	IVIA5235_02066	IVIA65862_00672	IVIA6629_01131	J1a12_00551	LM10_01963	M12_01754	M23_01796	MUL0034_01523	OLS0478_00572
proB		Glutamate 5-kinase	64	64	1	521	7146				518	1358	1137	ATCC35871_01587	ATCC35879P_00330	AlmaEM3_00741	BB01_01617	BB164_01983	CCPM1_00082	CFBP8069_02141	CFBP8073_00493	CFBP8074_01244	CFBP8078_00784	CFBP8082_01028	CFBP8083_00499	CFBP8084_00431	CFBP8356_01058	CFBP8416_02341	CFBP8417_01151	CFBP8419_00383	CP006696_00526	ConnCreek_01635	Dixon_01263	EB921_01875	ESVL_02164	Fb7_02058	Fillmore_00392	GV156_01518	Griffin1_00612	Hib4_02265	IVIA5235_02139	IVIA65862_00919	IVIA6629_02133	J1a12_01421	LM10_00388	M12_00335	M23_00330	MUL0034_00156	OLS0478_00286
cnoX		Chaperedoxin	64	64	1	521	3900				860	908	861	ATCC35871_01969	ATCC35879P_01298	AlmaEM3_00460	BB01_01296	BB164_00343	CCPM1_02734	CFBP8069_01897	CFBP8073_01615	CFBP8074_01864	CFBP8078_01734	CFBP8082_01780	CFBP8083_02279	CFBP8084_01648	CFBP8356_01763	CFBP8416_02053	CFBP8417_01831	CFBP8419_02102	CP006696_02594	ConnCreek_01023	Dixon_00560	EB921_01518	ESVL_00602	Fb7_01460	Fillmore_01482	GV156_00454	Griffin1_01662	Hib4_01790	IVIA5235_00512	IVIA65862_00507	IVIA6629_00404	J1a12_02359	LM10_01610	M12_01404	M23_01424	MUL0034_01172	OLS0478_02451
hrpB		ATP-dependent RNA helicase HrpB	64	64	1	521	7542				1337	2663	2476	ATCC35871_02100	ATCC35879P_00568	AlmaEM3_01392	BB01_01435	BB164_02797	CCPM1_01411	CFBP8069_00139	CFBP8073_01948	CFBP8074_02187	CFBP8078_02120	CFBP8082_00137	CFBP8083_00268	CFBP8084_02082	CFBP8356_02012	CFBP8416_02296	CFBP8417_02112	CFBP8419_00158	CP006696_00760	ConnCreek_01869	Dixon_02583	EB921_02351	ESVL_00148	Fb7_01841	Fillmore_00629	GV156_01751	Griffin1_02019	Hib4_02066	IVIA5235_01080	IVIA65862_00945	IVIA6629_00580	J1a12_01215	LM10_00632	M12_00577	M23_00563	MUL0034_00389	OLS0478_02099
group_3788		hypothetical protein	64	64	1	521	9118				284	1697	1633	ATCC35871_01302	ATCC35879P_00963	AlmaEM3_00564	BB01_00552	BB164_01144	CCPM1_02097	CFBP8069_01168	CFBP8073_01459	CFBP8074_01334	CFBP8078_00101	CFBP8082_01219	CFBP8083_01649	CFBP8084_00214	CFBP8356_01047	CFBP8416_00293	CFBP8417_00405	CFBP8419_01942	CP006696_02405	ConnCreek_00695	Dixon_02016	EB921_01400	ESVL_01407	Fb7_00600	Fillmore_01782	GV156_00783	Griffin1_00599	Hib4_00583	IVIA5235_02103	IVIA65862_00620	IVIA6629_01078	J1a12_00599	LM10_01912	M12_01700	M23_01757	MUL0034_01487	OLS0478_00608
group_3809		hypothetical protein	64	64	1	521	5658				128	299	258	ATCC35871_01902	ATCC35879P_02070	AlmaEM3_00523	BB01_00324	BB164_01421	CCPM1_00626	CFBP8069_01767	CFBP8073_01374	CFBP8074_01181	CFBP8078_01485	CFBP8082_01601	CFBP8083_02187	CFBP8084_01460	CFBP8356_01561	CFBP8416_01858	CFBP8417_01675	CFBP8419_01226	CP006696_01129	ConnCreek_00413	Dixon_00400	EB921_00976	ESVL_00482	Fb7_02199	Fillmore_02045	GV156_01068	Griffin1_01436	Hib4_02324	IVIA5235_00331	IVIA65862_00380	IVIA6629_00273	J1a12_01485	LM10_02238	M12_01967	M23_02038	MUL0034_02039	OLS0478_01543
mnmA		tRNA-specific 2-thiouridylase MnmA	64	64	1	521	945				758	1139	1097	ATCC35871_00327	ATCC35879P_01502	AlmaEM3_01949	BB01_01046	BB164_02497	CCPM1_01223	CFBP8069_00339	CFBP8073_00071	CFBP8074_00085	CFBP8078_00494	CFBP8082_00699	CFBP8083_00085	CFBP8084_01035	CFBP8356_00387	CFBP8416_00866	CFBP8417_00126	CFBP8419_01307	CP006696_00992	ConnCreek_02071	Dixon_02351	EB921_01336	ESVL_01790	Fb7_01639	Fillmore_00917	GV156_01947	Griffin1_00235	Hib4_00886	IVIA5235_01249	IVIA65862_01858	IVIA6629_01810	J1a12_01015	LM10_00855	M12_00794	M23_00764	MUL0034_00628	OLS0478_02275
group_3908		hypothetical protein	64	64	1	521	8391				599	740	724	ATCC35871_00664	ATCC35879P_01211	AlmaEM3_01443	BB01_00785	BB164_00887	CCPM1_02386	CFBP8069_01323	CFBP8073_00633	CFBP8074_01288	CFBP8078_01112	CFBP8082_01358	CFBP8083_00986	CFBP8084_00842	CFBP8356_01188	CFBP8416_01313	CFBP8417_01385	CFBP8419_01890	CP006696_01223	ConnCreek_00944	Dixon_01952	EB921_01711	ESVL_00103	Fb7_00835	Fillmore_01563	GV156_00532	Griffin1_01015	Hib4_01871	IVIA5235_00086	IVIA65862_02263	IVIA6629_00053	J1a12_01581	LM10_01691	M12_01482	M23_01508	MUL0034_01248	OLS0478_01289
pepO		Neutral endopeptidase	64	64	1	521	9215				1703	2102	2095	ATCC35871_01230	ATCC35879P_00906	AlmaEM3_01808	BB01_00624	BB164_01217	CCPM1_02038	CFBP8069_01109	CFBP8073_01843	CFBP8074_01394	CFBP8078_00172	CFBP8082_01276	CFBP8083_01591	CFBP8084_00157	CFBP8356_00990	CFBP8416_00368	CFBP8417_00332	CFBP8419_02000	CP006696_02464	ConnCreek_00635	Dixon_02088	EB921_01458	ESVL_01333	Fb7_00529	Fillmore_01854	GV156_00843	Griffin1_00056	Hib4_00510	IVIA5235_02044	IVIA65862_00693	IVIA6629_01152	J1a12_00529	LM10_01984	M12_01775	M23_01817	MUL0034_01544	OLS0478_00550
apbE		FAD:protein FMN transferase	64	64	1	521	9193				785	986	973	ATCC35871_01244	ATCC35879P_00920	AlmaEM3_01822	BB01_00610	BB164_01203	CCPM1_02053	CFBP8069_01123	CFBP8073_01505	CFBP8074_01378	CFBP8078_00158	CFBP8082_01262	CFBP8083_01605	CFBP8084_00171	CFBP8356_01004	CFBP8416_00353	CFBP8417_00346	CFBP8419_01986	CP006696_02450	ConnCreek_00649	Dixon_02074	EB921_01444	ESVL_01347	Fb7_00545	Fillmore_01840	GV156_00828	Griffin1_00042	Hib4_00526	IVIA5235_02059	IVIA65862_00679	IVIA6629_01138	J1a12_00544	LM10_01970	M12_01761	M23_01803	MUL0034_01530	OLS0478_00565
group_3959		hypothetical protein	64	64	1	521	4903				287	443	430	ATCC35871_01334	ATCC35879P_00216	AlmaEM3_00858	BB01_01649	BB164_02107	CCPM1_01681	CFBP8069_02076	CFBP8073_00569	CFBP8074_00495	CFBP8078_01273	CFBP8082_00522	CFBP8083_00612	CFBP8084_01102	CFBP8356_00811	CFBP8416_00741	CFBP8417_00757	CFBP8419_00832	CP006696_00409	ConnCreek_01520	Dixon_00464	EB921_00106	ESVL_01682	Fb7_00222	Fillmore_00274	GV156_00217	Griffin1_00812	Hib4_00212	IVIA5235_02259	IVIA65862_01325	IVIA6629_01611	J1a12_00219	LM10_00271	M12_00219	M23_00216	MUL0034_02203	OLS0478_00815
group_3987		hypothetical protein	64	64	1	521	3494				2018	2477	2366	ATCC35871_01790	ATCC35879P_02177	AlmaEM3_00290	BB01_00177	BB164_01570	CCPM1_00502	CFBP8069_00426	CFBP8073_01186	CFBP8074_00909	CFBP8078_01340	CFBP8082_00454	CFBP8083_01366	CFBP8084_00381	CFBP8356_01512	CFBP8416_01914	CFBP8417_01596	CFBP8419_00776	CP006696_02674	ConnCreek_00315	Dixon_01655	EB921_01776	ESVL_00431	Fb7_02295	Fillmore_02142	GV156_01169	Griffin1_01323	Hib4_02431	IVIA5235_00676	IVIA65862_00214	IVIA6629_00224	J1a12_02435	LM10_02340	M12_02070	M23_02136	MUL0034_00107	OLS0478_01895
act		Methanol dehydrogenase activator	64	64	1	521	9491				467	644	549	ATCC35871_00018	ATCC35879P_01664	AlmaEM3_02140	BB01_02421	BB164_00758	CCPM1_01036	CFBP8069_00863	CFBP8073_01750	CFBP8074_01019	CFBP8078_01903	CFBP8082_02115	CFBP8083_01912	CFBP8084_01796	CFBP8356_00548	CFBP8416_02144	CFBP8417_01242	CFBP8419_01553	CP006696_02048	ConnCreek_02254	Dixon_01136	EB921_00190	ESVL_02467	Fb7_01336	Fillmore_01114	GV156_02108	Griffin1_00951	Hib4_01161	IVIA5235_01688	IVIA65862_02325	IVIA6629_02309	J1a12_02148	LM10_01106	M12_00987	M23_00920	MUL0034_00823	OLS0478_00213
tdcB		L-threonine dehydratase catabolic TdcB	64	64	1	521	6284				1007	1094	1062	ATCC35871_00171	ATCC35879P_01926	AlmaEM3_01099	BB01_00853	BB164_00563	CCPM1_00767	CFBP8069_01666	CFBP8073_01536	CFBP8074_01972	CFBP8078_00960	CFBP8082_01663	CFBP8083_02063	CFBP8084_01737	CFBP8356_01676	CFBP8416_01163	CFBP8417_01731	CFBP8419_01646	CP006696_01514	ConnCreek_01227	Dixon_01384	EB921_01163	ESVL_02212	Fb7_01068	Fillmore_01302	GV156_02406	Griffin1_01742	Hib4_01356	IVIA5235_00444	IVIA65862_02101	IVIA6629_02191	J1a12_01898	LM10_01432	M12_01230	M23_01221	MUL0034_01848	OLS0478_01933
cysNC		Bifunctional enzyme CysN/CysC	64	64	1	521	842				1145	1982	1956	ATCC35871_00270	ATCC35879P_01562	AlmaEM3_01892	BB01_00989	BB164_02560	CCPM1_01165	CFBP8069_02069	CFBP8073_00013	CFBP8074_00027	CFBP8078_00435	CFBP8082_00757	CFBP8083_00026	CFBP8084_02170	CFBP8356_00327	CFBP8416_00803	CFBP8417_00184	CFBP8419_01366	CP006696_02176	ConnCreek_02129	Dixon_02293	EB921_01277	ESVL_00250	Fb7_01577	Fillmore_00975	GV156_02007	Griffin1_00175	Hib4_00946	IVIA5235_01191	IVIA65862_00582	IVIA6629_00443	J1a12_01645	LM10_00971	M12_00853	M23_00822	MUL0034_00688	OLS0478_01412
gst		Glutathione S-transferase GST-4.5	64	64	1	521	7579				611	617	616	ATCC35871_00499	ATCC35879P_00552	AlmaEM3_01376	BB01_02177	BB164_02830	CCPM1_01427	CFBP8069_00123	CFBP8073_01681	CFBP8074_00696	CFBP8078_00649	CFBP8082_00153	CFBP8083_00284	CFBP8084_00456	CFBP8356_00683	CFBP8416_01013	CFBP8417_00603	CFBP8419_00175	CP006696_00743	ConnCreek_01853	Dixon_00338	EB921_00774	ESVL_01948	Fb7_01859	Fillmore_00613	GV156_01735	Griffin1_00295	Hib4_02083	IVIA5235_01858	IVIA65862_02044	IVIA6629_02003	J1a12_01232	LM10_00616	M12_00561	M23_00547	MUL0034_00373	OLS0478_01086
hchA		Protein/nucleic acid deglycase 1	64	64	1	521	7680				371	824	632	ATCC35871_00569	ATCC35879P_00477	AlmaEM3_01306	BB01_02247	BB164_02901	CCPM1_01501	CFBP8069_00049	CFBP8073_00807	CFBP8074_00764	CFBP8078_00580	CFBP8082_00227	CFBP8083_00358	CFBP8084_00531	CFBP8356_00612	CFBP8416_01087	CFBP8417_00672	CFBP8419_00247	CP006696_00672	ConnCreek_01779	Dixon_00781	EB921_00701	ESVL_02018	Fb7_01926	Fillmore_00544	GV156_01662	Griffin1_00368	Hib4_02151	IVIA5235_01932	IVIA65862_01975	IVIA6629_01933	J1a12_01301	LM10_00546	M12_00491	M23_00473	MUL0034_00299	OLS0478_01154
group_4181		hypothetical protein	64	64	1	521	7722				602	920	915	ATCC35871_00595	ATCC35879P_00449	AlmaEM3_01279	BB01_02274	BB164_02931	CCPM1_01530	CFBP8069_00022	CFBP8073_00781	CFBP8074_00792	CFBP8078_00554	CFBP8082_00254	CFBP8083_00385	CFBP8084_00558	CFBP8356_00585	CFBP8416_01117	CFBP8417_00698	CFBP8419_00273	CP006696_00645	ConnCreek_01753	Dixon_00807	EB921_00675	ESVL_02044	Fb7_01955	Fillmore_00518	GV156_01635	Griffin1_00394	Hib4_02176	IVIA5235_01959	IVIA65862_01949	IVIA6629_01907	J1a12_01327	LM10_00520	M12_00465	M23_00446	MUL0034_00272	OLS0478_01181
eryB		D-erythritol 1-phosphate dehydrogenase	64	64	1	521	8424				119	1562	1493	ATCC35871_00643	ATCC35879P_01194	AlmaEM3_01462	BB01_00804	BB164_00905	CCPM1_02369	CFBP8069_01306	CFBP8073_00651	CFBP8074_01308	CFBP8078_01090	CFBP8082_01375	CFBP8083_00969	CFBP8084_00859	CFBP8356_01206	CFBP8416_01290	CFBP8417_01406	CFBP8419_01872	CP006696_01240	ConnCreek_00927	Dixon_01972	EB921_01694	ESVL_00125	Fb7_00816	Fillmore_01582	GV156_00551	Griffin1_01036	Hib4_01893	IVIA5235_00103	IVIA65862_02284	IVIA6629_00073	J1a12_01601	LM10_01710	M12_01503	M23_01526	MUL0034_01265	OLS0478_02363
mtnB		Methylthioribulose-1-phosphate dehydratase	64	64	1	521	8353				656	725	667	ATCC35871_00695	ATCC35879P_01241	AlmaEM3_01414	BB01_00756	BB164_00856	CCPM1_02417	CFBP8069_01353	CFBP8073_00603	CFBP8074_01260	CFBP8078_01141	CFBP8082_01330	CFBP8083_01014	CFBP8084_00812	CFBP8356_01159	CFBP8416_01345	CFBP8417_01357	CFBP8419_01919	CP006696_01195	ConnCreek_00974	Dixon_01923	EB921_01740	ESVL_00074	Fb7_00865	Fillmore_01534	GV156_00503	Griffin1_00985	Hib4_01842	IVIA5235_00056	IVIA65862_02234	IVIA6629_00024	J1a12_01551	LM10_01662	M12_01453	M23_01478	MUL0034_01219	OLS0478_01261
group_4191		hypothetical protein	64	64	1	521	3631				194	284	276	ATCC35871_00799	ATCC35879P_02271	AlmaEM3_00194	BB01_01199	BB164_01667	CCPM1_00407	CFBP8069_00521	CFBP8073_00227	CFBP8074_00474	CFBP8078_00295	CFBP8082_00360	CFBP8083_01270	CFBP8084_00779	CFBP8356_00087	CFBP8416_00092	CFBP8417_00505	CFBP8419_00685	CP006696_02763	ConnCreek_00220	Dixon_01751	EB921_00549	ESVL_00883	Fb7_02452	Fillmore_02239	GV156_01268	Griffin1_01697	Hib4_02582	IVIA5235_00771	IVIA65862_01514	IVIA6629_00680	J1a12_02588	LM10_02437	M12_02169	M23_02230	MUL0034_00015	OLS0478_01797
group_4195		hypothetical protein	64	64	1	521	3574				200	296	267	ATCC35871_00840	ATCC35879P_02230	AlmaEM3_00235	BB01_01241	BB164_01627	CCPM1_00448	CFBP8069_00479	CFBP8073_01037	CFBP8074_00960	CFBP8078_00337	CFBP8082_00402	CFBP8083_01313	CFBP8084_00329	CFBP8356_00125	CFBP8416_00048	CFBP8417_00463	CFBP8419_00724	CP006696_02724	ConnCreek_00262	Dixon_01710	EB921_00592	ESVL_00925	Fb7_02345	Fillmore_02197	GV156_01225	Griffin1_01250	Hib4_02480	IVIA5235_00729	IVIA65862_00265	IVIA6629_00638	J1a12_02484	LM10_02395	M12_02127	M23_02189	MUL0034_00055	OLS0478_01845
ftsQ		Cell division protein FtsQ	64	64	1	521	3552				416	836	823	ATCC35871_00858	ATCC35879P_02213	AlmaEM3_00254	BB01_01258	BB164_01608	CCPM1_00466	CFBP8069_00462	CFBP8073_01054	CFBP8074_00943	CFBP8078_00355	CFBP8082_00418	CFBP8083_01330	CFBP8084_00345	CFBP8356_00142	CFBP8416_00028	CFBP8417_00445	CFBP8419_00740	CP006696_02708	ConnCreek_00279	Dixon_01694	EB921_00608	ESVL_00943	Fb7_02329	Fillmore_02180	GV156_01207	Griffin1_01232	Hib4_02462	IVIA5235_00712	IVIA65862_00247	IVIA6629_00620	J1a12_02468	LM10_02379	M12_02110	M23_02172	MUL0034_00072	OLS0478_01861
group_4203		hypothetical protein	64	64	1	521	1618				734	818	738	ATCC35871_00938	ATCC35879P_00784	AlmaEM3_01708	BB01_00723	BB164_01323	CCPM1_01891	CFBP8069_00987	CFBP8073_00687	CFBP8074_01590	CFBP8078_01051	CFBP8082_00860	CFBP8083_01469	CFBP8084_00034	CFBP8356_01293	CFBP8416_00476	CFBP8417_00230	CFBP8419_01138	CP006696_01629	ConnCreek_00515	Dixon_02190	EB921_00863	ESVL_01231	Fb7_00370	Fillmore_01953	GV156_00965	Griffin1_01066	Hib4_00353	IVIA5235_01576	IVIA65862_00794	IVIA6629_01255	J1a12_00367	LM10_02086	M12_01875	M23_01937	MUL0034_01715	OLS0478_00450
yqeY		putative protein YqeY	64	64	1	521	1655				305	503	444	ATCC35871_00965	ATCC35879P_00813	AlmaEM3_01734	BB01_00697	BB164_01291	CCPM1_01924	CFBP8069_01016	CFBP8073_00716	CFBP8074_01615	CFBP8078_01024	CFBP8082_00831	CFBP8083_01498	CFBP8084_00063	CFBP8356_01268	CFBP8416_00443	CFBP8417_00257	CFBP8419_01111	CP006696_01659	ConnCreek_00543	Dixon_02164	EB921_00835	ESVL_01258	Fb7_00400	Fillmore_01927	GV156_00933	Griffin1_00132	Hib4_00379	IVIA5235_01548	IVIA65862_00768	IVIA6629_01228	J1a12_00394	LM10_02058	M12_01848	M23_01908	MUL0034_01686	OLS0478_00475
group_4218		hypothetical protein	64	64	1	521	3168				485	584	568	ATCC35871_01077	ATCC35879P_02394	AlmaEM3_00074	BB01_02096	BB164_00111	CCPM1_00286	CFBP8069_00642	CFBP8073_00386	CFBP8074_00356	CFBP8078_00749	CFBP8082_00911	CFBP8083_01148	CFBP8084_00613	CFBP8356_00715	CFBP8416_00205	CFBP8417_00927	CFBP8419_00564	CP006696_00069	ConnCreek_00097	Dixon_01870	EB921_02227	ESVL_00762	Fb7_02580	Fillmore_02358	GV156_01391	Griffin1_00428	Hib4_02702	IVIA5235_00893	IVIA65862_01634	IVIA6629_00801	J1a12_02710	LM10_02556	M12_02288	M23_02352	MUL0034_02525	OLS0478_01677
murJ		putative lipid II flippase MurJ	64	64	1	521	8954				1208	1652	1601	ATCC35871_01112	ATCC35879P_01046	AlmaEM3_01584	BB01_01797	BB164_01053	CCPM1_02182	CFBP8069_01437	CFBP8073_00920	CFBP8074_01494	CFBP8078_00022	CFBP8082_01412	CFBP8083_01730	CFBP8084_00293	CFBP8356_01380	CFBP8416_01433	CFBP8417_01447	CFBP8419_01732	CP006696_02322	ConnCreek_00779	Dixon_00617	EB921_01572	ESVL_02380	Fb7_00680	Fillmore_01707	GV156_00700	Griffin1_00519	Hib4_00665	IVIA5235_00201	IVIA65862_02420	IVIA6629_02407	J1a12_00679	LM10_01834	M12_01627	M23_01674	MUL0034_01409	OLS0478_00683
mntH		Divalent metal cation transporter MntH	64	64	1	521	7174				1046	1538	1368	ATCC35871_01186	ATCC35879P_00347	AlmaEM3_02380	BB01_01733	BB164_01927	CCPM1_00097	CFBP8069_01541	CFBP8073_02145	CFBP8074_02232	CFBP8078_00775	CFBP8082_01012	CFBP8083_00484	CFBP8084_00440	CFBP8356_01985	CFBP8416_02371	CFBP8417_01164	CFBP8419_00370	CP006696_00539	ConnCreek_01651	Dixon_01254	EB921_01837	ESVL_02178	Fb7_02040	Fillmore_00400	GV156_01533	Griffin1_02175	Hib4_02253	IVIA5235_01153	IVIA65862_00933	IVIA6629_02147	J1a12_01406	LM10_00400	M12_00346	M23_00345	MUL0034_00172	OLS0478_01010
mshA_5		D-inositol-3-phosphate glycosyltransferase	64	64	1	521	9182				1661	2546	2526	ATCC35871_01255	ATCC35879P_00931	AlmaEM3_00610	BB01_00599	BB164_01192	CCPM1_02064	CFBP8069_01134	CFBP8073_01493	CFBP8074_01367	CFBP8078_00147	CFBP8082_01251	CFBP8083_01616	CFBP8084_00182	CFBP8356_01015	CFBP8416_00342	CFBP8417_00357	CFBP8419_01975	CP006696_02439	ConnCreek_00660	Dixon_02063	EB921_01433	ESVL_01358	Fb7_00556	Fillmore_01829	GV156_00817	Griffin1_00030	Hib4_00537	IVIA5235_02070	IVIA65862_00668	IVIA6629_01127	J1a12_00555	LM10_01959	M12_01750	M23_01792	MUL0034_01519	OLS0478_00576
group_4236		hypothetical protein	64	64	1	521	9174				221	497	407	ATCC35871_01260	ATCC35879P_00936	AlmaEM3_00605	BB01_00594	BB164_01187	CCPM1_02069	CFBP8069_01139	CFBP8073_01488	CFBP8074_01361	CFBP8078_00142	CFBP8082_01246	CFBP8083_01621	CFBP8084_00187	CFBP8356_01020	CFBP8416_00337	CFBP8417_00362	CFBP8419_01970	CP006696_02432	ConnCreek_00666	Dixon_02058	EB921_01428	ESVL_01363	Fb7_00561	Fillmore_01824	GV156_00812	Griffin1_00022	Hib4_00543	IVIA5235_02075	IVIA65862_00663	IVIA6629_01122	J1a12_00560	LM10_01954	M12_01743	M23_01786	MUL0034_01514	OLS0478_00581
nuoN		NADH-quinone oxidoreductase subunit N	64	64	1	521	5057				491	1457	1438	ATCC35871_01549	ATCC35879P_00291	AlmaEM3_00779	BB01_01579	BB164_02025	CCPM1_02566	CFBP8069_01254	CFBP8073_00455	CFBP8074_01800	CFBP8078_00821	CFBP8082_01067	CFBP8083_00538	CFBP8084_01205	CFBP8356_01095	CFBP8416_01505	CFBP8417_01113	CFBP8419_00420	CP006696_00489	ConnCreek_01595	Dixon_01300	EB921_01914	ESVL_02126	Fb7_00297	Fillmore_00355	GV156_00292	Griffin1_00651	Hib4_00287	IVIA5235_02179	IVIA65862_00057	IVIA6629_02095	J1a12_00297	LM10_00351	M12_00296	M23_00290	MUL0034_02125	OLS0478_00384
sasA_1		Adaptive-response sensory-kinase SasA	64	64	1	521	5064				905	1382	1365	ATCC35871_01555	ATCC35879P_00298	AlmaEM3_00773	BB01_01585	BB164_02019	CCPM1_00047	CFBP8069_01260	CFBP8073_00461	CFBP8074_01794	CFBP8078_00815	CFBP8082_01061	CFBP8083_00532	CFBP8084_01199	CFBP8356_01089	CFBP8416_01512	CFBP8417_01119	CFBP8419_00414	CP006696_00494	ConnCreek_01601	Dixon_01294	EB921_01908	ESVL_02132	Fb7_00303	Fillmore_00361	GV156_00298	Griffin1_00645	Hib4_00293	IVIA5235_02173	IVIA65862_00063	IVIA6629_02101	J1a12_00303	LM10_00357	M12_00302	M23_00296	MUL0034_02119	OLS0478_00390
mdtC		Multidrug resistance protein MdtC	64	64	1	521	8746				1685	3104	3077	ATCC35871_01727	ATCC35879P_01085	AlmaEM3_01546	BB01_01976	BB164_01017	CCPM1_02260	CFBP8069_01537	CFBP8073_01284	CFBP8074_01564	CFBP8078_02026	CFBP8082_01542	CFBP8083_00860	CFBP8084_01394	CFBP8356_01416	CFBP8416_01789	CFBP8417_01561	CFBP8419_01767	CP006696_02289	ConnCreek_00817	Dixon_00703	EB921_00255	ESVL_00368	Fb7_00710	Fillmore_01670	GV156_00661	Griffin1_01192	Hib4_00704	IVIA5235_00273	IVIA65862_00145	IVIA6629_00157	J1a12_00708	LM10_01797	M12_01591	M23_01635	MUL0034_01374	OLS0478_00769
group_4279		hypothetical protein	64	64	1	521	8774				683	860	816	ATCC35871_01734	ATCC35879P_01078	AlmaEM3_01552	BB01_01982	BB164_01022	CCPM1_02252	CFBP8069_02175	CFBP8073_02055	CFBP8074_01573	CFBP8078_02017	CFBP8082_01550	CFBP8083_00852	CFBP8084_01401	CFBP8356_01407	CFBP8416_01799	CFBP8417_01571	CFBP8419_01758	CP006696_02296	ConnCreek_00810	Dixon_00694	EB921_00247	ESVL_00377	Fb7_00702	Fillmore_01679	GV156_00669	Griffin1_01200	Hib4_00696	IVIA5235_00281	IVIA65862_00154	IVIA6629_00167	J1a12_00701	LM10_01806	M12_01599	M23_01643	MUL0034_01382	OLS0478_00778
group_4291		hypothetical protein	64	64	1	521	3426				971	1331	1325	ATCC35871_01746	ATCC35879P_02135	AlmaEM3_00332	BB01_00135	BB164_01521	CCPM1_00546	CFBP8069_00385	CFBP8073_01145	CFBP8074_00866	CFBP8078_01381	CFBP8082_00496	CFBP8083_01407	CFBP8084_01174	CFBP8356_01476	CFBP8416_01961	CFBP8417_01638	CFBP8419_00812	CP006696_02637	ConnCreek_00358	Dixon_01612	EB921_01817	ESVL_00389	Fb7_02252	Fillmore_02099	GV156_01127	Griffin1_01277	Hib4_02388	IVIA5235_00634	IVIA65862_00172	IVIA6629_00181	J1a12_02394	LM10_02296	M12_02026	M23_02094	MUL0034_02095	OLS0478_01322
group_4294		hypothetical protein	64	64	1	521	3428				395	572	555	ATCC35871_01748	ATCC35879P_02137	AlmaEM3_00330	BB01_00137	BB164_01523	CCPM1_00544	CFBP8069_00387	CFBP8073_01147	CFBP8074_00868	CFBP8078_01379	CFBP8082_00494	CFBP8083_01405	CFBP8084_01176	CFBP8356_01478	CFBP8416_01959	CFBP8417_01636	CFBP8419_00810	CP006696_02639	ConnCreek_00356	Dixon_01614	EB921_01815	ESVL_00391	Fb7_02254	Fillmore_02101	GV156_01129	Griffin1_01279	Hib4_02390	IVIA5235_00636	IVIA65862_00174	IVIA6629_00183	J1a12_02396	LM10_02298	M12_02028	M23_02096	MUL0034_02097	OLS0478_01324
group_4300		hypothetical protein	64	64	1	521	573				584	626	616	ATCC35871_01859	ATCC35879P_00626	AlmaEM3_02056	BB01_01378	BB164_02329	CCPM1_01354	CFBP8069_00212	CFBP8073_00194	CFBP8074_00213	CFBP8078_01396	CFBP8082_00083	CFBP8083_00210	CFBP8084_01980	CFBP8356_00251	CFBP8416_01666	CFBP8417_00993	CFBP8419_00087	CP006696_00819	ConnCreek_01943	Dixon_02514	EB921_00458	ESVL_00205	Fb7_01772	Fillmore_00755	GV156_01820	Griffin1_01590	Hib4_02000	IVIA5235_01375	IVIA65862_01021	IVIA6629_00498	J1a12_01150	LM10_00690	M12_00631	M23_00636	MUL0034_00442	OLS0478_02150
cpoB_2		hypothetical protein	64	64	1	521	4576				1238	2714	2687	ATCC35871_02060	ATCC35879P_02520	AlmaEM3_00644	BB01_01441	BB164_02249	CCPM1_01815	CFBP8069_01650	CFBP8073_01833	CFBP8074_02045	CFBP8078_02044	CFBP8082_00651	CFBP8083_00832	CFBP8084_01910	CFBP8356_01839	CFBP8416_02163	CFBP8417_01943	CFBP8419_01049	CP006696_00188	ConnCreek_01300	Dixon_01599	EB921_01991	ESVL_00968	Fb7_02692	Fillmore_02479	GV156_01514	Griffin1_01943	Hib4_02812	IVIA5235_00571	IVIA65862_01029	IVIA6629_00904	J1a12_02827	LM10_02676	M12_02406	M23_02479	MUL0034_02424	OLS0478_02371
group_4332		hypothetical protein	64	64	1	521	7287				1502	2549	2481	ATCC35871_01639	ATCC35879P_00401	AlmaEM3_02324	BB01_00057	BB164_01871	CCPM1_01598	CFBP8069_01594	CFBP8073_01095	CFBP8074_00816	CFBP8078_01566	CFBP8082_01741	CFBP8083_00432	CFBP8084_01989	CFBP8356_01645	CFBP8416_01580	CFBP8417_00837	CFBP8419_00318	CP006696_00593	ConnCreek_01704	Dixon_01199	EB921_01204	ESVL_00518	Fb7_01982	Fillmore_00457	GV156_01587	Griffin1_01478	Hib4_02201	IVIA5235_00372	IVIA65862_00463	IVIA6629_00359	J1a12_01352	LM10_00456	M12_00404	M23_00398	MUL0034_00226	OLS0478_01205
valS		Valine--tRNA ligase	64	64	1	521	4754				2966	2993	2979	ATCC35871_01443	ATCC35879P_00109	AlmaEM3_00966	BB01_00409	BB164_02724	CCPM1_02813	CFBP8069_02028	CFBP8073_00982	CFBP8074_00600	CFBP8078_01606	CFBP8082_01135	CFBP8083_00719	CFBP8084_00939	CFBP8356_00926	CFBP8416_00627	CFBP8417_01294	CFBP8419_00939	CP006696_00300	ConnCreek_01413	Dixon_00970	EB921_02072	ESVL_01573	Fb7_00116	Fillmore_00108	GV156_00110	Griffin1_00739	Hib4_00110	IVIA5235_02363	IVIA65862_01217	IVIA6629_01503	J1a12_00112	LM10_00108	M12_00108	M23_00110	MUL0034_02311	OLS0478_00919
sbcB		Exodeoxyribonuclease I	64	64	1	521	9471				1436	1445	1436	ATCC35871_00004	ATCC35879P_01651	AlmaEM3_02127	BB01_02434	BB164_00771	CCPM1_01050	CFBP8069_00877	CFBP8073_01735	CFBP8074_01006	CFBP8078_01890	CFBP8082_02102	CFBP8083_01925	CFBP8084_01810	CFBP8356_00563	CFBP8416_02157	CFBP8417_01255	CFBP8419_01567	CP006696_02062	ConnCreek_02240	Dixon_01149	EB921_00204	ESVL_02481	Fb7_01348	Fillmore_01100	GV156_02095	Griffin1_00964	Hib4_01149	IVIA5235_01674	IVIA65862_02311	IVIA6629_02295	J1a12_02136	LM10_01093	M12_00974	M23_00906	MUL0034_00809	OLS0478_00225
nadB		L-aspartate oxidase	64	64	1	521	9622				1367	1538	1532	ATCC35871_00106	ATCC35879P_01739	AlmaEM3_02234	BB01_01480	BB164_00672	CCPM1_00959	CFBP8069_00786	CFBP8073_01213	CFBP8074_01097	CFBP8078_01816	CFBP8082_01841	CFBP8083_01836	CFBP8084_01499	CFBP8356_00474	CFBP8416_02077	CFBP8417_01871	CFBP8419_01479	CP006696_01972	ConnCreek_02330	Dixon_01060	EB921_01085	ESVL_00668	Fb7_01256	Fillmore_01192	GV156_02186	Griffin1_01813	Hib4_01246	IVIA5235_01763	IVIA65862_00859	IVIA6629_00536	J1a12_02226	LM10_01184	M12_01063	M23_00996	MUL0034_00902	OLS0478_00133
gpsA		Glycerol-3-phosphate dehydrogenase [NAD(P)+]	64	64	1	521	6258				818	1100	1037	ATCC35871_00190	ATCC35879P_01946	AlmaEM3_01118	BB01_00872	BB164_00544	CCPM1_00747	CFBP8069_02157	CFBP8073_01556	CFBP8074_01991	CFBP8078_00940	CFBP8082_01684	CFBP8083_02083	CFBP8084_01756	CFBP8356_01695	CFBP8416_01183	CFBP8417_01750	CFBP8419_01665	CP006696_01494	ConnCreek_01208	Dixon_01403	EB921_01144	ESVL_02231	Fb7_01048	Fillmore_01321	GV156_02425	Griffin1_01761	Hib4_01376	IVIA5235_00464	IVIA65862_02120	IVIA6629_02210	J1a12_01877	LM10_01451	M12_01249	M23_01240	MUL0034_01867	OLS0478_01953
btuD_2		Vitamin B12 import ATP-binding protein BtuD	64	64	1	521	5998				857	902	875	ATCC35871_00252	ATCC35879P_01361	AlmaEM3_01178	BB01_00931	BB164_00435	CCPM1_02617	CFBP8069_01991	CFBP8073_01729	CFBP8074_01765	CFBP8078_00877	CFBP8082_01832	CFBP8083_02300	CFBP8084_01716	CFBP8356_01834	CFBP8416_01250	CFBP8417_01054	CFBP8419_01724	CP006696_01386	ConnCreek_01085	Dixon_01466	EB921_02323	ESVL_02293	Fb7_00913	Fillmore_01384	GV156_00393	Griffin1_01352	Hib4_01593	IVIA5235_00531	IVIA65862_02184	IVIA6629_02277	J1a12_01740	LM10_01515	M12_01312	M23_01361	MUL0034_01109	OLS0478_02085
prmC		Release factor glutamine methyltransferase	64	64	1	521	832				827	884	827	ATCC35871_00260	ATCC35879P_01572	AlmaEM3_01881	BB01_00979	BB164_02571	CCPM1_01155	CFBP8069_02112	CFBP8073_00003	CFBP8074_00017	CFBP8078_00425	CFBP8082_00767	CFBP8083_00016	CFBP8084_02161	CFBP8356_00317	CFBP8416_00792	CFBP8417_00194	CFBP8419_01376	CP006696_02166	ConnCreek_02139	Dixon_02283	EB921_01267	ESVL_00260	Fb7_01566	Fillmore_00985	GV156_02017	Griffin1_00165	Hib4_00956	IVIA5235_01181	IVIA65862_00592	IVIA6629_00454	J1a12_01655	LM10_00981	M12_00863	M23_00832	MUL0034_00698	OLS0478_01402
ubiE		Ubiquinone/menaquinone biosynthesis C-methyltransferase UbiE	64	64	1	521	875				458	833	760	ATCC35871_00283	ATCC35879P_01548	AlmaEM3_01905	BB01_01002	BB164_02545	CCPM1_01179	CFBP8069_02054	CFBP8073_00028	CFBP8074_00040	CFBP8078_00448	CFBP8082_00743	CFBP8083_00040	CFBP8084_02116	CFBP8356_00341	CFBP8416_00818	CFBP8417_00171	CFBP8419_01353	CP006696_02192	ConnCreek_02114	Dixon_02306	EB921_01291	ESVL_00237	Fb7_01591	Fillmore_00962	GV156_01992	Griffin1_00188	Hib4_00932	IVIA5235_01205	IVIA65862_00569	IVIA6629_00430	J1a12_01630	LM10_00957	M12_00840	M23_00807	MUL0034_00673	OLS0478_01425
murA		UDP-N-acetylglucosamine 1-carboxyvinyltransferase	64	64	1	521	974				773	1277	1267	ATCC35871_00346	ATCC35879P_01483	AlmaEM3_01969	BB01_01066	BB164_02477	CCPM1_01242	CFBP8069_00320	CFBP8073_00090	CFBP8074_00105	CFBP8078_00514	CFBP8082_00680	CFBP8083_00104	CFBP8084_01054	CFBP8356_00405	CFBP8416_00887	CFBP8417_00107	CFBP8419_01289	CP006696_00971	ConnCreek_02052	Dixon_02370	EB921_01355	ESVL_01809	Fb7_01660	Fillmore_00898	GV156_01928	Griffin1_00257	Hib4_00864	IVIA5235_01268	IVIA65862_01839	IVIA6629_01791	J1a12_01036	LM10_00836	M12_00775	M23_00745	MUL0034_00609	OLS0478_02256
ssuD		Alkanesulfonate monooxygenase	64	64	1	521	1052				965	998	965	ATCC35871_00381	ATCC35879P_00702	AlmaEM3_00342	BB01_00512	BB164_02442	CCPM1_01275	CFBP8069_00287	CFBP8073_00122	CFBP8074_00140	CFBP8078_01235	CFBP8082_00009	CFBP8083_00136	CFBP8084_01264	CFBP8356_00175	CFBP8416_00922	CFBP8417_00073	CFBP8419_00010	CP006696_00894	ConnCreek_02019	Dixon_02405	EB921_00426	ESVL_01843	Fb7_01695	Fillmore_00864	GV156_01896	Griffin1_02126	Hib4_01928	IVIA5235_01301	IVIA65862_01805	IVIA6629_01757	J1a12_01072	LM10_00799	M12_00741	M23_00712	MUL0034_00518	OLS0478_02223
yceI_2		Protein YceI	64	64	1	521	1126				602	722	703	ATCC35871_00423	ATCC35879P_00657	AlmaEM3_00385	BB01_00470	BB164_02393	CCPM1_01324	CFBP8069_00242	CFBP8073_00164	CFBP8074_00182	CFBP8078_01192	CFBP8082_00053	CFBP8083_00180	CFBP8084_01310	CFBP8356_00221	CFBP8416_00966	CFBP8417_00030	CFBP8419_00056	CP006696_00848	ConnCreek_01973	Dixon_02447	EB921_00488	ESVL_01884	Fb7_01739	Fillmore_00821	GV156_01849	Griffin1_01569	Hib4_01970	IVIA5235_01345	IVIA65862_01763	IVIA6629_01715	J1a12_01116	LM10_00756	M12_00698	M23_00666	MUL0034_00473	OLS0478_02180
yceJ		Cytochrome b561	64	64	1	521	1127				566	566	566	ATCC35871_00424	ATCC35879P_00656	AlmaEM3_00386	BB01_00469	BB164_02392	CCPM1_01325	CFBP8069_00241	CFBP8073_00165	CFBP8074_00183	CFBP8078_01191	CFBP8082_00054	CFBP8083_00181	CFBP8084_01311	CFBP8356_00222	CFBP8416_00967	CFBP8417_00029	CFBP8419_00057	CP006696_00847	ConnCreek_01972	Dixon_02448	EB921_00487	ESVL_01885	Fb7_01740	Fillmore_00820	GV156_01848	Griffin1_01570	Hib4_01971	IVIA5235_01346	IVIA65862_01762	IVIA6629_01714	J1a12_01117	LM10_00755	M12_00697	M23_00665	MUL0034_00472	OLS0478_02179
yceI_1		Protein YceI	64	64	1	521	1128				482	569	567	ATCC35871_00425	ATCC35879P_00655	AlmaEM3_00387	BB01_00468	BB164_02391	CCPM1_01326	CFBP8069_00240	CFBP8073_00166	CFBP8074_00184	CFBP8078_01190	CFBP8082_00055	CFBP8083_00182	CFBP8084_01312	CFBP8356_00223	CFBP8416_00968	CFBP8417_00028	CFBP8419_00058	CP006696_00846	ConnCreek_01971	Dixon_02449	EB921_00486	ESVL_01886	Fb7_01741	Fillmore_00819	GV156_01847	Griffin1_01571	Hib4_01972	IVIA5235_01347	IVIA65862_01761	IVIA6629_01713	J1a12_01118	LM10_00754	M12_00696	M23_00664	MUL0034_00471	OLS0478_02178
murD2		UDP-N-acetylmuramoyl-L-alanine--L-glutamate ligase	64	64	1	521	7711				1373	1412	1405	ATCC35871_00585	ATCC35879P_00459	AlmaEM3_01289	BB01_02264	BB164_02921	CCPM1_01520	CFBP8069_00032	CFBP8073_00791	CFBP8074_00782	CFBP8078_00564	CFBP8082_00244	CFBP8083_00375	CFBP8084_00548	CFBP8356_00596	CFBP8416_01106	CFBP8417_00688	CFBP8419_00263	CP006696_00655	ConnCreek_01763	Dixon_00797	EB921_00685	ESVL_02034	Fb7_01944	Fillmore_00528	GV156_01645	Griffin1_00384	Hib4_02167	IVIA5235_01949	IVIA65862_01959	IVIA6629_01917	J1a12_01318	LM10_00530	M12_00475	M23_00456	MUL0034_00282	OLS0478_01171
group_4485		hypothetical protein	64	64	1	521	7749				563	587	575	ATCC35871_00613	ATCC35879P_00430	AlmaEM3_01264	BB01_02288	BB164_02947	CCPM1_01551	CFBP8069_00003	CFBP8073_00761	CFBP8074_00809	CFBP8078_02231	CFBP8082_00271	CFBP8083_00403	CFBP8084_00578	CFBP8356_00568	CFBP8416_01132	CFBP8417_00713	CFBP8419_00290	CP006696_00626	ConnCreek_01733	Dixon_00821	EB921_00657	ESVL_02059	Fb7_01974	Fillmore_00504	GV156_01616	Griffin1_00408	Hib4_02194	IVIA5235_01978	IVIA65862_01683	IVIA6629_01404	J1a12_01346	LM10_00506	M12_00451	M23_00427	MUL0034_00253	OLS0478_01198
glpK		Glycerol kinase	64	64	1	521	8427				1343	1532	1494	ATCC35871_00641	ATCC35879P_01192	AlmaEM3_01464	BB01_00806	BB164_00907	CCPM1_02367	CFBP8069_01304	CFBP8073_00653	CFBP8074_01310	CFBP8078_01088	CFBP8082_01377	CFBP8083_00967	CFBP8084_00861	CFBP8356_01208	CFBP8416_01287	CFBP8417_01408	CFBP8419_01870	CP006696_01242	ConnCreek_00925	Dixon_01974	EB921_01692	ESVL_00127	Fb7_00814	Fillmore_01584	GV156_00553	Griffin1_01038	Hib4_01895	IVIA5235_00105	IVIA65862_02286	IVIA6629_00075	J1a12_01603	LM10_01712	M12_01505	M23_01528	MUL0034_01267	OLS0478_02361
mntP		putative manganese efflux pump MntP	64	64	1	521	8405				584	617	584	ATCC35871_00649	ATCC35879P_01199	AlmaEM3_01456	BB01_00798	BB164_00899	CCPM1_02374	CFBP8069_01311	CFBP8073_00645	CFBP8074_01301	CFBP8078_01097	CFBP8082_01370	CFBP8083_00974	CFBP8084_00854	CFBP8356_01200	CFBP8416_01297	CFBP8417_01400	CFBP8419_01878	CP006696_01235	ConnCreek_00932	Dixon_01967	EB921_01699	ESVL_00119	Fb7_00823	Fillmore_01578	GV156_00546	Griffin1_01030	Hib4_01884	IVIA5235_00098	IVIA65862_02278	IVIA6629_00068	J1a12_01594	LM10_01705	M12_01497	M23_01521	MUL0034_01260	OLS0478_01301
hisA		1-(5-phosphoribosyl)-5-[(5-phosphoribosylamino)methylideneamino] imidazole-4-carboxamide isomerase	64	64	1	521	8361				776	809	806	ATCC35871_00690	ATCC35879P_01236	AlmaEM3_01419	BB01_00761	BB164_00861	CCPM1_02412	CFBP8069_01348	CFBP8073_00608	CFBP8074_01265	CFBP8078_01136	CFBP8082_01335	CFBP8083_01009	CFBP8084_00817	CFBP8356_01164	CFBP8416_01340	CFBP8417_01362	CFBP8419_01914	CP006696_01200	ConnCreek_00969	Dixon_01928	EB921_01735	ESVL_00079	Fb7_00860	Fillmore_01539	GV156_00508	Griffin1_00990	Hib4_01847	IVIA5235_00061	IVIA65862_02239	IVIA6629_00029	J1a12_01557	LM10_01667	M12_01458	M23_01483	MUL0034_01224	OLS0478_01266
mtnA		Methylthioribose-1-phosphate isomerase	64	64	1	521	3288				1064	1094	1064	ATCC35871_00776	ATCC35879P_02294	AlmaEM3_00170	BB01_01175	BB164_01691	CCPM1_00385	CFBP8069_00543	CFBP8073_00249	CFBP8074_00455	CFBP8078_00271	CFBP8082_00338	CFBP8083_01247	CFBP8084_00755	CFBP8356_00066	CFBP8416_00118	CFBP8417_00527	CFBP8419_00663	CP006696_02783	ConnCreek_00197	Dixon_01773	EB921_00526	ESVL_00857	Fb7_02477	Fillmore_02262	GV156_01291	Griffin1_01721	Hib4_02605	IVIA5235_00793	IVIA65862_01540	IVIA6629_00705	J1a12_02610	LM10_02461	M12_02192	M23_02253	MUL0034_02621	OLS0478_01774
ppnN		Pyrimidine/purine nucleotide 5'-monophosphate nucleosidase	64	64	1	521	1706				1199	1394	1387	ATCC35871_00996	ATCC35879P_00847	AlmaEM3_01766	BB01_00666	BB164_01259	CCPM1_01957	CFBP8069_01051	CFBP8073_00751	CFBP8074_01649	CFBP8078_00992	CFBP8082_00796	CFBP8083_01533	CFBP8084_00097	CFBP8356_01235	CFBP8416_00410	CFBP8417_00289	CFBP8419_01080	CP006696_01695	ConnCreek_00577	Dixon_02131	EB921_00800	ESVL_01291	Fb7_00436	Fillmore_01896	GV156_00898	Griffin1_00100	Hib4_00412	IVIA5235_01513	IVIA65862_00735	IVIA6629_01195	J1a12_00428	LM10_02026	M12_01817	M23_01874	MUL0034_01653	OLS0478_00509
group_4523		hypothetical protein	64	64	1	521	3097				1637	1724	1720	ATCC35871_01040	ATCC35879P_02436	AlmaEM3_00037	BB01_02059	BB164_00071	CCPM1_00245	CFBP8069_00681	CFBP8073_00350	CFBP8074_00322	CFBP8078_00713	CFBP8082_00950	CFBP8083_01109	CFBP8084_00651	CFBP8356_00752	CFBP8416_00244	CFBP8417_00892	CFBP8419_00527	CP006696_00109	ConnCreek_00057	Dixon_01904	EB921_02193	ESVL_00726	Fb7_02614	Fillmore_02394	GV156_01431	Griffin1_00464	Hib4_02735	IVIA5235_00933	IVIA65862_00532	IVIA6629_00838	J1a12_02744	LM10_02592	M12_02324	M23_02392	MUL0034_02488	OLS0478_01642
holB		hypothetical protein	64	64	1	521	9046				938	992	980	ATCC35871_01169	ATCC35879P_00982	AlmaEM3_01642	BB01_01855	BB164_01113	CCPM1_02116	CFBP8069_01373	CFBP8073_00857	CFBP8074_01434	CFBP8078_00080	CFBP8082_01474	CFBP8083_01668	CFBP8084_00232	CFBP8356_01315	CFBP8416_01371	CFBP8417_00421	CFBP8419_02035	CP006696_02385	ConnCreek_00716	Dixon_02001	EB921_01636	ESVL_01119	Fb7_00618	Fillmore_01766	GV156_00764	Griffin1_00584	Hib4_00601	IVIA5235_00137	IVIA65862_01433	IVIA6629_01046	J1a12_00617	LM10_01892	M12_01685	M23_01738	MUL0034_01469	OLS0478_00623
group_4545		hypothetical protein	64	64	1	521	9236				722	722	722	ATCC35871_01217	ATCC35879P_00893	AlmaEM3_01795	BB01_00637	BB164_01230	CCPM1_02024	CFBP8069_01096	CFBP8073_01856	CFBP8074_01408	CFBP8078_00186	CFBP8082_01289	CFBP8083_01578	CFBP8084_00144	CFBP8356_00977	CFBP8416_00381	CFBP8417_00319	CFBP8419_02013	CP006696_02478	ConnCreek_00622	Dixon_02101	EB921_01471	ESVL_01320	Fb7_00515	Fillmore_01867	GV156_00856	Griffin1_00070	Hib4_00495	IVIA5235_02031	IVIA65862_00706	IVIA6629_01166	J1a12_00515	LM10_01997	M12_01788	M23_01830	MUL0034_01557	OLS0478_00536
group_4546		PKHD-type hydroxylase	64	64	1	521	9189				608	692	684	ATCC35871_01248	ATCC35879P_00924	AlmaEM3_01826	BB01_00606	BB164_01199	CCPM1_02057	CFBP8069_01127	CFBP8073_01501	CFBP8074_01374	CFBP8078_00154	CFBP8082_01258	CFBP8083_01609	CFBP8084_00175	CFBP8356_01008	CFBP8416_00349	CFBP8417_00350	CFBP8419_01982	CP006696_02446	ConnCreek_00653	Dixon_02070	EB921_01440	ESVL_01351	Fb7_00549	Fillmore_01836	GV156_00824	Griffin1_00038	Hib4_00530	IVIA5235_02063	IVIA65862_00675	IVIA6629_01134	J1a12_00548	LM10_01966	M12_01757	M23_01799	MUL0034_01526	OLS0478_00569
trpD		Anthranilate phosphoribosyltransferase	64	64	1	521	4860				1034	1034	1034	ATCC35871_01368	ATCC35879P_00186	AlmaEM3_00891	BB01_01682	BB164_02141	CCPM1_01710	CFBP8069_01917	CFBP8073_00538	CFBP8074_00523	CFBP8078_01306	CFBP8082_00552	CFBP8083_00642	CFBP8084_01134	CFBP8356_00840	CFBP8416_00706	CFBP8417_00725	CFBP8419_00862	CP006696_00378	ConnCreek_01490	Dixon_00496	EB921_00136	ESVL_01651	Fb7_00192	Fillmore_00242	GV156_00187	Griffin1_00844	Hib4_00184	IVIA5235_02289	IVIA65862_01294	IVIA6629_01580	J1a12_00190	LM10_00238	M12_00187	M23_00186	MUL0034_02235	OLS0478_00844
exoA		Exodeoxyribonuclease	64	64	1	521	4803				536	713	710	ATCC35871_01414	ATCC35879P_00137	AlmaEM3_00939	BB01_00436	BB164_02697	CCPM1_02785	CFBP8069_02186	CFBP8073_02097	CFBP8074_00572	CFBP8078_01576	CFBP8082_01198	CFBP8083_00691	CFBP8084_00911	CFBP8356_00956	CFBP8416_00657	CFBP8417_01266	CFBP8419_00910	CP006696_00328	ConnCreek_01441	Dixon_00942	EB921_02043	ESVL_01601	Fb7_00145	Fillmore_00136	GV156_00138	Griffin1_00710	Hib4_00137	IVIA5235_02336	IVIA65862_01244	IVIA6629_01530	J1a12_00141	LM10_00136	M12_00137	M23_00137	MUL0034_02283	OLS0478_00892
waaA		3-deoxy-D-manno-octulosonic acid transferase	64	64	1	521	4720				971	1346	1339	ATCC35871_01467	ATCC35879P_00084	AlmaEM3_00990	BB01_00385	BB164_02749	CCPM1_02839	CFBP8069_01824	CFBP8073_00957	CFBP8074_00624	CFBP8078_01786	CFBP8082_01159	CFBP8083_00744	CFBP8084_00965	CFBP8356_00902	CFBP8416_00602	CFBP8417_01318	CFBP8419_00963	CP006696_00277	ConnCreek_01388	Dixon_00994	EB921_02097	ESVL_01549	Fb7_00092	Fillmore_00084	GV156_00085	Griffin1_00764	Hib4_00087	IVIA5235_02388	IVIA65862_01193	IVIA6629_01479	J1a12_00088	LM10_00084	M12_00084	M23_00085	MUL0034_02337	OLS0478_00942
group_4579		hypothetical protein	64	64	1	521	4680				542	803	789	ATCC35871_01489	ATCC35879P_00060	AlmaEM3_01012	BB01_00363	BB164_02973	CCPM1_02863	CFBP8069_01849	CFBP8073_00935	CFBP8074_00648	CFBP8078_01808	CFBP8082_01183	CFBP8083_00769	CFBP8084_00987	CFBP8356_00880	CFBP8416_00578	CFBP8417_01340	CFBP8419_00985	CP006696_00254	ConnCreek_01363	Dixon_01016	EB921_02122	ESVL_01527	Fb7_00066	Fillmore_00062	GV156_00060	Griffin1_00786	Hib4_00065	IVIA5235_02413	IVIA65862_01171	IVIA6629_01457	J1a12_00065	LM10_00062	M12_00062	M23_00060	MUL0034_02359	OLS0478_00965
nqo3		NADH-quinone oxidoreductase chain 3	64	64	1	521	5050				1778	2234	2226	ATCC35871_01542	ATCC35879P_00284	AlmaEM3_00786	BB01_01572	BB164_02032	CCPM1_02558	CFBP8069_01247	CFBP8073_00448	CFBP8074_01807	CFBP8078_00828	CFBP8082_01074	CFBP8083_00545	CFBP8084_01212	CFBP8356_01102	CFBP8416_01498	CFBP8417_01106	CFBP8419_00427	CP006696_00482	ConnCreek_01588	Dixon_01307	EB921_01921	ESVL_02119	Fb7_00290	Fillmore_00348	GV156_00285	Griffin1_00659	Hib4_00280	IVIA5235_02186	IVIA65862_00050	IVIA6629_02088	J1a12_00290	LM10_00344	M12_00289	M23_00283	MUL0034_02132	OLS0478_00377
nuoM		NADH-quinone oxidoreductase subunit M	64	64	1	521	5056				638	1505	1488	ATCC35871_01548	ATCC35879P_00290	AlmaEM3_00780	BB01_01578	BB164_02026	CCPM1_02564	CFBP8069_01253	CFBP8073_00454	CFBP8074_01801	CFBP8078_00822	CFBP8082_01068	CFBP8083_00539	CFBP8084_01206	CFBP8356_01096	CFBP8416_01504	CFBP8417_01112	CFBP8419_00421	CP006696_00488	ConnCreek_01594	Dixon_01301	EB921_01915	ESVL_02125	Fb7_00296	Fillmore_00354	GV156_00291	Griffin1_00652	Hib4_00286	IVIA5235_02180	IVIA65862_00056	IVIA6629_02094	J1a12_00296	LM10_00350	M12_00295	M23_00289	MUL0034_02126	OLS0478_00383
sufE		Cysteine desulfuration protein SufE	64	64	1	521	7123				440	440	440	ATCC35871_01577	ATCC35879P_00320	AlmaEM3_00751	BB01_01607	BB164_01996	CCPM1_00072	CFBP8069_02151	CFBP8073_00483	CFBP8074_01234	CFBP8078_00794	CFBP8082_01038	CFBP8083_00509	CFBP8084_00421	CFBP8356_01067	CFBP8416_01537	CFBP8417_01141	CFBP8419_00392	CP006696_00516	ConnCreek_01625	Dixon_01273	EB921_01885	ESVL_02154	Fb7_02071	Fillmore_00382	GV156_00321	Griffin1_00622	Hib4_02274	IVIA5235_02149	IVIA65862_00909	IVIA6629_02123	J1a12_01432	LM10_00378	M12_00325	M23_00320	MUL0034_00146	OLS0478_01488
lpxB		Lipid-A-disaccharide synthase	64	64	1	521	7231				773	1229	1152	ATCC35871_01602	ATCC35879P_00363	AlmaEM3_02359	BB01_00092	BB164_01907	CCPM1_01635	CFBP8069_01556	CFBP8073_01132	CFBP8074_00852	CFBP8078_01529	CFBP8082_01703	CFBP8083_00469	CFBP8084_01949	CFBP8356_01610	CFBP8416_01618	CFBP8417_00800	CFBP8419_00353	CP006696_00557	ConnCreek_01666	Dixon_01235	EB921_01241	ESVL_00555	Fb7_02019	Fillmore_00420	GV156_01549	Griffin1_01514	Hib4_02235	IVIA5235_00411	IVIA65862_00426	IVIA6629_00322	J1a12_01388	LM10_00420	M12_00367	M23_00360	MUL0034_00190	OLS0478_01241
sdhE		FAD assembly factor SdhE	64	64	1	521	7281				248	248	248	ATCC35871_01635	ATCC35879P_00397	AlmaEM3_02328	BB01_00061	BB164_01875	CCPM1_01602	CFBP8069_01590	CFBP8073_01099	CFBP8074_00820	CFBP8078_01562	CFBP8082_01737	CFBP8083_00436	CFBP8084_01993	CFBP8356_01641	CFBP8416_01584	CFBP8417_00833	CFBP8419_00322	CP006696_00589	ConnCreek_01700	Dixon_01203	EB921_01208	ESVL_00522	Fb7_01986	Fillmore_00453	GV156_01583	Griffin1_01482	Hib4_02205	IVIA5235_00376	IVIA65862_00459	IVIA6629_00355	J1a12_01356	LM10_00452	M12_00400	M23_00394	MUL0034_00222	OLS0478_01209
dhfrIII		Dihydrofolate reductase type 3	64	64	1	521	8680				500	617	530	ATCC35871_01683	ATCC35879P_01129	AlmaEM3_01503	BB01_01933	BB164_00974	CCPM1_02304	CFBP8069_01493	CFBP8073_01327	CFBP8074_01520	CFBP8078_01706	CFBP8082_01498	CFBP8083_00904	CFBP8084_01350	CFBP8356_01458	CFBP8416_01741	CFBP8417_01518	CFBP8419_01809	CP006696_02247	ConnCreek_00862	Dixon_00746	EB921_00298	ESVL_00325	Fb7_00757	Fillmore_01627	GV156_00616	Griffin1_01144	Hib4_00747	IVIA5235_00229	IVIA65862_00102	IVIA6629_00114	J1a12_00752	LM10_01754	M12_01547	M23_01591	MUL0034_01332	OLS0478_00725
group_4602		hypothetical protein	64	64	1	521	8749				584	704	650	ATCC35871_01728	ATCC35879P_01084	AlmaEM3_01547	BB01_01977	BB164_01018	CCPM1_02259	CFBP8069_02168	CFBP8073_02061	CFBP8074_01565	CFBP8078_02025	CFBP8082_01543	CFBP8083_00859	CFBP8084_01395	CFBP8356_01415	CFBP8416_01791	CFBP8417_01562	CFBP8419_01766	CP006696_02290	ConnCreek_00816	Dixon_00702	EB921_00254	ESVL_00369	Fb7_00709	Fillmore_01671	GV156_00662	Griffin1_01193	Hib4_00703	IVIA5235_00274	IVIA65862_00146	IVIA6629_00158	J1a12_00707	LM10_01798	M12_01592	M23_01636	MUL0034_01375	OLS0478_00770
group_4603		hypothetical protein	64	64	1	521	3438				530	986	783	ATCC35871_01753	ATCC35879P_02143	AlmaEM3_00325	BB01_00142	BB164_01528	CCPM1_00538	CFBP8069_00392	CFBP8073_01152	CFBP8074_00874	CFBP8078_01374	CFBP8082_00489	CFBP8083_01400	CFBP8084_00416	CFBP8356_01483	CFBP8416_01954	CFBP8417_01631	CFBP8419_00805	CP006696_02644	ConnCreek_00351	Dixon_01619	EB921_01810	ESVL_00396	Fb7_02261	Fillmore_02106	GV156_01134	Griffin1_01284	Hib4_02396	IVIA5235_00641	IVIA65862_00179	IVIA6629_00188	J1a12_02402	LM10_02303	M12_02033	M23_02101	MUL0034_00141	OLS0478_01330
group_4629		hypothetical protein	64	64	1	521	817				815	902	890	ATCC35871_02114	ATCC35879P_01582	AlmaEM3_01869	BB01_00967	BB164_02583	CCPM1_01145	CFBP8069_02102	CFBP8073_02043	CFBP8074_00006	CFBP8078_00413	CFBP8082_00777	CFBP8083_00006	CFBP8084_02100	CFBP8356_00307	CFBP8416_00776	CFBP8417_00206	CFBP8419_01386	CP006696_02156	ConnCreek_02149	Dixon_02271	EB921_01257	ESVL_00272	Fb7_01555	Fillmore_00997	GV156_02027	Griffin1_00152	Hib4_00966	IVIA5235_01171	IVIA65862_00604	IVIA6629_00466	J1a12_01666	LM10_00993	M12_00875	M23_00842	MUL0034_00710	OLS0478_01390
group_4633		hypothetical protein	64	64	1	521	4621				452	479	477	ATCC35871_02187	ATCC35879P_00022	AlmaEM3_00618	BB01_01467	BB164_02222	CCPM1_01790	CFBP8069_01625	CFBP8073_01807	CFBP8074_02076	CFBP8078_02202	CFBP8082_00626	CFBP8083_00806	CFBP8084_01935	CFBP8356_01865	CFBP8416_02189	CFBP8417_01916	CFBP8419_01022	CP006696_00214	ConnCreek_01326	Dixon_01572	EB921_02018	ESVL_00994	Fb7_00026	Fillmore_00023	GV156_00023	Griffin1_01916	Hib4_00028	IVIA5235_00597	IVIA65862_01676	IVIA6629_01382	J1a12_00027	LM10_00023	M12_00023	M23_00023	MUL0034_02397	OLS0478_02402
hemF		Oxygen-dependent coproporphyrinogen-III oxidase	64	64	1	521	4612				692	1052	949	ATCC35871_02041	ATCC35879P_00014	AlmaEM3_00625	BB01_01460	BB164_02230	CCPM1_01798	CFBP8069_01633	CFBP8073_01815	CFBP8074_02065	CFBP8078_02450	CFBP8082_00634	CFBP8083_00815	CFBP8084_01928	CFBP8356_01857	CFBP8416_02182	CFBP8417_01924	CFBP8419_01031	CP006696_00206	ConnCreek_01317	Dixon_01580	EB921_02009	ESVL_00986	Fb7_00016	Fillmore_00015	GV156_00014	Griffin1_01924	Hib4_00016	IVIA5235_00588	IVIA65862_01047	IVIA6629_00922	J1a12_00016	LM10_00015	M12_00015	M23_00014	MUL0034_02406	OLS0478_02391
group_4655		hypothetical protein	64	64	1	521	4783				671	689	678	ATCC35871_01424	ATCC35879P_00129	AlmaEM3_00947	BB01_00428	BB164_02704	CCPM1_02793	CFBP8069_02048	CFBP8073_01002	CFBP8074_00581	CFBP8078_01586	CFBP8082_01206	CFBP8083_00699	CFBP8084_00919	CFBP8356_00946	CFBP8416_00649	CFBP8417_01274	CFBP8419_00919	CP006696_00319	ConnCreek_01433	Dixon_00950	EB921_02035	ESVL_01593	Fb7_00136	Fillmore_00128	GV156_00130	Griffin1_00719	Hib4_00130	IVIA5235_02343	IVIA65862_01236	IVIA6629_01522	J1a12_00131	LM10_00128	M12_00128	M23_00130	MUL0034_02291	OLS0478_00900
fadB		Fatty acid oxidation complex subunit alpha	64	64	1	521	7714				863	896	873	ATCC35871_00588	ATCC35879P_00456	AlmaEM3_01286	BB01_02267	BB164_02924	CCPM1_01523	CFBP8069_00029	CFBP8073_00788	CFBP8074_00785	CFBP8078_00561	CFBP8082_00247	CFBP8083_00378	CFBP8084_00551	CFBP8356_00593	CFBP8416_01109	CFBP8417_00691	CFBP8419_00266	CP006696_00652	ConnCreek_01760	Dixon_00800	EB921_00682	ESVL_02037	Fb7_01947	Fillmore_00525	GV156_01642	Griffin1_00387	Hib4_02170	IVIA5235_01952	IVIA65862_01956	IVIA6629_01914	J1a12_01321	LM10_00527	M12_00472	M23_00453	MUL0034_00279	OLS0478_01174
group_4705		hypothetical protein	64	64	1	521	9121				791	899	853	ATCC35871_01299	ATCC35879P_00960	AlmaEM3_00567	BB01_00555	BB164_01147	CCPM1_02094	CFBP8069_01165	CFBP8073_01462	CFBP8074_01337	CFBP8078_00104	CFBP8082_01222	CFBP8083_01646	CFBP8084_00211	CFBP8356_01044	CFBP8416_00296	CFBP8417_00402	CFBP8419_01945	CP006696_02407	ConnCreek_00692	Dixon_02019	EB921_01403	ESVL_01404	Fb7_00597	Fillmore_01785	GV156_00786	Griffin1_00602	Hib4_00581	IVIA5235_02100	IVIA65862_00623	IVIA6629_01081	J1a12_00596	LM10_01915	M12_01703	M23_01760	MUL0034_01490	OLS0478_00605
group_4709		putative FAD-linked oxidoreductase	64	64	1	521	5107				1274	1391	1383	ATCC35871_00894	ATCC35879P_00741	AlmaEM3_01667	BB01_00216	BB164_01366	CCPM1_01851	CFBP8069_02009	CFBP8073_01573	CFBP8074_01670	CFBP8078_01637	CFBP8082_01971	CFBP8083_01430	CFBP8084_02054	CFBP8356_01737	CFBP8416_00524	CFBP8417_01780	CFBP8419_01180	CP006696_01780	ConnCreek_00475	Dixon_00266	EB921_00901	ESVL_01189	Fb7_00320	Fillmore_01995	GV156_01005	Griffin1_01111	Hib4_00309	IVIA5235_01615	IVIA65862_00837	IVIA6629_01296	J1a12_00318	LM10_02187	M12_01917	M23_01976	MUL0034_01754	OLS0478_00405
group_4759		hypothetical protein	64	64	1	521	9482				548	560	549	ATCC35871_00009	ATCC35879P_01655	AlmaEM3_02131	BB01_02430	BB164_00767	CCPM1_01045	CFBP8069_00872	CFBP8073_01741	CFBP8074_01011	CFBP8078_01894	CFBP8082_02106	CFBP8083_01921	CFBP8084_01805	CFBP8356_00558	CFBP8416_02153	CFBP8417_01251	CFBP8419_01562	CP006696_02056	ConnCreek_02245	Dixon_01145	EB921_00199	ESVL_02476	Fb7_01344	Fillmore_01105	GV156_02099	Griffin1_00960	Hib4_01153	IVIA5235_01679	IVIA65862_02316	IVIA6629_02300	J1a12_02140	LM10_01097	M12_00978	M23_00911	MUL0034_00814	OLS0478_00221
group_4761		hypothetical protein	64	64	1	521	9489				365	545	542	ATCC35871_00016	ATCC35879P_01662	AlmaEM3_02138	BB01_02423	BB164_00760	CCPM1_01038	CFBP8069_00865	CFBP8073_01748	CFBP8074_01017	CFBP8078_01901	CFBP8082_02113	CFBP8083_01914	CFBP8084_01798	CFBP8356_00550	CFBP8416_02146	CFBP8417_01244	CFBP8419_01555	CP006696_02050	ConnCreek_02252	Dixon_01138	EB921_00192	ESVL_02469	Fb7_01338	Fillmore_01112	GV156_02106	Griffin1_00953	Hib4_01159	IVIA5235_01686	IVIA65862_02323	IVIA6629_02307	J1a12_02146	LM10_01104	M12_00985	M23_00918	MUL0034_00821	OLS0478_00215
ydjA		Putative NAD(P)H nitroreductase YdjA	64	64	1	521	9493				434	575	572	ATCC35871_00019	ATCC35879P_01665	AlmaEM3_02141	BB01_02420	BB164_00757	CCPM1_01035	CFBP8069_00862	CFBP8073_01751	CFBP8074_01020	CFBP8078_01904	CFBP8082_02116	CFBP8083_01911	CFBP8084_01795	CFBP8356_00547	CFBP8416_02143	CFBP8417_01241	CFBP8419_01552	CP006696_02047	ConnCreek_02255	Dixon_01135	EB921_00189	ESVL_02466	Fb7_01335	Fillmore_01115	GV156_02109	Griffin1_00950	Hib4_01162	IVIA5235_01689	IVIA65862_02326	IVIA6629_02310	J1a12_02149	LM10_01107	M12_00988	M23_00921	MUL0034_00824	OLS0478_00212
group_4763		hypothetical protein	64	64	1	521	9507				536	689	600	ATCC35871_00030	ATCC35879P_01674	AlmaEM3_02152	BB01_02409	BB164_00746	CCPM1_01026	CFBP8069_00852	CFBP8073_01761	CFBP8074_01030	CFBP8078_01915	CFBP8082_01993	CFBP8083_01901	CFBP8084_01785	CFBP8356_00537	CFBP8416_02133	CFBP8417_01231	CFBP8419_01542	CP006696_02037	ConnCreek_02265	Dixon_01125	EB921_00180	ESVL_02456	Fb7_01324	Fillmore_01125	GV156_02119	Griffin1_00940	Hib4_01172	IVIA5235_01699	IVIA65862_02336	IVIA6629_02320	J1a12_02159	LM10_01117	M12_00998	M23_00931	MUL0034_00834	OLS0478_00202
glyQ		Glycine--tRNA ligase alpha subunit	64	64	1	521	9564				764	923	920	ATCC35871_00066	ATCC35879P_01707	AlmaEM3_02268	BB01_02374	BB164_00708	CCPM1_00991	CFBP8069_00818	CFBP8073_01433	CFBP8074_01063	CFBP8078_01867	CFBP8082_01948	CFBP8083_01868	CFBP8084_01531	CFBP8356_00507	CFBP8416_01996	CFBP8417_01199	CFBP8419_01512	CP006696_02005	ConnCreek_02297	Dixon_01094	EB921_01053	ESVL_02425	Fb7_01293	Fillmore_01157	GV156_02153	Griffin1_00909	Hib4_01206	IVIA5235_01731	IVIA65862_02368	IVIA6629_02354	J1a12_02188	LM10_01149	M12_01028	M23_00964	MUL0034_00870	OLS0478_00171
sodA		Superoxide dismutase [Mn]	64	64	1	521	173				728	833	739	ATCC35871_00108	ATCC35879P_01741	AlmaEM3_02232	BB01_01482	BB164_00670	CCPM1_00957	CFBP8069_00784	CFBP8073_01215	CFBP8074_01099	CFBP8078_01818	CFBP8082_01843	CFBP8083_01834	CFBP8084_01497	CFBP8356_00472	CFBP8416_02079	CFBP8417_01873	CFBP8419_01477	CP006696_01970	ConnCreek_02332	Dixon_01058	EB921_01087	ESVL_00666	Fb7_01253	Fillmore_01194	GV156_02188	Griffin1_01811	Hib4_01249	IVIA5235_01765	IVIA65862_00861	IVIA6629_00538	J1a12_02229	LM10_01186	M12_01065	M23_00998	MUL0034_00904	OLS0478_00130
group_4776		hypothetical protein	64	64	1	521	141				395	575	529	ATCC35871_00124	ATCC35879P_01760	AlmaEM3_02216	BB01_01498	BB164_00654	CCPM1_00938	CFBP8069_00765	CFBP8073_01231	CFBP8074_01118	CFBP8078_01834	CFBP8082_01862	CFBP8083_01815	CFBP8084_01887	CFBP8356_00453	CFBP8416_02095	CFBP8417_01889	CFBP8419_01458	CP006696_01953	ConnCreek_02351	Dixon_01042	EB921_01106	ESVL_00650	Fb7_01239	Fillmore_01210	GV156_02207	Griffin1_01795	Hib4_01264	IVIA5235_01784	IVIA65862_00877	IVIA6629_00554	J1a12_02245	LM10_01202	M12_01081	M23_01017	MUL0034_00924	OLS0478_00115
group_4777		hypothetical protein	64	64	1	521	6305				959	1001	961	ATCC35871_00153	ATCC35879P_01908	AlmaEM3_01081	BB01_00835	BB164_00581	CCPM1_00784	CFBP8069_01684	CFBP8073_01518	CFBP8074_02128	CFBP8078_02177	CFBP8082_01645	CFBP8083_02045	CFBP8084_02176	CFBP8356_01960	CFBP8416_01141	CFBP8417_01713	CFBP8419_01591	CP006696_01531	ConnCreek_01245	Dixon_01366	EB921_01181	ESVL_01125	Fb7_01158	Fillmore_01284	GV156_02388	Griffin1_02242	Hib4_01338	IVIA5235_00426	IVIA65862_01450	IVIA6629_01064	J1a12_01916	LM10_01369	M12_01155	M23_01203	MUL0034_01023	OLS0478_01915
group_4778		hypothetical protein	64	64	1	521	6303				554	572	554	ATCC35871_00155	ATCC35879P_01910	AlmaEM3_01083	BB01_00837	BB164_00579	CCPM1_00782	CFBP8069_01682	CFBP8073_01520	CFBP8074_01956	CFBP8078_00976	CFBP8082_01647	CFBP8083_02047	CFBP8084_01721	CFBP8356_01958	CFBP8416_01143	CFBP8417_01715	CFBP8419_01593	CP006696_01529	ConnCreek_01243	Dixon_01368	EB921_01179	ESVL_02196	Fb7_01084	Fillmore_01286	GV156_02390	Griffin1_01726	Hib4_01340	IVIA5235_00428	IVIA65862_02085	IVIA6629_02175	J1a12_01914	LM10_01416	M12_01214	M23_01205	MUL0034_01832	OLS0478_01917
group_4784		hypothetical protein	64	64	1	521	6277				1652	1853	1844	ATCC35871_00176	ATCC35879P_01931	AlmaEM3_01104	BB01_00858	BB164_00558	CCPM1_00762	CFBP8069_01661	CFBP8073_01541	CFBP8074_01977	CFBP8078_00955	CFBP8082_01668	CFBP8083_02068	CFBP8084_01742	CFBP8356_01682	CFBP8416_01168	CFBP8417_01736	CFBP8419_01651	CP006696_01509	ConnCreek_01222	Dixon_01389	EB921_01158	ESVL_02217	Fb7_01063	Fillmore_01307	GV156_02411	Griffin1_01747	Hib4_01361	IVIA5235_00449	IVIA65862_02106	IVIA6629_02196	J1a12_01892	LM10_01437	M12_01235	M23_01226	MUL0034_01853	OLS0478_01938
group_4785		hypothetical protein	64	64	1	521	6254				437	437	437	ATCC35871_00193	ATCC35879P_01949	AlmaEM3_01121	BB01_00875	BB164_00541	CCPM1_00744	CFBP8069_02160	CFBP8073_01559	CFBP8074_01994	CFBP8078_00937	CFBP8082_01687	CFBP8083_02086	CFBP8084_01759	CFBP8356_01698	CFBP8416_01186	CFBP8417_01753	CFBP8419_01668	CP006696_01491	ConnCreek_01205	Dixon_01406	EB921_01141	ESVL_02234	Fb7_01045	Fillmore_01324	GV156_02428	Griffin1_01764	Hib4_01379	IVIA5235_00467	IVIA65862_02123	IVIA6629_02213	J1a12_01874	LM10_01454	M12_01252	M23_01243	MUL0034_01870	OLS0478_01956
yggS		Pyridoxal phosphate homeostasis protein	64	64	1	521	6234				764	806	783	ATCC35871_00206	ATCC35879P_01963	AlmaEM3_01134	BB01_00888	BB164_00528	CCPM1_00729	CFBP8069_02210	CFBP8073_01922	CFBP8074_02005	CFBP8078_00924	CFBP8082_02190	CFBP8083_02101	CFBP8084_01669	CFBP8356_02081	CFBP8416_01199	CFBP8417_01007	CFBP8419_01682	CP006696_01475	ConnCreek_01190	Dixon_01419	EB921_02281	ESVL_02247	Fb7_00953	Fillmore_01337	GV156_02442	Griffin1_01398	Hib4_01407	IVIA5235_01108	IVIA65862_02136	IVIA6629_02226	J1a12_01780	LM10_01467	M12_01265	M23_01257	MUL0034_01885	OLS0478_01969
hslO		33 kDa chaperonin	64	64	1	521	6084				542	902	850	ATCC35871_00209	ATCC35879P_01966	AlmaEM3_01137	BB01_00891	BB164_00525	CCPM1_00726	CFBP8069_02213	CFBP8073_01925	CFBP8074_02008	CFBP8078_00921	CFBP8082_02193	CFBP8083_02104	CFBP8084_01672	CFBP8356_02084	CFBP8416_01202	CFBP8417_01010	CFBP8419_01685	CP006696_01472	ConnCreek_01187	Dixon_01422	EB921_02284	ESVL_02250	Fb7_00950	Fillmore_01340	GV156_02445	Griffin1_01395	Hib4_01404	IVIA5235_01111	IVIA65862_02139	IVIA6629_02229	J1a12_01777	LM10_01470	M12_01268	M23_01260	MUL0034_01888	OLS0478_01972
cysD		Sulfate adenylyltransferase subunit 2	64	64	1	521	844				839	983	914	ATCC35871_00271	ATCC35879P_01561	AlmaEM3_01893	BB01_00990	BB164_02559	CCPM1_01166	CFBP8069_02068	CFBP8073_00014	CFBP8074_00028	CFBP8078_00436	CFBP8082_00756	CFBP8083_00027	CFBP8084_02169	CFBP8356_00328	CFBP8416_00804	CFBP8417_00183	CFBP8419_01365	CP006696_02177	ConnCreek_02128	Dixon_02294	EB921_01278	ESVL_00249	Fb7_01578	Fillmore_00974	GV156_02006	Griffin1_00176	Hib4_00945	IVIA5235_01192	IVIA65862_00581	IVIA6629_00442	J1a12_01644	LM10_00970	M12_00852	M23_00821	MUL0034_00687	OLS0478_01413
cysI		Sulfite reductase [NADPH] hemoprotein beta-component	64	64	1	521	846				1706	1790	1707	ATCC35871_00273	ATCC35879P_01559	AlmaEM3_01895	BB01_00992	BB164_02557	CCPM1_01168	CFBP8069_02066	CFBP8073_00016	CFBP8074_00030	CFBP8078_00438	CFBP8082_00754	CFBP8083_00029	CFBP8084_02167	CFBP8356_00330	CFBP8416_00807	CFBP8417_00181	CFBP8419_01363	CP006696_02179	ConnCreek_02126	Dixon_02296	EB921_01280	ESVL_00247	Fb7_01581	Fillmore_00972	GV156_02004	Griffin1_00178	Hib4_00943	IVIA5235_01194	IVIA65862_00579	IVIA6629_00440	J1a12_01641	LM10_00968	M12_00850	M23_00819	MUL0034_00685	OLS0478_01415
dapb1		Dipeptidyl aminopeptidase BI	64	64	1	521	888				2117	2291	2219	ATCC35871_00291	ATCC35879P_01539	AlmaEM3_01913	BB01_01010	BB164_02536	CCPM1_01187	CFBP8069_00375	CFBP8073_00036	CFBP8074_00048	CFBP8078_00456	CFBP8082_00735	CFBP8083_00049	CFBP8084_00998	CFBP8356_00349	CFBP8416_00826	CFBP8417_00163	CFBP8419_01345	CP006696_01028	ConnCreek_02106	Dixon_02314	EB921_01300	ESVL_01753	Fb7_01600	Fillmore_00954	GV156_01984	Griffin1_00196	Hib4_00923	IVIA5235_01213	IVIA65862_01895	IVIA6629_01848	J1a12_00977	LM10_00892	M12_00832	M23_00799	MUL0034_00665	OLS0478_02312
accD		Acetyl-coenzyme A carboxylase carboxyl transferase subunit beta	64	64	1	521	911				569	914	901	ATCC35871_00303	ATCC35879P_01526	AlmaEM3_01925	BB01_01022	BB164_02524	CCPM1_01199	CFBP8069_00363	CFBP8073_00047	CFBP8074_00060	CFBP8078_00469	CFBP8082_00723	CFBP8083_00061	CFBP8084_01011	CFBP8356_00361	CFBP8416_00840	CFBP8417_00150	CFBP8419_01333	CP006696_01017	ConnCreek_02095	Dixon_02327	EB921_01312	ESVL_01766	Fb7_01614	Fillmore_00941	GV156_01971	Griffin1_00209	Hib4_00911	IVIA5235_01225	IVIA65862_01882	IVIA6629_01835	J1a12_00990	LM10_00879	M12_00819	M23_00788	MUL0034_00652	OLS0478_02300
agaAII		N-acetylgalactosamine-6-phosphate deacetylase	64	64	1	521	912				1157	1157	1157	ATCC35871_00304	ATCC35879P_01525	AlmaEM3_01926	BB01_01023	BB164_02523	CCPM1_01200	CFBP8069_00362	CFBP8073_00048	CFBP8074_00061	CFBP8078_00470	CFBP8082_00722	CFBP8083_00062	CFBP8084_01012	CFBP8356_00362	CFBP8416_00841	CFBP8417_00149	CFBP8419_01332	CP006696_01016	ConnCreek_02094	Dixon_02328	EB921_01313	ESVL_01767	Fb7_01615	Fillmore_00940	GV156_01970	Griffin1_00210	Hib4_00910	IVIA5235_01226	IVIA65862_01881	IVIA6629_01834	J1a12_00991	LM10_00878	M12_00818	M23_00787	MUL0034_00651	OLS0478_02299
fucP_1		L-fucose-proton symporter	64	64	1	521	916				773	1289	1280	ATCC35871_00307	ATCC35879P_01522	AlmaEM3_01929	BB01_01026	BB164_02520	CCPM1_01203	CFBP8069_00359	CFBP8073_00051	CFBP8074_00064	CFBP8078_00473	CFBP8082_00719	CFBP8083_00065	CFBP8084_01015	CFBP8356_00365	CFBP8416_00844	CFBP8417_00146	CFBP8419_01329	CP006696_01013	ConnCreek_02091	Dixon_02331	EB921_01316	ESVL_01770	Fb7_01618	Fillmore_00937	GV156_01967	Griffin1_00214	Hib4_00907	IVIA5235_01229	IVIA65862_01878	IVIA6629_01831	J1a12_00994	LM10_00875	M12_00815	M23_00784	MUL0034_00648	OLS0478_02296
group_4803		hypothetical protein	64	64	1	521	949				782	887	789	ATCC35871_00330	ATCC35879P_01499	AlmaEM3_01952	BB01_01049	BB164_02494	CCPM1_01226	CFBP8069_00336	CFBP8073_00074	CFBP8074_00088	CFBP8078_00497	CFBP8082_00696	CFBP8083_00088	CFBP8084_01038	CFBP8356_00390	CFBP8416_00869	CFBP8417_00123	CFBP8419_01304	CP006696_00989	ConnCreek_02068	Dixon_02354	EB921_01339	ESVL_01793	Fb7_01642	Fillmore_00914	GV156_01944	Griffin1_00239	Hib4_00883	IVIA5235_01252	IVIA65862_01855	IVIA6629_01807	J1a12_01019	LM10_00852	M12_00791	M23_00761	MUL0034_00625	OLS0478_02272
engB		putative GTP-binding protein EngB	64	64	1	521	959				611	899	660	ATCC35871_00334	ATCC35879P_01495	AlmaEM3_01957	BB01_01054	BB164_02489	CCPM1_01230	CFBP8069_00332	CFBP8073_00078	CFBP8074_00093	CFBP8078_00502	CFBP8082_00692	CFBP8083_00092	CFBP8084_01042	CFBP8356_00393	CFBP8416_00873	CFBP8417_00119	CFBP8419_01301	CP006696_00983	ConnCreek_02064	Dixon_02358	EB921_01343	ESVL_01797	Fb7_01647	Fillmore_00910	GV156_01940	Griffin1_00243	Hib4_00878	IVIA5235_01256	IVIA65862_01851	IVIA6629_01803	J1a12_01023	LM10_00848	M12_00787	M23_00757	MUL0034_00621	OLS0478_02268
cysT		Sulfate transport system permease protein CysT	64	64	1	521	1103				587	1088	859	ATCC35871_00411	ATCC35879P_00672	AlmaEM3_00372	BB01_00482	BB164_02410	CCPM1_01307	CFBP8069_00256	CFBP8073_00150	CFBP8074_00171	CFBP8078_01205	CFBP8082_00039	CFBP8083_00166	CFBP8084_01295	CFBP8356_00206	CFBP8416_00953	CFBP8417_00042	CFBP8419_00040	CP006696_00864	ConnCreek_01987	Dixon_02435	EB921_00396	ESVL_01872	Fb7_01726	Fillmore_00833	GV156_01864	Griffin1_01557	Hib4_01959	IVIA5235_01331	IVIA65862_01775	IVIA6629_01727	J1a12_01104	LM10_00768	M12_00710	M23_00681	MUL0034_00488	OLS0478_02193
aroB		3-dehydroquinate synthase	64	64	1	521	1116				1034	1406	1125	ATCC35871_00419	ATCC35879P_00663	AlmaEM3_00381	BB01_00474	BB164_02398	CCPM1_01317	CFBP8069_00248	CFBP8073_00158	CFBP8074_00178	CFBP8078_01196	CFBP8082_00047	CFBP8083_00174	CFBP8084_01303	CFBP8356_00214	CFBP8416_00961	CFBP8417_00034	CFBP8419_00049	CP006696_00854	ConnCreek_01979	Dixon_02443	EB921_00494	ESVL_01880	Fb7_01735	Fillmore_00825	GV156_01855	Griffin1_01565	Hib4_01967	IVIA5235_01339	IVIA65862_01767	IVIA6629_01719	J1a12_01113	LM10_00760	M12_00702	M23_00672	MUL0034_00480	OLS0478_02185
ccmM		Carnitine operon protein CaiE	64	64	1	521	9334				527	635	594	ATCC35871_00468	ATCC35879P_01640	AlmaEM3_02104	BB01_00013	BB164_00794	CCPM1_01093	CFBP8069_00914	CFBP8073_01938	CFBP8074_01925	CFBP8078_02169	CFBP8082_02074	CFBP8083_01936	CFBP8084_01556	CFBP8356_01932	CFBP8416_02207	CFBP8417_01985	CFBP8419_02205	CP006696_02100	ConnCreek_02203	Dixon_00163	EB921_00214	ESVL_01011	Fb7_01384	Fillmore_01075	GV156_02084	Griffin1_01959	Hib4_01037	IVIA5235_00621	IVIA65862_00983	IVIA6629_00887	J1a12_02055	LM10_01069	M12_00951	M23_00896	MUL0034_00764	OLS0478_00259
group_4816		hypothetical protein	64	64	1	521	7574				485	545	533	ATCC35871_00495	ATCC35879P_00556	AlmaEM3_01380	BB01_02173	BB164_02826	CCPM1_01423	CFBP8069_00127	CFBP8073_01685	CFBP8074_00692	CFBP8078_00653	CFBP8082_00149	CFBP8083_00280	CFBP8084_00452	CFBP8356_00687	CFBP8416_01007	CFBP8417_00599	CFBP8419_00171	CP006696_00747	ConnCreek_01857	Dixon_00342	EB921_00778	ESVL_01944	Fb7_01854	Fillmore_00617	GV156_01739	Griffin1_00291	Hib4_02079	IVIA5235_01854	IVIA65862_02048	IVIA6629_02007	J1a12_01228	LM10_00620	M12_00565	M23_00551	MUL0034_00377	OLS0478_01082
hupB		DNA-binding protein HU-beta	64	64	1	521	7603				284	284	284	ATCC35871_00517	ATCC35879P_00534	AlmaEM3_01359	BB01_02194	BB164_02847	CCPM1_01445	CFBP8069_00105	CFBP8073_01663	CFBP8074_00712	CFBP8078_00632	CFBP8082_00171	CFBP8083_00302	CFBP8084_00475	CFBP8356_00667	CFBP8416_01032	CFBP8417_00620	CFBP8419_00191	CP006696_00725	ConnCreek_01835	Dixon_00321	EB921_00756	ESVL_01965	Fb7_01875	Fillmore_00596	GV156_01718	Griffin1_00312	Hib4_02099	IVIA5235_01876	IVIA65862_02027	IVIA6629_01986	J1a12_01249	LM10_00599	M12_00544	M23_00529	MUL0034_00354	OLS0478_01102
secY		Protein translocase subunit SecY	64	64	1	521	7638				719	1373	1360	ATCC35871_00536	ATCC35879P_00510	AlmaEM3_01339	BB01_02214	BB164_02867	CCPM1_01468	CFBP8069_00082	CFBP8073_00840	CFBP8074_00731	CFBP8078_00613	CFBP8082_00194	CFBP8083_00325	CFBP8084_00498	CFBP8356_00646	CFBP8416_01053	CFBP8417_00639	CFBP8419_00213	CP006696_00705	ConnCreek_01812	Dixon_00302	EB921_00734	ESVL_01985	Fb7_01893	Fillmore_00577	GV156_01695	Griffin1_00335	Hib4_02118	IVIA5235_01899	IVIA65862_02008	IVIA6629_01967	J1a12_01267	LM10_00579	M12_00524	M23_00506	MUL0034_00332	OLS0478_01121
rpsQ		30S ribosomal protein S17	64	64	1	521	7650				266	269	266	ATCC35871_00547	ATCC35879P_00499	AlmaEM3_01328	BB01_02225	BB164_02878	CCPM1_01479	CFBP8069_00071	CFBP8073_00829	CFBP8074_00742	CFBP8078_00602	CFBP8082_00205	CFBP8083_00336	CFBP8084_00509	CFBP8356_00635	CFBP8416_01064	CFBP8417_00650	CFBP8419_00224	CP006696_00694	ConnCreek_01801	Dixon_00291	EB921_00723	ESVL_01996	Fb7_01904	Fillmore_00566	GV156_01684	Griffin1_00346	Hib4_02129	IVIA5235_01910	IVIA65862_01997	IVIA6629_01956	J1a12_01278	LM10_00568	M12_00513	M23_00495	MUL0034_00321	OLS0478_01132
rpsC		30S ribosomal protein S3	64	64	1	521	7653				581	719	716	ATCC35871_00550	ATCC35879P_00496	AlmaEM3_01325	BB01_02228	BB164_02881	CCPM1_01482	CFBP8069_00068	CFBP8073_00826	CFBP8074_00745	CFBP8078_00599	CFBP8082_00208	CFBP8083_00339	CFBP8084_00512	CFBP8356_00632	CFBP8416_01067	CFBP8417_00653	CFBP8419_00227	CP006696_00691	ConnCreek_01798	Dixon_00288	EB921_00720	ESVL_01999	Fb7_01907	Fillmore_00563	GV156_01681	Griffin1_00349	Hib4_02132	IVIA5235_01913	IVIA65862_01994	IVIA6629_01953	J1a12_01281	LM10_00565	M12_00510	M23_00492	MUL0034_00318	OLS0478_01135
serS		Serine--tRNA ligase	64	64	1	521	8447				1280	1334	1280	ATCC35871_00626	ATCC35879P_01177	AlmaEM3_01478	BB01_00823	BB164_00922	CCPM1_02352	CFBP8069_01289	CFBP8073_00669	CFBP8074_01325	CFBP8078_01071	CFBP8082_01392	CFBP8083_00952	CFBP8084_00877	CFBP8356_01222	CFBP8416_01270	CFBP8417_01424	CFBP8419_01855	CP006696_01257	ConnCreek_00910	Dixon_01989	EB921_01677	ESVL_00142	Fb7_00799	Fillmore_01599	GV156_00568	Griffin1_02257	Hib4_01910	IVIA5235_00120	IVIA65862_02300	IVIA6629_00091	J1a12_01619	LM10_01727	M12_01519	M23_01543	MUL0034_01283	OLS0478_02346
wbgU		UDP-N-acetylglucosamine 4-epimerase	64	64	1	521	8441				785	1028	979	ATCC35871_00632	ATCC35879P_01182	AlmaEM3_01474	BB01_00817	BB164_00917	CCPM1_02357	CFBP8069_01294	CFBP8073_00664	CFBP8074_01320	CFBP8078_01077	CFBP8082_01387	CFBP8083_00957	CFBP8084_00872	CFBP8356_01218	CFBP8416_01276	CFBP8417_01418	CFBP8419_01860	CP006696_01252	ConnCreek_00915	Dixon_01984	EB921_01682	ESVL_00137	Fb7_00804	Fillmore_01594	GV156_00563	Griffin1_01047	Hib4_01905	IVIA5235_00115	IVIA65862_02295	IVIA6629_00085	J1a12_01614	LM10_01722	M12_01515	M23_01538	MUL0034_01278	OLS0478_02351
rgtE		Dodecaprenyl-phosphate galacturonate synthase	64	64	1	521	8440				644	722	720	ATCC35871_00633	ATCC35879P_01183	AlmaEM3_01473	BB01_00816	BB164_00916	CCPM1_02358	CFBP8069_01295	CFBP8073_00663	CFBP8074_01319	CFBP8078_01078	CFBP8082_01386	CFBP8083_00958	CFBP8084_00871	CFBP8356_01217	CFBP8416_01277	CFBP8417_01417	CFBP8419_01861	CP006696_01251	ConnCreek_00916	Dixon_01983	EB921_01683	ESVL_00136	Fb7_00805	Fillmore_01593	GV156_00562	Griffin1_01046	Hib4_01904	IVIA5235_00114	IVIA65862_02294	IVIA6629_00084	J1a12_01613	LM10_01721	M12_01514	M23_01537	MUL0034_01277	OLS0478_02352
yjcH		Inner membrane protein YjcH	64	64	1	521	8402				317	380	333	ATCC35871_00652	ATCC35879P_01201	AlmaEM3_01454	BB01_00796	BB164_00897	CCPM1_02376	CFBP8069_01313	CFBP8073_00643	CFBP8074_01298	CFBP8078_01101	CFBP8082_01368	CFBP8083_00976	CFBP8084_00852	CFBP8356_01198	CFBP8416_01302	CFBP8417_01396	CFBP8419_01880	CP006696_01233	ConnCreek_00934	Dixon_01963	EB921_01701	ESVL_00115	Fb7_00825	Fillmore_01574	GV156_00544	Griffin1_01026	Hib4_01882	IVIA5235_00096	IVIA65862_02274	IVIA6629_00064	J1a12_01591	LM10_01701	M12_01493	M23_01519	MUL0034_01258	OLS0478_01299
group_4846		hypothetical protein	64	64	1	521	3219				197	401	394	ATCC35871_00720	ATCC35879P_02348	AlmaEM3_00117	BB01_01122	BB164_01744	CCPM1_00330	CFBP8069_00597	CFBP8073_00305	CFBP8074_00399	CFBP8078_00220	CFBP8082_00284	CFBP8083_01192	CFBP8084_00703	CFBP8356_00011	CFBP8416_00174	CFBP8417_00579	CFBP8419_00607	CP006696_00026	ConnCreek_00142	Dixon_01825	EB921_02148	ESVL_00805	Fb7_02536	Fillmore_02314	GV156_01347	Griffin1_01872	Hib4_02660	IVIA5235_00848	IVIA65862_01591	IVIA6629_00757	J1a12_02667	LM10_02513	M12_02245	M23_02307	MUL0034_02569	OLS0478_01720
group_4847		hypothetical protein	64	64	1	521	3220				773	905	829	ATCC35871_00721	ATCC35879P_02347	AlmaEM3_00118	BB01_01123	BB164_01743	CCPM1_00331	CFBP8069_00596	CFBP8073_00304	CFBP8074_00400	CFBP8078_00221	CFBP8082_00285	CFBP8083_01193	CFBP8084_00704	CFBP8356_00012	CFBP8416_00173	CFBP8417_00578	CFBP8419_00608	CP006696_00025	ConnCreek_00143	Dixon_01824	EB921_02147	ESVL_00806	Fb7_02535	Fillmore_02313	GV156_01346	Griffin1_01871	Hib4_02659	IVIA5235_00847	IVIA65862_01590	IVIA6629_00756	J1a12_02666	LM10_02512	M12_02244	M23_02306	MUL0034_02570	OLS0478_01721
pyrD		Dihydroorotate dehydrogenase (quinone)	64	64	1	521	3269				884	1088	1051	ATCC35871_00758	ATCC35879P_02310	AlmaEM3_00154	BB01_01159	BB164_01707	CCPM1_00368	CFBP8069_00559	CFBP8073_00265	CFBP8074_00438	CFBP8078_00256	CFBP8082_00322	CFBP8083_01231	CFBP8084_00739	CFBP8356_00050	CFBP8416_00135	CFBP8417_00543	CFBP8419_00647	CP006696_02799	ConnCreek_00181	Dixon_01789	EB921_00510	ESVL_00841	Fb7_02493	Fillmore_02278	GV156_01309	Griffin1_01836	Hib4_02621	IVIA5235_00809	IVIA65862_01555	IVIA6629_00721	J1a12_02626	LM10_02477	M12_02208	M23_02269	MUL0034_02605	OLS0478_01758
rplI		50S ribosomal protein L9	64	64	1	521	3279				368	452	447	ATCC35871_00768	ATCC35879P_02301	AlmaEM3_00163	BB01_01168	BB164_01699	CCPM1_00377	CFBP8069_00550	CFBP8073_00256	CFBP8074_00447	CFBP8078_00264	CFBP8082_00331	CFBP8083_01240	CFBP8084_00748	CFBP8356_00059	CFBP8416_00126	CFBP8417_00534	CFBP8419_00656	CP006696_02790	ConnCreek_00190	Dixon_01780	EB921_00519	ESVL_00850	Fb7_02485	Fillmore_02269	GV156_01300	Griffin1_01845	Hib4_02613	IVIA5235_00800	IVIA65862_01547	IVIA6629_00713	J1a12_02618	LM10_02468	M12_02199	M23_02260	MUL0034_02614	OLS0478_01766
mutL		DNA mismatch repair protein MutL	64	64	1	521	3600				1847	1871	1861	ATCC35871_00821	ATCC35879P_02248	AlmaEM3_00217	BB01_01223	BB164_01645	CCPM1_00429	CFBP8069_00497	CFBP8073_01019	CFBP8074_00982	CFBP8078_00318	CFBP8082_00384	CFBP8083_01295	CFBP8084_00311	CFBP8356_00107	CFBP8416_00068	CFBP8417_00482	CFBP8419_00706	CP006696_02743	ConnCreek_00244	Dixon_01729	EB921_00574	ESVL_00906	Fb7_02367	Fillmore_02216	GV156_01244	Griffin1_01270	Hib4_02506	IVIA5235_00747	IVIA65862_00284	IVIA6629_00657	J1a12_02506	LM10_02414	M12_02146	M23_02207	MUL0034_00037	OLS0478_01820
group_4862		hypothetical protein	64	64	1	521	3577				428	434	432	ATCC35871_00837	ATCC35879P_02233	AlmaEM3_00232	BB01_01238	BB164_01630	CCPM1_00445	CFBP8069_00482	CFBP8073_01034	CFBP8074_00965	CFBP8078_00334	CFBP8082_00399	CFBP8083_01310	CFBP8084_00326	CFBP8356_00122	CFBP8416_00051	CFBP8417_00466	CFBP8419_00721	CP006696_02727	ConnCreek_00259	Dixon_01713	EB921_00589	ESVL_00922	Fb7_02351	Fillmore_02200	GV156_01228	Griffin1_01253	Hib4_02486	IVIA5235_00732	IVIA65862_00268	IVIA6629_00641	J1a12_02490	LM10_02398	M12_02130	M23_02192	MUL0034_00052	OLS0478_01839
rimI		[Ribosomal protein S18]-alanine N-acetyltransferase	64	64	1	521	1666				398	470	405	ATCC35871_00971	ATCC35879P_00820	AlmaEM3_01741	BB01_00690	BB164_01285	CCPM1_01931	CFBP8069_01024	CFBP8073_00724	CFBP8074_01623	CFBP8078_01017	CFBP8082_00823	CFBP8083_01506	CFBP8084_00071	CFBP8356_01260	CFBP8416_00437	CFBP8417_00263	CFBP8419_01103	CP006696_01667	ConnCreek_00550	Dixon_02157	EB921_00827	ESVL_01265	Fb7_00408	Fillmore_01921	GV156_00925	Griffin1_00126	Hib4_00387	IVIA5235_01541	IVIA65862_00761	IVIA6629_01221	J1a12_00402	LM10_02052	M12_01842	M23_01901	MUL0034_01679	OLS0478_00483
rho		Transcription termination factor Rho	64	64	1	521	3105				794	1823	1662	ATCC35871_01045	ATCC35879P_02429	AlmaEM3_00043	BB01_02065	BB164_00078	CCPM1_00252	CFBP8069_00675	CFBP8073_00356	CFBP8074_00326	CFBP8078_00718	CFBP8082_00944	CFBP8083_01115	CFBP8084_00646	CFBP8356_00746	CFBP8416_00236	CFBP8417_00897	CFBP8419_00533	CP006696_00104	ConnCreek_00063	Dixon_01900	EB921_02199	ESVL_00731	Fb7_02610	Fillmore_02389	GV156_01425	Griffin1_00459	Hib4_02731	IVIA5235_00927	IVIA65862_01665	IVIA6629_00833	J1a12_02740	LM10_02587	M12_02319	M23_02386	MUL0034_02493	OLS0478_01646
epmB		L-lysine 2,3-aminomutase	64	64	1	521	9040				1028	1073	1049	ATCC35871_01162	ATCC35879P_00989	AlmaEM3_01635	BB01_01848	BB164_01106	CCPM1_02123	CFBP8069_01380	CFBP8073_00864	CFBP8074_01441	CFBP8078_00073	CFBP8082_01467	CFBP8083_01675	CFBP8084_00239	CFBP8356_01323	CFBP8416_01378	CFBP8417_01497	CFBP8419_02043	CP006696_02378	ConnCreek_00723	Dixon_00668	EB921_01629	ESVL_02329	Fb7_00625	Fillmore_01759	GV156_00757	Griffin1_00577	Hib4_00609	IVIA5235_00144	IVIA65862_02473	IVIA6629_02459	J1a12_00624	LM10_01885	M12_01678	M23_01731	MUL0034_01462	OLS0478_00630
bioD		ATP-dependent dethiobiotin synthetase BioD	64	64	1	521	9044				677	992	794	ATCC35871_01166	ATCC35879P_00985	AlmaEM3_01639	BB01_01852	BB164_01110	CCPM1_02119	CFBP8069_01376	CFBP8073_00860	CFBP8074_01437	CFBP8078_00077	CFBP8082_01471	CFBP8083_01671	CFBP8084_00235	CFBP8356_01319	CFBP8416_01374	CFBP8417_01501	CFBP8419_02039	CP006696_02382	ConnCreek_00719	Dixon_00672	EB921_01633	ESVL_02325	Fb7_00622	Fillmore_01763	GV156_00761	Griffin1_00581	Hib4_00605	IVIA5235_00140	IVIA65862_02477	IVIA6629_02463	J1a12_00621	LM10_01889	M12_01682	M23_01735	MUL0034_01466	OLS0478_00626
mntR		Transcriptional regulator MntR	64	64	1	521	7173				482	503	491	ATCC35871_01187	ATCC35879P_00346	AlmaEM3_02381	BB01_01734	BB164_01928	CCPM1_00096	CFBP8069_01540	CFBP8073_02146	CFBP8074_02233	CFBP8078_00776	CFBP8082_01013	CFBP8083_00485	CFBP8084_00439	CFBP8356_01984	CFBP8416_02373	CFBP8417_01163	CFBP8419_00371	CP006696_00538	ConnCreek_01650	Dixon_01255	EB921_01836	ESVL_02177	Fb7_02041	Fillmore_00399	GV156_01532	Griffin1_02174	Hib4_02254	IVIA5235_01154	IVIA65862_00932	IVIA6629_02146	J1a12_01407	LM10_00399	M12_00345	M23_00344	MUL0034_00171	OLS0478_01011
azu		Azurin	64	64	1	521	9240				260	455	287	ATCC35871_01214	ATCC35879P_00890	AlmaEM3_01792	BB01_00640	BB164_01233	CCPM1_02021	CFBP8069_01093	CFBP8073_01859	CFBP8074_01409	CFBP8078_00189	CFBP8082_01292	CFBP8083_01575	CFBP8084_00141	CFBP8356_00974	CFBP8416_00384	CFBP8417_00316	CFBP8419_02016	CP006696_02481	ConnCreek_00619	Dixon_02104	EB921_01474	ESVL_01317	Fb7_00513	Fillmore_01870	GV156_00859	Griffin1_00073	Hib4_00492	IVIA5235_02028	IVIA65862_00709	IVIA6629_01169	J1a12_00513	LM10_02000	M12_01791	M23_01833	MUL0034_01560	OLS0478_00533
purM		Phosphoribosylformylglycinamidine cyclo-ligase	64	64	1	521	9204				953	1106	1088	ATCC35871_01237	ATCC35879P_00913	AlmaEM3_01815	BB01_00617	BB164_01211	CCPM1_02045	CFBP8069_01116	CFBP8073_01836	CFBP8074_01386	CFBP8078_00165	CFBP8082_01269	CFBP8083_01598	CFBP8084_00164	CFBP8356_00997	CFBP8416_00360	CFBP8417_00339	CFBP8419_01993	CP006696_02457	ConnCreek_00642	Dixon_02081	EB921_01451	ESVL_01340	Fb7_00538	Fillmore_01847	GV156_00836	Griffin1_00049	Hib4_00519	IVIA5235_02051	IVIA65862_00686	IVIA6629_01145	J1a12_00537	LM10_01977	M12_01768	M23_01810	MUL0034_01537	OLS0478_00558
group_4908		hypothetical protein	64	64	1	521	9190				380	674	648	ATCC35871_01247	ATCC35879P_00923	AlmaEM3_01825	BB01_00607	BB164_01200	CCPM1_02056	CFBP8069_01126	CFBP8073_01502	CFBP8074_01375	CFBP8078_00155	CFBP8082_01259	CFBP8083_01608	CFBP8084_00174	CFBP8356_01007	CFBP8416_00350	CFBP8417_00349	CFBP8419_01983	CP006696_02447	ConnCreek_00652	Dixon_02071	EB921_01441	ESVL_01350	Fb7_00548	Fillmore_01837	GV156_00825	Griffin1_00039	Hib4_00529	IVIA5235_02062	IVIA65862_00676	IVIA6629_01135	J1a12_00547	LM10_01967	M12_01758	M23_01800	MUL0034_01527	OLS0478_00568
thiD		Hydroxymethylpyrimidine/phosphomethylpyrimidine kinase	64	64	1	521	9164				809	809	809	ATCC35871_01268	ATCC35879P_00943	AlmaEM3_00597	BB01_00586	BB164_01179	CCPM1_02076	CFBP8069_01146	CFBP8073_01481	CFBP8074_01353	CFBP8078_00134	CFBP8082_01239	CFBP8083_01628	CFBP8084_00194	CFBP8356_01027	CFBP8416_00328	CFBP8417_00370	CFBP8419_01963	CP006696_02423	ConnCreek_00673	Dixon_02050	EB921_01421	ESVL_01371	Fb7_00569	Fillmore_01816	GV156_00805	Griffin1_00014	Hib4_00551	IVIA5235_02082	IVIA65862_00655	IVIA6629_01114	J1a12_00568	LM10_01946	M12_01735	M23_01779	MUL0034_01507	OLS0478_00589
rfbD		dTDP-4-dehydrorhamnose reductase	64	64	1	521	4938				908	914	908	ATCC35871_01314	ATCC35879P_00231	AlmaEM3_00838	BB01_01630	BB164_02088	CCPM1_01665	CFBP8069_01195	CFBP8073_00585	CFBP8074_00478	CFBP8078_01253	CFBP8082_00507	CFBP8083_00597	CFBP8084_01083	CFBP8356_00796	CFBP8416_00761	CFBP8417_00777	CFBP8419_00818	CP006696_00427	ConnCreek_01536	Dixon_00444	EB921_00090	ESVL_01702	Fb7_00238	Fillmore_00294	GV156_00233	Griffin1_00794	Hib4_00226	IVIA5235_02243	IVIA65862_01345	IVIA6629_01631	J1a12_00234	LM10_00290	M12_00237	M23_00232	MUL0034_02184	OLS0478_00800
qorB		Quinone oxidoreductase 2	64	64	1	521	4905				146	881	846	ATCC35871_01333	ATCC35879P_00217	AlmaEM3_00857	BB01_01648	BB164_02106	CCPM1_01680	CFBP8069_02075	CFBP8073_00570	CFBP8074_00494	CFBP8078_01272	CFBP8082_00521	CFBP8083_00611	CFBP8084_01101	CFBP8356_00810	CFBP8416_00742	CFBP8417_00758	CFBP8419_00831	CP006696_00410	ConnCreek_01521	Dixon_00463	EB921_00105	ESVL_01683	Fb7_00223	Fillmore_00275	GV156_00218	Griffin1_00811	Hib4_00213	IVIA5235_02258	IVIA65862_01326	IVIA6629_01612	J1a12_00220	LM10_00272	M12_00220	M23_00217	MUL0034_02202	OLS0478_00814
sdh		Serine 3-dehydrogenase	64	64	1	521	4774				752	815	770	ATCC35871_01431	ATCC35879P_00122	AlmaEM3_00954	BB01_00421	BB164_02712	CCPM1_02800	CFBP8069_02041	CFBP8073_00995	CFBP8074_00588	CFBP8078_01594	CFBP8082_01122	CFBP8083_00706	CFBP8084_00927	CFBP8356_00939	CFBP8416_00641	CFBP8417_01282	CFBP8419_00926	CP006696_00312	ConnCreek_01426	Dixon_00958	EB921_02059	ESVL_01585	Fb7_00129	Fillmore_00120	GV156_00123	Griffin1_00727	Hib4_00122	IVIA5235_02350	IVIA65862_01229	IVIA6629_01515	J1a12_00124	LM10_00120	M12_00120	M23_00123	MUL0034_02299	OLS0478_00907
yffB		Protein YffB	64	64	1	521	4729				356	356	356	ATCC35871_01459	ATCC35879P_00093	AlmaEM3_00982	BB01_00393	BB164_02741	CCPM1_02830	CFBP8069_01815	CFBP8073_00966	CFBP8074_00615	CFBP8078_01778	CFBP8082_01150	CFBP8083_00735	CFBP8084_00956	CFBP8356_00911	CFBP8416_00610	CFBP8417_01310	CFBP8419_00954	CP006696_00286	ConnCreek_01397	Dixon_00986	EB921_02088	ESVL_01557	Fb7_00101	Fillmore_00092	GV156_00094	Griffin1_00756	Hib4_00095	IVIA5235_02379	IVIA65862_01201	IVIA6629_01487	J1a12_00097	LM10_00092	M12_00092	M23_00094	MUL0034_02328	OLS0478_00934
dapD		2,3,4,5-tetrahydropyridine-2,6-dicarboxylate N-succinyltransferase	64	64	1	521	4728				899	902	901	ATCC35871_01460	ATCC35879P_00092	AlmaEM3_00983	BB01_00392	BB164_02742	CCPM1_02831	CFBP8069_01816	CFBP8073_00965	CFBP8074_00616	CFBP8078_01779	CFBP8082_01151	CFBP8083_00736	CFBP8084_00957	CFBP8356_00910	CFBP8416_00609	CFBP8417_01311	CFBP8419_00955	CP006696_00285	ConnCreek_01396	Dixon_00987	EB921_02089	ESVL_01556	Fb7_00100	Fillmore_00091	GV156_00093	Griffin1_00757	Hib4_00094	IVIA5235_02380	IVIA65862_01200	IVIA6629_01486	J1a12_00096	LM10_00091	M12_00091	M23_00093	MUL0034_02329	OLS0478_00935
ndhJ		NAD(P)H-quinone oxidoreductase subunit J, chloroplastic	64	64	1	521	5046				527	752	746	ATCC35871_01538	ATCC35879P_00280	AlmaEM3_00790	BB01_01568	BB164_02036	CCPM1_02554	CFBP8069_01243	CFBP8073_00444	CFBP8074_01811	CFBP8078_00832	CFBP8082_01078	CFBP8083_00549	CFBP8084_01216	CFBP8356_01106	CFBP8416_01493	CFBP8417_01102	CFBP8419_00431	CP006696_00478	ConnCreek_01584	Dixon_01311	EB921_01925	ESVL_02115	Fb7_00285	Fillmore_00344	GV156_00281	Griffin1_00665	Hib4_00276	IVIA5235_02190	IVIA65862_00046	IVIA6629_02084	J1a12_00286	LM10_00340	M12_00285	M23_00279	MUL0034_02136	OLS0478_00373
group_4932		hypothetical protein	64	64	1	521	7113				851	857	856	ATCC35871_01571	ATCC35879P_00313	AlmaEM3_00757	BB01_01601	BB164_02003	CCPM1_00064	CFBP8069_01276	CFBP8073_00476	CFBP8074_01228	CFBP8078_00800	CFBP8082_01045	CFBP8083_00516	CFBP8084_01182	CFBP8356_01074	CFBP8416_01531	CFBP8417_01135	CFBP8419_00399	CP006696_00509	ConnCreek_01617	Dixon_01279	EB921_01892	ESVL_02148	Fb7_02077	Fillmore_00376	GV156_00314	Griffin1_00628	Hib4_02280	IVIA5235_02157	IVIA65862_00903	IVIA6629_02117	J1a12_01438	LM10_00372	M12_00318	M23_00312	MUL0034_02103	OLS0478_01494
rnhB		Ribonuclease HII	64	64	1	521	7229				677	704	703	ATCC35871_01601	ATCC35879P_00362	AlmaEM3_02360	BB01_00093	BB164_01908	CCPM1_01636	CFBP8069_01555	CFBP8073_01133	CFBP8074_00853	CFBP8078_01528	CFBP8082_01702	CFBP8083_00470	CFBP8084_01950	CFBP8356_01609	CFBP8416_01620	CFBP8417_00799	CFBP8419_00354	CP006696_00556	ConnCreek_01665	Dixon_01236	EB921_01242	ESVL_00556	Fb7_02020	Fillmore_00419	GV156_01548	Griffin1_01515	Hib4_02236	IVIA5235_00412	IVIA65862_00425	IVIA6629_00321	J1a12_01389	LM10_00419	M12_00366	M23_00359	MUL0034_00189	OLS0478_01242
pgl		6-phosphogluconolactonase	64	64	1	521	7268				401	719	714	ATCC35871_01624	ATCC35879P_00386	AlmaEM3_02339	BB01_00072	BB164_01886	CCPM1_01612	CFBP8069_01579	CFBP8073_01109	CFBP8074_00830	CFBP8078_01551	CFBP8082_01726	CFBP8083_00446	CFBP8084_02004	CFBP8356_01631	CFBP8416_01596	CFBP8417_00822	CFBP8419_00332	CP006696_00579	ConnCreek_01689	Dixon_01214	EB921_01218	ESVL_00533	Fb7_01996	Fillmore_00442	GV156_01572	Griffin1_01493	Hib4_02215	IVIA5235_00387	IVIA65862_00448	IVIA6629_00344	J1a12_01366	LM10_00441	M12_00389	M23_00383	MUL0034_00211	OLS0478_01219
ygfZ		tRNA-modifying protein YgfZ	64	64	1	521	7274				803	917	850	ATCC35871_01629	ATCC35879P_00390	AlmaEM3_02334	BB01_00067	BB164_01881	CCPM1_01608	CFBP8069_01583	CFBP8073_01105	CFBP8074_00826	CFBP8078_01556	CFBP8082_01730	CFBP8083_00442	CFBP8084_02000	CFBP8356_01635	CFBP8416_01590	CFBP8417_00827	CFBP8419_00328	CP006696_00583	ConnCreek_01693	Dixon_01209	EB921_01214	ESVL_00528	Fb7_01992	Fillmore_00447	GV156_01576	Griffin1_01488	Hib4_02211	IVIA5235_00383	IVIA65862_00453	IVIA6629_00349	J1a12_01362	LM10_00446	M12_00394	M23_00387	MUL0034_00215	OLS0478_01215
serC		Phosphoserine aminotransferase	64	64	1	521	8659				1082	1085	1082	ATCC35871_01678	ATCC35879P_01134	AlmaEM3_01498	BB01_01928	BB164_00969	CCPM1_02309	CFBP8069_01488	CFBP8073_01332	CFBP8074_01515	CFBP8078_01711	CFBP8082_01493	CFBP8083_00909	CFBP8084_01345	CFBP8356_01463	CFBP8416_01736	CFBP8417_01513	CFBP8419_01814	CP006696_02242	ConnCreek_00867	Dixon_00751	EB921_00303	ESVL_00320	Fb7_00762	Fillmore_01622	GV156_00611	Griffin1_01139	Hib4_00752	IVIA5235_00224	IVIA65862_00097	IVIA6629_00109	J1a12_00757	LM10_01749	M12_01542	M23_01586	MUL0034_01327	OLS0478_00720
metN		Methionine import ATP-binding protein MetN	64	64	1	521	3442				899	1037	1009	ATCC35871_01755	ATCC35879P_02146	AlmaEM3_00323	BB01_00144	BB164_01530	CCPM1_00535	CFBP8069_00395	CFBP8073_01155	CFBP8074_00876	CFBP8078_01372	CFBP8082_00486	CFBP8083_01397	CFBP8084_00414	CFBP8356_01485	CFBP8416_01952	CFBP8417_01629	CFBP8419_00803	CP006696_02647	ConnCreek_00348	Dixon_01621	EB921_01807	ESVL_00398	Fb7_02264	Fillmore_02108	GV156_01137	Griffin1_01286	Hib4_02398	IVIA5235_00644	IVIA65862_00181	IVIA6629_00190	J1a12_02405	LM10_02305	M12_02035	M23_02104	MUL0034_00139	OLS0478_01331
metP		Methionine import system permease protein MetP	64	64	1	521	3443				632	707	705	ATCC35871_01756	ATCC35879P_02147	AlmaEM3_00322	BB01_00145	BB164_01531	CCPM1_00534	CFBP8069_00396	CFBP8073_01156	CFBP8074_00877	CFBP8078_01371	CFBP8082_00485	CFBP8083_01396	CFBP8084_00413	CFBP8356_01486	CFBP8416_01951	CFBP8417_01628	CFBP8419_00802	CP006696_02648	ConnCreek_00347	Dixon_01622	EB921_01806	ESVL_00399	Fb7_02265	Fillmore_02109	GV156_01138	Griffin1_01287	Hib4_02399	IVIA5235_00645	IVIA65862_00182	IVIA6629_00191	J1a12_02406	LM10_02306	M12_02036	M23_02105	MUL0034_00138	OLS0478_01332
prpF		2-methyl-aconitate isomerase	64	64	1	521	7413				710	1283	1189	ATCC35871_01816	ATCC35879P_00583	AlmaEM3_02013	BB01_01421	BB164_02284	CCPM1_01397	CFBP8069_00170	CFBP8073_01962	CFBP8074_00253	CFBP8078_01441	CFBP8082_00125	CFBP8083_00253	CFBP8084_01836	CFBP8356_00293	CFBP8416_01710	CFBP8417_00952	CFBP8419_00129	CP006696_00774	ConnCreek_01900	Dixon_02555	EB921_02269	ESVL_00163	Fb7_01814	Fillmore_00713	GV156_01776	Griffin1_02003	Hib4_02038	IVIA5235_01416	IVIA65862_00960	IVIA6629_00595	J1a12_01191	LM10_00647	M12_00592	M23_00594	MUL0034_00400	OLS0478_02110
mscS		Small-conductance mechanosensitive channel	64	64	1	521	532				815	947	826	ATCC35871_01828	ATCC35879P_00596	AlmaEM3_02026	BB01_01408	BB164_02298	CCPM1_01385	CFBP8069_00182	CFBP8073_01998	CFBP8074_00241	CFBP8078_01428	CFBP8082_00113	CFBP8083_00240	CFBP8084_01823	CFBP8356_00280	CFBP8416_01697	CFBP8417_00964	CFBP8419_00116	CP006696_00786	ConnCreek_01913	Dixon_02543	EB921_02257	ESVL_00175	Fb7_01800	Fillmore_00725	GV156_01789	Griffin1_01620	Hib4_02028	IVIA5235_01404	IVIA65862_01463	IVIA6629_01325	J1a12_01179	LM10_00659	M12_00601	M23_00606	MUL0034_00412	OLS0478_02121
group_4973		hypothetical protein	64	64	1	521	535				437	497	471	ATCC35871_01831	ATCC35879P_00599	AlmaEM3_02029	BB01_01405	BB164_02301	CCPM1_01382	CFBP8069_00185	CFBP8073_01995	CFBP8074_00238	CFBP8078_01425	CFBP8082_00110	CFBP8083_00237	CFBP8084_01820	CFBP8356_00277	CFBP8416_01694	CFBP8417_00967	CFBP8419_00113	CP006696_00789	ConnCreek_01916	Dixon_02540	EB921_02254	ESVL_00178	Fb7_01797	Fillmore_00728	GV156_01792	Griffin1_01617	Hib4_02025	IVIA5235_01401	IVIA65862_01466	IVIA6629_01328	J1a12_01176	LM10_00662	M12_00604	M23_00609	MUL0034_00415	OLS0478_02124
group_4975		hypothetical protein	64	64	1	521	545				746	872	852	ATCC35871_01839	ATCC35879P_00607	AlmaEM3_02037	BB01_01397	BB164_02309	CCPM1_01375	CFBP8069_00193	CFBP8073_00211	CFBP8074_00231	CFBP8078_01417	CFBP8082_00102	CFBP8083_00229	CFBP8084_01961	CFBP8356_00270	CFBP8416_01686	CFBP8417_00975	CFBP8419_00106	CP006696_00797	ConnCreek_01924	Dixon_02532	EB921_00439	ESVL_00186	Fb7_01790	Fillmore_00736	GV156_01800	Griffin1_01609	Hib4_02018	IVIA5235_01393	IVIA65862_01001	IVIA6629_00477	J1a12_01168	LM10_00670	M12_00612	M23_00617	MUL0034_00423	OLS0478_02131
smrA		putative DNA endonuclease SmrA	64	64	1	521	570				539	641	588	ATCC35871_01856	ATCC35879P_00623	AlmaEM3_02053	BB01_01381	BB164_02325	CCPM1_01357	CFBP8069_00209	CFBP8073_00197	CFBP8074_00217	CFBP8078_01400	CFBP8082_00086	CFBP8083_00213	CFBP8084_01977	CFBP8356_00254	CFBP8416_01670	CFBP8417_00990	CFBP8419_00090	CP006696_00816	ConnCreek_01940	Dixon_02517	EB921_00455	ESVL_00202	Fb7_01776	Fillmore_00752	GV156_01817	Griffin1_01593	Hib4_02004	IVIA5235_01378	IVIA65862_01017	IVIA6629_00494	J1a12_01154	LM10_00686	M12_00628	M23_00633	MUL0034_00439	OLS0478_02146
nrdR		Transcriptional repressor NrdR	64	64	1	521	5677				518	545	541	ATCC35871_01912	ATCC35879P_02060	AlmaEM3_00534	BB01_00313	BB164_01410	CCPM1_00637	CFBP8069_01757	CFBP8073_01363	CFBP8074_01192	CFBP8078_01495	CFBP8082_01591	CFBP8083_02177	CFBP8084_01450	CFBP8356_01549	CFBP8416_01846	CFBP8417_01686	CFBP8419_01215	CP006696_01119	ConnCreek_00423	Dixon_00389	EB921_00986	ESVL_00493	Fb7_02187	Fillmore_02034	GV156_01058	Griffin1_01425	Hib4_02315	IVIA5235_00321	IVIA65862_00369	IVIA6629_00262	J1a12_01472	LM10_02227	M12_01956	M23_02028	MUL0034_02029	OLS0478_01533
bcp		Peroxiredoxin Bcp	64	64	1	521	5697				359	479	475	ATCC35871_01925	ATCC35879P_02047	AlmaEM3_00547	BB01_00300	BB164_01397	CCPM1_00649	CFBP8069_01745	CFBP8073_01347	CFBP8074_01206	CFBP8078_01508	CFBP8082_01579	CFBP8083_02165	CFBP8084_01438	CFBP8356_01536	CFBP8416_01831	CFBP8417_01699	CFBP8419_01202	CP006696_01104	ConnCreek_00435	Dixon_00378	EB921_00998	ESVL_00506	Fb7_02174	Fillmore_02021	GV156_01046	Griffin1_01410	Hib4_02301	IVIA5235_00309	IVIA65862_00356	IVIA6629_00249	J1a12_01459	LM10_02213	M12_01943	M23_02016	MUL0034_02017	OLS0478_01517
group_4990		hypothetical protein	64	64	1	521	3907				614	614	614	ATCC35871_01966	ATCC35879P_01301	AlmaEM3_00457	BB01_01299	BB164_00346	CCPM1_02737	CFBP8069_01894	CFBP8073_01618	CFBP8074_01869	CFBP8078_01737	CFBP8082_01777	CFBP8083_02276	CFBP8084_01645	CFBP8356_01766	CFBP8416_02051	CFBP8417_01834	CFBP8419_02105	CP006696_02591	ConnCreek_01026	Dixon_00557	EB921_01521	ESVL_00599	Fb7_01455	Fillmore_01479	GV156_00451	Griffin1_01659	Hib4_01785	IVIA5235_00509	IVIA65862_00504	IVIA6629_00401	J1a12_02355	LM10_01607	M12_01401	M23_01421	MUL0034_01169	OLS0478_02455
group_4991		hypothetical protein	64	64	1	521	3875				404	800	607	ATCC35871_01980	ATCC35879P_01288	AlmaEM3_00470	BB01_01286	BB164_00332	CCPM1_02724	CFBP8069_01907	CFBP8073_01605	CFBP8074_01852	CFBP8078_01724	CFBP8082_01790	CFBP8083_02289	CFBP8084_01658	CFBP8356_01752	CFBP8416_02063	CFBP8417_01821	CFBP8419_02091	CP006696_02605	ConnCreek_01013	Dixon_00570	EB921_01508	ESVL_00612	Fb7_01474	Fillmore_01492	GV156_00464	Griffin1_01672	Hib4_01803	IVIA5235_00522	IVIA65862_00517	IVIA6629_00414	J1a12_02370	LM10_01620	M12_01414	M23_01434	MUL0034_01182	OLS0478_02439
noc		Nucleoid occlusion protein	64	64	1	521	4660				905	1079	1063	ATCC35871_02002	ATCC35879P_00043	AlmaEM3_01030	BB01_00944	BB164_02200	CCPM1_01769	CFBP8069_01605	CFBP8073_01783	CFBP8074_00666	CFBP8078_01936	CFBP8082_00605	CFBP8083_00786	CFBP8084_01857	CFBP8356_01875	CFBP8416_00560	CFBP8417_01954	CFBP8419_01001	CP006696_00237	ConnCreek_01346	Dixon_01551	EB921_02389	ESVL_01509	Fb7_00048	Fillmore_00044	GV156_00043	Griffin1_01891	Hib4_00049	IVIA5235_01163	IVIA65862_01153	IVIA6629_01439	J1a12_00048	LM10_00044	M12_00044	M23_00043	MUL0034_02377	OLS0478_00982
ubiA		4-hydroxybenzoate octaprenyltransferase	64	64	1	521	4669				767	1001	914	ATCC35871_02008	ATCC35879P_00047	AlmaEM3_01025	BB01_00939	BB164_02195	CCPM1_01765	CFBP8069_01601	CFBP8073_01779	CFBP8074_00661	CFBP8078_01931	CFBP8082_00600	CFBP8083_00782	CFBP8084_01861	CFBP8356_01871	CFBP8416_00565	CFBP8417_01949	CFBP8419_00997	CP006696_00241	ConnCreek_01350	Dixon_01546	EB921_02393	ESVL_01514	Fb7_00053	Fillmore_00049	GV156_00047	Griffin1_01885	Hib4_00053	IVIA5235_01159	IVIA65862_01158	IVIA6629_01444	J1a12_00052	LM10_00049	M12_00050	M23_00047	MUL0034_02373	OLS0478_00978
coq7		3-demethoxyubiquinol 3-hydroxylase	64	64	1	521	795				662	776	701	ATCC35871_02022	ATCC35879P_01603	AlmaEM3_01848	BB01_01748	BB164_02605	CCPM1_01129	CFBP8069_00953	CFBP8073_01885	CFBP8074_02168	CFBP8078_00396	CFBP8082_01935	CFBP8083_01972	CFBP8084_01594	CFBP8356_01905	CFBP8416_02231	CFBP8417_02019	CFBP8419_01403	CP006696_02140	ConnCreek_02166	Dixon_02254	EB921_01975	ESVL_00289	Fb7_01538	Fillmore_01014	GV156_02046	Griffin1_01991	Hib4_00982	IVIA5235_01003	IVIA65862_01083	IVIA6629_00959	J1a12_01682	LM10_01010	M12_00892	M23_00859	MUL0034_00727	OLS0478_01373
tcdA		tRNA threonylcarbamoyladenosine dehydratase	64	64	1	521	785				467	836	809	ATCC35871_02029	ATCC35879P_01609	AlmaEM3_01840	BB01_01756	BB164_02613	CCPM1_01123	CFBP8069_00947	CFBP8073_01891	CFBP8074_02164	CFBP8078_00388	CFBP8082_01929	CFBP8083_01966	CFBP8084_01588	CFBP8356_01912	CFBP8416_02239	CFBP8417_02011	CFBP8419_01410	CP006696_02133	ConnCreek_02172	Dixon_02246	EB921_01981	ESVL_00297	Fb7_01532	Fillmore_01022	GV156_02052	Griffin1_01983	Hib4_00988	IVIA5235_00997	IVIA65862_01091	IVIA6629_00967	J1a12_01686	LM10_01018	M12_00900	M23_00865	MUL0034_00733	OLS0478_01369
gyrB		DNA gyrase subunit B	64	64	1	521	4587				2444	2444	2444	ATCC35871_02051	ATCC35879P_00004	AlmaEM3_00635	BB01_01450	BB164_02240	CCPM1_01808	CFBP8069_01643	CFBP8073_01825	CFBP8074_02054	CFBP8078_02035	CFBP8082_00644	CFBP8083_00825	CFBP8084_01918	CFBP8356_01847	CFBP8416_02172	CFBP8417_01934	CFBP8419_01041	CP006696_00195	ConnCreek_01307	Dixon_01590	EB921_01999	ESVL_00976	Fb7_00005	Fillmore_00005	GV156_00004	Griffin1_01934	Hib4_00005	IVIA5235_00578	IVIA65862_01037	IVIA6629_00912	J1a12_00005	LM10_00005	M12_00005	M23_00004	MUL0034_02416	OLS0478_02380
hemL		Glutamate-1-semialdehyde 2,1-aminomutase	64	64	1	521	8492				1307	1334	1333	ATCC35871_02133	ATCC35879P_01158	AlmaEM3_00689	BB01_01877	BB164_00391	CCPM1_02333	CFBP8069_01464	CFBP8073_02104	CFBP8074_02194	CFBP8078_02134	CFBP8082_02085	CFBP8083_00933	CFBP8084_00896	CFBP8356_02019	CFBP8416_02313	CFBP8417_02127	CFBP8419_01836	CP006696_02209	ConnCreek_00891	Dixon_00837	EB921_01023	ESVL_01030	Fb7_00786	Fillmore_01434	GV156_00587	Griffin1_02064	Hib4_00775	IVIA5235_01136	IVIA65862_01365	IVIA6629_01004	J1a12_00779	LM10_01561	M12_01357	M23_01562	MUL0034_01302	OLS0478_00701
murG		UDP-N-acetylglucosamine--N-acetylmuramyl-(pentapeptide) pyrophosphoryl-undecaprenol N-acetylglucosamine transferase	64	64	1	521	3556				1094	1112	1102	ATCC35871_00855	ATCC35879P_02216	AlmaEM3_00250	BB01_01254	BB164_01612	CCPM1_00462	CFBP8069_00465	CFBP8073_01051	CFBP8074_00947	CFBP8078_00351	CFBP8082_00415	CFBP8083_01327	CFBP8084_00342	CFBP8356_00139	CFBP8416_00032	CFBP8417_00449	CFBP8419_00737	CP006696_02711	ConnCreek_00276	Dixon_01697	EB921_00605	ESVL_00939	Fb7_02333	Fillmore_02184	GV156_01210	Griffin1_01236	Hib4_02466	IVIA5235_00715	IVIA65862_00251	IVIA6629_00624	J1a12_02472	LM10_02382	M12_02114	M23_02175	MUL0034_00068	OLS0478_01857
fumB		Fumarate hydratase class I, anaerobic	64	64	1	521	6743				1517	1637	1594	ATCC35871_02177	ATCC35879P_01816	AlmaEM3_02177	BB01_02136	BB164_00599	CCPM1_00888	CFBP8069_02130	CFBP8073_01206	CFBP8074_02144	CFBP8078_02248	CFBP8082_02021	CFBP8083_01760	CFBP8084_02136	CFBP8356_02124	CFBP8416_02331	CFBP8417_02100	CFBP8419_02250	CP006696_01556	ConnCreek_02407	Dixon_00860	EB921_00930	ESVL_01072	Fb7_01174	Fillmore_01266	GV156_02273	Griffin1_02106	Hib4_01324	IVIA5235_01096	IVIA65862_01072	IVIA6629_00946	J1a12_01933	LM10_01350	M12_01137	M23_01089	MUL0034_01007	OLS0478_01469
rpiA		Ribose-5-phosphate isomerase A	64	64	1	521	9484				647	737	711	ATCC35871_00011	ATCC35879P_01657	AlmaEM3_02133	BB01_02428	BB164_00765	CCPM1_01043	CFBP8069_00870	CFBP8073_01743	CFBP8074_01012	CFBP8078_01896	CFBP8082_02108	CFBP8083_01919	CFBP8084_01803	CFBP8356_00556	CFBP8416_02151	CFBP8417_01249	CFBP8419_01560	CP006696_02055	ConnCreek_02247	Dixon_01143	EB921_00197	ESVL_02474	Fb7_01343	Fillmore_01107	GV156_02101	Griffin1_00958	Hib4_01154	IVIA5235_01681	IVIA65862_02318	IVIA6629_02302	J1a12_02141	LM10_01099	M12_00980	M23_00913	MUL0034_00816	OLS0478_00220
group_5170		5-formyltetrahydrofolate cyclo-ligase	64	64	1	521	9486				587	590	589	ATCC35871_00013	ATCC35879P_01659	AlmaEM3_02135	BB01_02426	BB164_00763	CCPM1_01041	CFBP8069_00868	CFBP8073_01745	CFBP8074_01014	CFBP8078_01898	CFBP8082_02110	CFBP8083_01917	CFBP8084_01801	CFBP8356_00554	CFBP8416_02149	CFBP8417_01247	CFBP8419_01558	CP006696_02053	ConnCreek_02249	Dixon_01141	EB921_00195	ESVL_02472	Fb7_01341	Fillmore_01109	GV156_02103	Griffin1_00956	Hib4_01156	IVIA5235_01683	IVIA65862_02320	IVIA6629_02304	J1a12_02143	LM10_01101	M12_00982	M23_00915	MUL0034_00818	OLS0478_00218
zapA		Cell division protein ZapA	64	64	1	521	9487				299	299	299	ATCC35871_00014	ATCC35879P_01660	AlmaEM3_02136	BB01_02425	BB164_00762	CCPM1_01040	CFBP8069_00867	CFBP8073_01746	CFBP8074_01015	CFBP8078_01899	CFBP8082_02111	CFBP8083_01916	CFBP8084_01800	CFBP8356_00552	CFBP8416_02148	CFBP8417_01246	CFBP8419_01557	CP006696_02052	ConnCreek_02250	Dixon_01140	EB921_00194	ESVL_02471	Fb7_01340	Fillmore_01110	GV156_02104	Griffin1_00955	Hib4_01157	IVIA5235_01684	IVIA65862_02321	IVIA6629_02305	J1a12_02144	LM10_01102	M12_00983	M23_00916	MUL0034_00819	OLS0478_00217
ribA		GTP cyclohydrolase-2	64	64	1	521	9516				1196	1202	1196	ATCC35871_00036	ATCC35879P_01680	AlmaEM3_02158	BB01_02403	BB164_00741	CCPM1_01020	CFBP8069_00846	CFBP8073_01767	CFBP8074_01036	CFBP8078_01920	CFBP8082_01999	CFBP8083_01895	CFBP8084_01779	CFBP8356_00532	CFBP8416_02127	CFBP8417_01226	CFBP8419_01537	CP006696_02031	ConnCreek_02271	Dixon_01120	EB921_00174	ESVL_02451	Fb7_01319	Fillmore_01130	GV156_02125	Griffin1_00934	Hib4_01177	IVIA5235_01705	IVIA65862_02342	IVIA6629_02326	J1a12_02164	LM10_01122	M12_01003	M23_00937	MUL0034_00840	OLS0478_00197
group_5176		hypothetical protein	64	64	1	521	9576				1160	1205	1198	ATCC35871_00075	ATCC35879P_01716	AlmaEM3_02259	BB01_02365	BB164_00698	CCPM1_00982	CFBP8069_00809	CFBP8073_01424	CFBP8074_01072	CFBP8078_01858	CFBP8082_01957	CFBP8083_01859	CFBP8084_01522	CFBP8356_00498	CFBP8416_01983	CFBP8417_01190	CFBP8419_01503	CP006696_01995	ConnCreek_02306	Dixon_01085	EB921_01062	ESVL_02416	Fb7_01284	Fillmore_01166	GV156_02162	Griffin1_00900	Hib4_01215	IVIA5235_01740	IVIA65862_02377	IVIA6629_02363	J1a12_02197	LM10_01158	M12_01037	M23_00973	MUL0034_00879	OLS0478_00162
folC		Dihydrofolate synthase/folylpolyglutamate synthase	64	64	1	521	9587				1277	1298	1295	ATCC35871_00080	ATCC35879P_01721	AlmaEM3_02254	BB01_02360	BB164_00693	CCPM1_00977	CFBP8069_00804	CFBP8073_01419	CFBP8074_01078	CFBP8078_02062	CFBP8082_01962	CFBP8083_01854	CFBP8084_01517	CFBP8356_00493	CFBP8416_01978	CFBP8417_01185	CFBP8419_01498	CP006696_01990	ConnCreek_02311	Dixon_01080	EB921_01067	ESVL_02411	Fb7_01278	Fillmore_01171	GV156_02167	Griffin1_00895	Hib4_01221	IVIA5235_01745	IVIA65862_02382	IVIA6629_02368	J1a12_02203	LM10_01163	M12_01042	M23_00978	MUL0034_00884	OLS0478_00156
msrA		Peptide methionine sulfoxide reductase MsrA	64	64	1	521	9595				650	653	650	ATCC35871_00089	ATCC35879P_01728	AlmaEM3_02246	BB01_02352	BB164_00684	CCPM1_00970	CFBP8069_00797	CFBP8073_01412	CFBP8074_01084	CFBP8078_02053	CFBP8082_02249	CFBP8083_01847	CFBP8084_01510	CFBP8356_00486	CFBP8416_01969	CFBP8417_01177	CFBP8419_01491	CP006696_01984	ConnCreek_02319	Dixon_01071	EB921_01074	ESVL_02403	Fb7_01272	Fillmore_01179	GV156_02174	Griffin1_00887	Hib4_01227	IVIA5235_01752	IVIA65862_02390	IVIA6629_02376	J1a12_02209	LM10_01172	M12_01051	M23_00985	MUL0034_00891	OLS0478_00149
group_5180		hypothetical protein	64	64	1	521	9600				449	608	590	ATCC35871_00093	ATCC35879P_01732	AlmaEM3_02242	BB01_02348	BB164_00680	CCPM1_00966	CFBP8069_00793	CFBP8073_01408	CFBP8074_01089	CFBP8078_02049	CFBP8082_02245	CFBP8083_01843	CFBP8084_01506	CFBP8356_00482	CFBP8416_01965	CFBP8417_01173	CFBP8419_01487	CP006696_01979	ConnCreek_02323	Dixon_01067	EB921_01078	ESVL_02399	Fb7_01267	Fillmore_01184	GV156_02179	Griffin1_00883	Hib4_01232	IVIA5235_01756	IVIA65862_02394	IVIA6629_02380	J1a12_02214	LM10_01176	M12_01055	M23_00989	MUL0034_00895	OLS0478_00145
nadC		putative nicotinate-nucleotide pyrophosphorylase [carboxylating]	64	64	1	521	9621				704	869	864	ATCC35871_00105	ATCC35879P_01738	AlmaEM3_02235	BB01_01479	BB164_00673	CCPM1_00960	CFBP8069_00787	CFBP8073_01212	CFBP8074_01096	CFBP8078_01815	CFBP8082_01840	CFBP8083_01837	CFBP8084_01500	CFBP8356_00475	CFBP8416_02076	CFBP8417_01870	CFBP8419_01480	CP006696_01973	ConnCreek_02329	Dixon_01061	EB921_01084	ESVL_00669	Fb7_01257	Fillmore_01191	GV156_02185	Griffin1_01814	Hib4_01245	IVIA5235_01762	IVIA65862_00858	IVIA6629_00535	J1a12_02225	LM10_01183	M12_01062	M23_00995	MUL0034_00901	OLS0478_00134
ruvA		Holliday junction ATP-dependent DNA helicase RuvA	64	64	1	521	137				584	584	584	ATCC35871_00127	ATCC35879P_01763	AlmaEM3_02213	BB01_01501	BB164_00651	CCPM1_00935	CFBP8069_00762	CFBP8073_01234	CFBP8074_01121	CFBP8078_01837	CFBP8082_01865	CFBP8083_01812	CFBP8084_01884	CFBP8356_00450	CFBP8416_02098	CFBP8417_01892	CFBP8419_01455	CP006696_01950	ConnCreek_02354	Dixon_01039	EB921_01109	ESVL_00647	Fb7_01236	Fillmore_01213	GV156_02210	Griffin1_01792	Hib4_01267	IVIA5235_01787	IVIA65862_00880	IVIA6629_00557	J1a12_02248	LM10_01205	M12_01084	M23_01020	MUL0034_00927	OLS0478_00112
ybgC		Acyl-CoA thioesterase YbgC	64	64	1	521	133				425	482	425	ATCC35871_00130	ATCC35879P_01766	AlmaEM3_02210	BB01_01504	BB164_00648	CCPM1_00932	CFBP8069_00759	CFBP8073_01237	CFBP8074_01124	CFBP8078_01840	CFBP8082_01868	CFBP8083_01809	CFBP8084_01881	CFBP8356_00447	CFBP8416_02101	CFBP8417_01895	CFBP8419_01452	CP006696_01947	ConnCreek_02357	Dixon_01036	EB921_01112	ESVL_00644	Fb7_01233	Fillmore_01216	GV156_02213	Griffin1_01789	Hib4_01270	IVIA5235_01790	IVIA65862_00883	IVIA6629_00560	J1a12_02251	LM10_01208	M12_01087	M23_01023	MUL0034_00930	OLS0478_00109
thiC		Phosphomethylpyrimidine synthase	64	64	1	521	118				1793	1895	1843	ATCC35871_00143	ATCC35879P_01779	AlmaEM3_02197	BB01_01517	BB164_00635	CCPM1_00918	CFBP8069_00746	CFBP8073_01250	CFBP8074_01137	CFBP8078_01853	CFBP8082_01881	CFBP8083_01796	CFBP8084_01868	CFBP8356_00434	CFBP8416_02114	CFBP8417_01908	CFBP8419_01439	CP006696_01934	ConnCreek_02370	Dixon_01023	EB921_01125	ESVL_00631	Fb7_01220	Fillmore_01229	GV156_02226	Griffin1_01776	Hib4_01283	IVIA5235_01803	IVIA65862_00896	IVIA6629_00573	J1a12_02264	LM10_01221	M12_01100	M23_01036	MUL0034_00943	OLS0478_00096
uppP		Undecaprenyl-diphosphatase	64	64	1	521	6308				641	875	825	ATCC35871_00151	ATCC35879P_01906	AlmaEM3_01079	BB01_00833	BB164_00583	CCPM1_00787	CFBP8069_01687	CFBP8073_01516	CFBP8074_02130	CFBP8078_02175	CFBP8082_01643	CFBP8083_02042	CFBP8084_02178	CFBP8356_01962	CFBP8416_01139	CFBP8417_01711	CFBP8419_01589	CP006696_01533	ConnCreek_01248	Dixon_01364	EB921_01184	ESVL_01127	Fb7_01161	Fillmore_01282	GV156_02385	Griffin1_02240	Hib4_01336	IVIA5235_00424	IVIA65862_01448	IVIA6629_01062	J1a12_01918	LM10_01367	M12_01153	M23_01201	MUL0034_01021	OLS0478_01913
yceI_3		Protein YceI	64	64	1	521	6307				713	713	713	ATCC35871_00152	ATCC35879P_01907	AlmaEM3_01080	BB01_00834	BB164_00582	CCPM1_00786	CFBP8069_01686	CFBP8073_01517	CFBP8074_02129	CFBP8078_02176	CFBP8082_01644	CFBP8083_02043	CFBP8084_02177	CFBP8356_01961	CFBP8416_01140	CFBP8417_01712	CFBP8419_01590	CP006696_01532	ConnCreek_01247	Dixon_01365	EB921_01183	ESVL_01126	Fb7_01159	Fillmore_01283	GV156_02386	Griffin1_02241	Hib4_01337	IVIA5235_00425	IVIA65862_01449	IVIA6629_01063	J1a12_01917	LM10_01368	M12_01154	M23_01202	MUL0034_01022	OLS0478_01914
ubiJ		Ubiquinone biosynthesis accessory factor UbiJ	64	64	1	521	6297				647	647	647	ATCC35871_00160	ATCC35879P_01915	AlmaEM3_01088	BB01_00842	BB164_00574	CCPM1_00778	CFBP8069_01677	CFBP8073_01525	CFBP8074_01961	CFBP8078_00971	CFBP8082_01652	CFBP8083_02052	CFBP8084_01726	CFBP8356_01953	CFBP8416_01149	CFBP8417_01720	CFBP8419_01598	CP006696_01525	ConnCreek_01238	Dixon_01373	EB921_01174	ESVL_02201	Fb7_01079	Fillmore_01291	GV156_02395	Griffin1_01731	Hib4_01345	IVIA5235_00433	IVIA65862_02090	IVIA6629_02180	J1a12_01909	LM10_01421	M12_01219	M23_01210	MUL0034_01837	OLS0478_01922
group_5193		hypothetical protein	64	64	1	521	6293				320	668	662	ATCC35871_00163	ATCC35879P_01918	AlmaEM3_01091	BB01_00845	BB164_00571	CCPM1_00775	CFBP8069_01674	CFBP8073_01528	CFBP8074_01964	CFBP8078_00968	CFBP8082_01655	CFBP8083_02055	CFBP8084_01729	CFBP8356_01668	CFBP8416_01152	CFBP8417_01723	CFBP8419_01638	CP006696_01522	ConnCreek_01235	Dixon_01376	EB921_01171	ESVL_02204	Fb7_01076	Fillmore_01294	GV156_02398	Griffin1_01734	Hib4_01348	IVIA5235_00436	IVIA65862_02093	IVIA6629_02183	J1a12_01906	LM10_01424	M12_01222	M23_01213	MUL0034_01840	OLS0478_01925
ruvB_2		Holliday junction ATP-dependent DNA helicase RuvB	64	64	1	521	6266				1121	1892	1734	ATCC35871_00184	ATCC35879P_01939	AlmaEM3_01112	BB01_00866	BB164_00550	CCPM1_00754	CFBP8069_01653	CFBP8073_01549	CFBP8074_01985	CFBP8078_00946	CFBP8082_01677	CFBP8083_02076	CFBP8084_01750	CFBP8356_01690	CFBP8416_01176	CFBP8417_01744	CFBP8419_01660	CP006696_01501	ConnCreek_01214	Dixon_01397	EB921_01150	ESVL_02225	Fb7_01054	Fillmore_01315	GV156_02419	Griffin1_01755	Hib4_01370	IVIA5235_00457	IVIA65862_02114	IVIA6629_02204	J1a12_01883	LM10_01445	M12_01243	M23_01234	MUL0034_01861	OLS0478_01947
group_5196		hypothetical protein	64	64	1	521	6252				980	1010	980	ATCC35871_00195	ATCC35879P_01951	AlmaEM3_01123	BB01_00877	BB164_00539	CCPM1_00742	CFBP8069_02162	CFBP8073_01561	CFBP8074_01996	CFBP8078_00935	CFBP8082_01689	CFBP8083_02088	CFBP8084_01761	CFBP8356_01700	CFBP8416_01188	CFBP8417_01755	CFBP8419_01670	CP006696_01489	ConnCreek_01203	Dixon_01408	EB921_01139	ESVL_02236	Fb7_01043	Fillmore_01326	GV156_02430	Griffin1_01766	Hib4_01381	IVIA5235_00469	IVIA65862_02125	IVIA6629_02215	J1a12_01872	LM10_01456	M12_01254	M23_01245	MUL0034_01872	OLS0478_01958
group_5198		hypothetical protein	64	64	1	521	6083				584	914	901	ATCC35871_00210	ATCC35879P_01967	AlmaEM3_01138	BB01_00892	BB164_00524	CCPM1_00725	CFBP8069_02214	CFBP8073_01903	CFBP8074_02009	CFBP8078_00920	CFBP8082_02194	CFBP8083_02105	CFBP8084_01673	CFBP8356_02085	CFBP8416_01203	CFBP8417_01011	CFBP8419_01686	CP006696_01471	ConnCreek_01186	Dixon_01423	EB921_02285	ESVL_02251	Fb7_00949	Fillmore_01341	GV156_02446	Griffin1_01394	Hib4_01403	IVIA5235_01112	IVIA65862_02140	IVIA6629_02230	J1a12_01776	LM10_01471	M12_01269	M23_01261	MUL0034_01889	OLS0478_01973
wbbL		N-acetylglucosaminyl-diphospho-decaprenol L-rhamnosyltransferase	64	64	1	521	6043				866	884	883	ATCC35871_00219	ATCC35879P_01390	AlmaEM3_01146	BB01_00900	BB164_00467	CCPM1_02648	CFBP8069_01963	CFBP8073_01702	CFBP8074_01734	CFBP8078_00911	CFBP8082_01804	CFBP8083_02329	CFBP8084_01682	CFBP8356_01805	CFBP8416_01214	CFBP8417_01021	CFBP8419_01696	CP006696_01418	ConnCreek_01115	Dixon_01434	EB921_02295	ESVL_02261	Fb7_00938	Fillmore_01351	GV156_00364	Griffin1_01384	Hib4_01567	IVIA5235_00560	IVIA65862_02150	IVIA6629_02240	J1a12_01765	LM10_01481	M12_01279	M23_01332	MUL0034_01077	OLS0478_02057
slyX		Protein SlyX	64	64	1	521	6002				236	263	262	ATCC35871_00246	ATCC35879P_01365	AlmaEM3_01173	BB01_00926	BB164_00440	CCPM1_02621	CFBP8069_01987	CFBP8073_01725	CFBP8074_01760	CFBP8078_00883	CFBP8082_01828	CFBP8083_02304	CFBP8084_01711	CFBP8356_01830	CFBP8416_01244	CFBP8417_01048	CFBP8419_01720	CP006696_01390	ConnCreek_01089	Dixon_01460	EB921_02319	ESVL_02287	Fb7_00917	Fillmore_01378	GV156_00389	Griffin1_01358	Hib4_01588	IVIA5235_00535	IVIA65862_02178	IVIA6629_02270	J1a12_01744	LM10_01509	M12_01306	M23_01357	MUL0034_01104	OLS0478_02080
tuaD		UDP-glucose 6-dehydrogenase TuaD	64	64	1	521	6001				1352	1352	1352	ATCC35871_00247	ATCC35879P_01364	AlmaEM3_01174	BB01_00927	BB164_00439	CCPM1_02620	CFBP8069_01988	CFBP8073_01726	CFBP8074_01761	CFBP8078_00882	CFBP8082_01829	CFBP8083_02303	CFBP8084_01712	CFBP8356_01831	CFBP8416_01245	CFBP8417_01049	CFBP8419_01721	CP006696_01389	ConnCreek_01088	Dixon_01461	EB921_02320	ESVL_02288	Fb7_00916	Fillmore_01379	GV156_00390	Griffin1_01357	Hib4_01589	IVIA5235_00534	IVIA65862_02179	IVIA6629_02271	J1a12_01743	LM10_01510	M12_01307	M23_01358	MUL0034_01105	OLS0478_02081
btuE		Thioredoxin/glutathione peroxidase BtuE	64	64	1	521	5999				137	584	440	ATCC35871_00250	ATCC35879P_01362	AlmaEM3_01176	BB01_00929	BB164_00437	CCPM1_02618	CFBP8069_01990	CFBP8073_01728	CFBP8074_01764	CFBP8078_00879	CFBP8082_01831	CFBP8083_02301	CFBP8084_01714	CFBP8356_01833	CFBP8416_01248	CFBP8417_01052	CFBP8419_01723	CP006696_01387	ConnCreek_01086	Dixon_01464	EB921_02322	ESVL_02291	Fb7_00914	Fillmore_01382	GV156_00392	Griffin1_01354	Hib4_01592	IVIA5235_00532	IVIA65862_02182	IVIA6629_02275	J1a12_01741	LM10_01513	M12_01310	M23_01360	MUL0034_01107	OLS0478_02084
rph		Ribonuclease PH	64	64	1	521	838				455	791	718	ATCC35871_00266	ATCC35879P_01566	AlmaEM3_01888	BB01_00985	BB164_02564	CCPM1_01161	CFBP8069_02248	CFBP8073_00009	CFBP8074_00023	CFBP8078_00431	CFBP8082_00761	CFBP8083_00022	CFBP8084_02155	CFBP8356_00323	CFBP8416_00798	CFBP8417_00188	CFBP8419_01370	CP006696_02172	ConnCreek_02133	Dixon_02289	EB921_01273	ESVL_00254	Fb7_01572	Fillmore_00979	GV156_02011	Griffin1_00171	Hib4_00950	IVIA5235_01187	IVIA65862_00586	IVIA6629_00448	J1a12_01649	LM10_00975	M12_00857	M23_00826	MUL0034_00692	OLS0478_01408
gmk		Guanylate kinase	64	64	1	521	840				431	614	611	ATCC35871_00268	ATCC35879P_01564	AlmaEM3_01890	BB01_00987	BB164_02562	CCPM1_01163	CFBP8069_02071	CFBP8073_00011	CFBP8074_00025	CFBP8078_00433	CFBP8082_00759	CFBP8083_00024	CFBP8084_02172	CFBP8356_00325	CFBP8416_00800	CFBP8417_00186	CFBP8419_01368	CP006696_02174	ConnCreek_02131	Dixon_02291	EB921_01275	ESVL_00252	Fb7_01574	Fillmore_00977	GV156_02009	Griffin1_00173	Hib4_00948	IVIA5235_01189	IVIA65862_00584	IVIA6629_00446	J1a12_01647	LM10_00973	M12_00855	M23_00824	MUL0034_00690	OLS0478_01410
cysH		Phosphoadenosine phosphosulfate reductase	64	64	1	521	847				713	731	713	ATCC35871_00274	ATCC35879P_01558	AlmaEM3_01896	BB01_00993	BB164_02556	CCPM1_01169	CFBP8069_02065	CFBP8073_00017	CFBP8074_00031	CFBP8078_00439	CFBP8082_00753	CFBP8083_00030	CFBP8084_02166	CFBP8356_00331	CFBP8416_00808	CFBP8417_00180	CFBP8419_01362	CP006696_02180	ConnCreek_02125	Dixon_02297	EB921_01281	ESVL_00246	Fb7_01582	Fillmore_00971	GV156_02003	Griffin1_00179	Hib4_00942	IVIA5235_01195	IVIA65862_00578	IVIA6629_00439	J1a12_01640	LM10_00967	M12_00849	M23_00818	MUL0034_00684	OLS0478_01416
group_5222		hypothetical protein	64	64	1	521	864				1955	2015	2009	ATCC35871_00282	ATCC35879P_01549	AlmaEM3_01904	BB01_01001	BB164_02546	CCPM1_01178	CFBP8069_02055	CFBP8073_00027	CFBP8074_00039	CFBP8078_00447	CFBP8082_00744	CFBP8083_00039	CFBP8084_02115	CFBP8356_00340	CFBP8416_00817	CFBP8417_00172	CFBP8419_01354	CP006696_02191	ConnCreek_02115	Dixon_02305	EB921_01290	ESVL_00238	Fb7_01590	Fillmore_00963	GV156_01993	Griffin1_00187	Hib4_00933	IVIA5235_01204	IVIA65862_00570	IVIA6629_00431	J1a12_01631	LM10_00958	M12_00841	M23_00808	MUL0034_00674	OLS0478_01424
sufS		Cysteine desulfurase	64	64	1	521	900				1103	1250	1247	ATCC35871_00297	ATCC35879P_01531	AlmaEM3_01919	BB01_01016	BB164_02530	CCPM1_01193	CFBP8069_00369	CFBP8073_00042	CFBP8074_00054	CFBP8078_00463	CFBP8082_00729	CFBP8083_00055	CFBP8084_01004	CFBP8356_00355	CFBP8416_00833	CFBP8417_00156	CFBP8419_01339	CP006696_01022	ConnCreek_02100	Dixon_02321	EB921_01306	ESVL_01760	Fb7_01609	Fillmore_00947	GV156_01978	Griffin1_00203	Hib4_00917	IVIA5235_01219	IVIA65862_01888	IVIA6629_01841	J1a12_00985	LM10_00885	M12_00825	M23_00793	MUL0034_00659	OLS0478_02306
crcB		Putative fluoride ion transporter CrcB	64	64	1	521	927				401	431	411	ATCC35871_00315	ATCC35879P_01514	AlmaEM3_01937	BB01_01034	BB164_02511	CCPM1_01211	CFBP8069_00351	CFBP8073_00059	CFBP8074_00073	CFBP8078_00482	CFBP8082_00711	CFBP8083_00073	CFBP8084_01023	CFBP8356_00374	CFBP8416_00853	CFBP8417_00138	CFBP8419_01320	CP006696_01005	ConnCreek_02083	Dixon_02339	EB921_01324	ESVL_01778	Fb7_01627	Fillmore_00929	GV156_01959	Griffin1_00223	Hib4_00898	IVIA5235_01237	IVIA65862_01870	IVIA6629_01822	J1a12_01003	LM10_00867	M12_00806	M23_00776	MUL0034_00640	OLS0478_02287
aat		Leucyl/phenylalanyl-tRNA--protein transferase	64	64	1	521	938				731	734	732	ATCC35871_00322	ATCC35879P_01507	AlmaEM3_01944	BB01_01041	BB164_02502	CCPM1_01218	CFBP8069_00344	CFBP8073_00066	CFBP8074_00080	CFBP8078_00489	CFBP8082_00704	CFBP8083_00080	CFBP8084_01030	CFBP8356_00382	CFBP8416_00861	CFBP8417_00131	CFBP8419_01312	CP006696_00997	ConnCreek_02076	Dixon_02346	EB921_01331	ESVL_01785	Fb7_01634	Fillmore_00922	GV156_01952	Griffin1_00230	Hib4_00891	IVIA5235_01244	IVIA65862_01863	IVIA6629_01815	J1a12_01010	LM10_00860	M12_00799	M23_00769	MUL0034_00633	OLS0478_02280
group_5226		hypothetical protein	64	64	1	521	948				737	770	745	ATCC35871_00329	ATCC35879P_01500	AlmaEM3_01951	BB01_01048	BB164_02495	CCPM1_01225	CFBP8069_00337	CFBP8073_00073	CFBP8074_00087	CFBP8078_00496	CFBP8082_00697	CFBP8083_00087	CFBP8084_01037	CFBP8356_00389	CFBP8416_00868	CFBP8417_00124	CFBP8419_01305	CP006696_00990	ConnCreek_02069	Dixon_02353	EB921_01338	ESVL_01792	Fb7_01641	Fillmore_00915	GV156_01945	Griffin1_00238	Hib4_00884	IVIA5235_01251	IVIA65862_01856	IVIA6629_01808	J1a12_01018	LM10_00853	M12_00792	M23_00762	MUL0034_00626	OLS0478_02273
group_5227		hypothetical protein	64	64	1	521	964				869	896	892	ATCC35871_00338	ATCC35879P_01491	AlmaEM3_01961	BB01_01058	BB164_02485	CCPM1_01234	CFBP8069_00328	CFBP8073_00082	CFBP8074_00097	CFBP8078_00506	CFBP8082_00688	CFBP8083_00096	CFBP8084_01046	CFBP8356_00397	CFBP8416_00877	CFBP8417_00115	CFBP8419_01297	CP006696_00979	ConnCreek_02060	Dixon_02362	EB921_01347	ESVL_01801	Fb7_01651	Fillmore_00906	GV156_01936	Griffin1_00248	Hib4_00873	IVIA5235_01260	IVIA65862_01847	IVIA6629_01799	J1a12_01027	LM10_00844	M12_00783	M23_00753	MUL0034_00617	OLS0478_02264
xerD		Tyrosine recombinase XerD	64	64	1	521	965				842	974	971	ATCC35871_00339	ATCC35879P_01490	AlmaEM3_01962	BB01_01059	BB164_02484	CCPM1_01235	CFBP8069_00327	CFBP8073_00083	CFBP8074_00098	CFBP8078_00507	CFBP8082_00687	CFBP8083_00097	CFBP8084_01047	CFBP8356_00398	CFBP8416_00878	CFBP8417_00114	CFBP8419_01296	CP006696_00978	ConnCreek_02059	Dixon_02363	EB921_01348	ESVL_01802	Fb7_01652	Fillmore_00905	GV156_01935	Griffin1_00249	Hib4_00872	IVIA5235_01261	IVIA65862_01846	IVIA6629_01798	J1a12_01028	LM10_00843	M12_00782	M23_00752	MUL0034_00616	OLS0478_02263
cyoA		Cytochrome bo(3) ubiquinol oxidase subunit 2	64	64	1	521	1014				944	959	958	ATCC35871_00370	ATCC35879P_01461	AlmaEM3_01990	BB01_01088	BB164_02455	CCPM1_01264	CFBP8069_00298	CFBP8073_00112	CFBP8074_00127	CFBP8078_00538	CFBP8082_00658	CFBP8083_00126	CFBP8084_01076	CFBP8356_00427	CFBP8416_00912	CFBP8417_00083	CFBP8419_01267	CP006696_00949	ConnCreek_02030	Dixon_02394	EB921_01377	ESVL_01833	Fb7_01683	Fillmore_00874	GV156_01906	Griffin1_00281	Hib4_00842	IVIA5235_01290	IVIA65862_01815	IVIA6629_01767	J1a12_01060	LM10_00810	M12_00751	M23_00723	MUL0034_00587	OLS0478_02234
cyoC		Cytochrome bo(3) ubiquinol oxidase subunit 3	64	64	1	521	1016				584	629	586	ATCC35871_00372	ATCC35879P_01459	AlmaEM3_01992	BB01_01090	BB164_02453	CCPM1_01266	CFBP8069_00296	CFBP8073_00114	CFBP8074_00129	CFBP8078_00540	CFBP8082_00656	CFBP8083_00128	CFBP8084_01078	CFBP8356_00429	CFBP8416_00914	CFBP8417_00081	CFBP8419_01265	CP006696_00947	ConnCreek_02028	Dixon_02396	EB921_01379	ESVL_01835	Fb7_01685	Fillmore_00872	GV156_01904	Griffin1_02134	Hib4_00840	IVIA5235_01292	IVIA65862_01813	IVIA6629_01765	J1a12_01062	LM10_00808	M12_00749	M23_00721	MUL0034_00585	OLS0478_02232
trpB		Tryptophan synthase beta chain	64	64	1	521	1056				1253	1385	1349	ATCC35871_00385	ATCC35879P_00698	AlmaEM3_00346	BB01_00508	BB164_02438	CCPM1_01279	CFBP8069_00283	CFBP8073_00126	CFBP8074_00144	CFBP8078_01231	CFBP8082_00013	CFBP8083_00140	CFBP8084_01268	CFBP8356_00179	CFBP8416_00926	CFBP8417_00069	CFBP8419_00014	CP006696_00890	ConnCreek_02015	Dixon_02409	EB921_00422	ESVL_01847	Fb7_01699	Fillmore_00860	GV156_01892	Griffin1_01529	Hib4_01932	IVIA5235_01305	IVIA65862_01801	IVIA6629_01753	J1a12_01076	LM10_00795	M12_00737	M23_00708	MUL0034_00514	OLS0478_02219
slt		Soluble lytic murein transglycosylase	64	64	1	521	1072				1943	1994	1948	ATCC35871_00396	ATCC35879P_00686	AlmaEM3_00357	BB01_00497	BB164_02426	CCPM1_01292	CFBP8069_00271	CFBP8073_00137	CFBP8074_00156	CFBP8078_01220	CFBP8082_00025	CFBP8083_00152	CFBP8084_01279	CFBP8356_00191	CFBP8416_00938	CFBP8417_00058	CFBP8419_00025	CP006696_00879	ConnCreek_02002	Dixon_02420	EB921_00410	ESVL_01858	Fb7_01711	Fillmore_00849	GV156_01879	Griffin1_01541	Hib4_01944	IVIA5235_01317	IVIA65862_01790	IVIA6629_01742	J1a12_01088	LM10_00784	M12_00725	M23_00695	MUL0034_00503	OLS0478_02209
pdxH		Pyridoxine/pyridoxamine 5'-phosphate oxidase	64	64	1	521	1114				599	638	599	ATCC35871_00417	ATCC35879P_00665	AlmaEM3_00379	BB01_00476	BB164_02400	CCPM1_01315	CFBP8069_00250	CFBP8073_00156	CFBP8074_00176	CFBP8078_01198	CFBP8082_00045	CFBP8083_00172	CFBP8084_01301	CFBP8356_00212	CFBP8416_00959	CFBP8417_00036	CFBP8419_00047	CP006696_00856	ConnCreek_01981	Dixon_02441	EB921_00390	ESVL_01878	Fb7_01733	Fillmore_00827	GV156_01857	Griffin1_01563	Hib4_01965	IVIA5235_01337	IVIA65862_01769	IVIA6629_01721	J1a12_01111	LM10_00762	M12_00704	M23_00674	MUL0034_00482	OLS0478_02187
mrdA		Peptidoglycan D,D-transpeptidase MrdA	64	64	1	521	1143				1193	2195	2072	ATCC35871_00438	ATCC35879P_00642	AlmaEM3_00400	BB01_00455	BB164_02378	CCPM1_01338	CFBP8069_00228	CFBP8073_00178	CFBP8074_00198	CFBP8078_01177	CFBP8082_00067	CFBP8083_00194	CFBP8084_01325	CFBP8356_00235	CFBP8416_00981	CFBP8417_00015	CFBP8419_00070	CP006696_00833	ConnCreek_01959	Dixon_02462	EB921_00474	ESVL_01899	Fb7_01755	Fillmore_00806	GV156_01835	Griffin1_02079	Hib4_01986	IVIA5235_01359	IVIA65862_01748	IVIA6629_01364	J1a12_01132	LM10_00741	M12_00683	M23_00652	MUL0034_00458	OLS0478_02164
group_5242		hypothetical protein	64	64	1	521	9345				953	986	959	ATCC35871_00462	ATCC35879P_01646	AlmaEM3_02110	BB01_00007	BB164_00788	CCPM1_01087	CFBP8069_00909	CFBP8073_01943	CFBP8074_01920	CFBP8078_02106	CFBP8082_02224	CFBP8083_01930	CFBP8084_01551	CFBP8356_01927	CFBP8416_02201	CFBP8417_01991	CFBP8419_02210	CP006696_02094	ConnCreek_02208	Dixon_00157	EB921_00209	ESVL_01005	Fb7_01379	Fillmore_01081	GV156_02090	Griffin1_01966	Hib4_01042	IVIA5235_00626	IVIA65862_00989	IVIA6629_00893	J1a12_02062	LM10_01075	M12_00957	M23_00901	MUL0034_00769	OLS0478_00254
comM		Competence protein ComM	64	64	1	521	7629				998	1520	1505	ATCC35871_00529	ATCC35879P_00517	AlmaEM3_01346	BB01_02207	BB164_02860	CCPM1_01461	CFBP8069_00089	CFBP8073_00847	CFBP8074_00724	CFBP8078_00620	CFBP8082_00187	CFBP8083_00318	CFBP8084_00491	CFBP8356_00653	CFBP8416_01046	CFBP8417_00632	CFBP8419_00206	CP006696_00712	ConnCreek_01819	Dixon_00309	EB921_00741	ESVL_01978	Fb7_01886	Fillmore_00584	GV156_01702	Griffin1_00327	Hib4_02111	IVIA5235_01892	IVIA65862_02015	IVIA6629_01974	J1a12_01260	LM10_00586	M12_00531	M23_00513	MUL0034_00339	OLS0478_01114
rplF		50S ribosomal protein L6	64	64	1	521	7644				527	527	527	ATCC35871_00541	ATCC35879P_00505	AlmaEM3_01334	BB01_02219	BB164_02872	CCPM1_01473	CFBP8069_00077	CFBP8073_00835	CFBP8074_00736	CFBP8078_00608	CFBP8082_00199	CFBP8083_00330	CFBP8084_00503	CFBP8356_00641	CFBP8416_01058	CFBP8417_00644	CFBP8419_00218	CP006696_00700	ConnCreek_01807	Dixon_00297	EB921_00729	ESVL_01990	Fb7_01898	Fillmore_00572	GV156_01690	Griffin1_00340	Hib4_02123	IVIA5235_01904	IVIA65862_02003	IVIA6629_01962	J1a12_01272	LM10_00574	M12_00519	M23_00501	MUL0034_00327	OLS0478_01126
atpF		ATP synthase subunit b	64	64	1	521	7670				410	470	469	ATCC35871_00561	ATCC35879P_00485	AlmaEM3_01314	BB01_02239	BB164_02893	CCPM1_01493	CFBP8069_00057	CFBP8073_00815	CFBP8074_00756	CFBP8078_00588	CFBP8082_00219	CFBP8083_00350	CFBP8084_00523	CFBP8356_00621	CFBP8416_01079	CFBP8417_00664	CFBP8419_00238	CP006696_00680	ConnCreek_01787	Dixon_00773	EB921_00709	ESVL_02010	Fb7_01918	Fillmore_00552	GV156_01670	Griffin1_00360	Hib4_02143	IVIA5235_01924	IVIA65862_01983	IVIA6629_01941	J1a12_01293	LM10_00554	M12_00499	M23_00481	MUL0034_00307	OLS0478_01146
group_5259		hypothetical protein	64	64	1	521	7677				575	575	575	ATCC35871_00567	ATCC35879P_00479	AlmaEM3_01308	BB01_02245	BB164_02899	CCPM1_01499	CFBP8069_00051	CFBP8073_00809	CFBP8074_00762	CFBP8078_00582	CFBP8082_00225	CFBP8083_00356	CFBP8084_00529	CFBP8356_00614	CFBP8416_01085	CFBP8417_00670	CFBP8419_00245	CP006696_00674	ConnCreek_01781	Dixon_00779	EB921_00703	ESVL_02016	Fb7_01924	Fillmore_00546	GV156_01664	Griffin1_00366	Hib4_02149	IVIA5235_01930	IVIA65862_01977	IVIA6629_01935	J1a12_01299	LM10_00548	M12_00493	M23_00475	MUL0034_00301	OLS0478_01152
group_5262		hypothetical protein	64	64	1	521	7695				533	638	544	ATCC35871_00575	ATCC35879P_00471	AlmaEM3_01299	BB01_02254	BB164_02908	CCPM1_01507	CFBP8069_00043	CFBP8073_00801	CFBP8074_00771	CFBP8078_00574	CFBP8082_00233	CFBP8083_00364	CFBP8084_00538	CFBP8356_00606	CFBP8416_01094	CFBP8417_00678	CFBP8419_00253	CP006696_00666	ConnCreek_01773	Dixon_00787	EB921_00695	ESVL_02024	Fb7_01934	Fillmore_00538	GV156_01656	Griffin1_00374	Hib4_02157	IVIA5235_01938	IVIA65862_01969	IVIA6629_01927	J1a12_01307	LM10_00540	M12_00485	M23_00467	MUL0034_00292	OLS0478_01160
rpfG		Cyclic di-GMP phosphodiesterase response regulator RpfG	64	64	1	521	7716				1097	1160	1153	ATCC35871_00590	ATCC35879P_00454	AlmaEM3_01284	BB01_02269	BB164_02926	CCPM1_01525	CFBP8069_00027	CFBP8073_00786	CFBP8074_00787	CFBP8078_00559	CFBP8082_00249	CFBP8083_00380	CFBP8084_00553	CFBP8356_00590	CFBP8416_01111	CFBP8417_00693	CFBP8419_00268	CP006696_00650	ConnCreek_01758	Dixon_00802	EB921_00680	ESVL_02039	Fb7_01950	Fillmore_00523	GV156_01640	Griffin1_00389	Hib4_02172	IVIA5235_01954	IVIA65862_01954	IVIA6629_01912	J1a12_01323	LM10_00525	M12_00470	M23_00451	MUL0034_00277	OLS0478_01176
prfB		Peptide chain release factor RF2	64	64	1	521	7719				665	1016	968	ATCC35871_00592	ATCC35879P_00452	AlmaEM3_01282	BB01_02271	BB164_02928	CCPM1_01527	CFBP8069_00025	CFBP8073_00784	CFBP8074_00789	CFBP8078_00557	CFBP8082_00251	CFBP8083_00382	CFBP8084_00555	CFBP8356_00588	CFBP8416_01114	CFBP8417_00695	CFBP8419_00270	CP006696_00648	ConnCreek_01756	Dixon_00804	EB921_00678	ESVL_02041	Fb7_01953	Fillmore_00521	GV156_01638	Griffin1_00391	Hib4_02174	IVIA5235_01956	IVIA65862_01952	IVIA6629_01910	J1a12_01325	LM10_00523	M12_00468	M23_00449	MUL0034_00275	OLS0478_01178
dapB		4-hydroxy-tetrahydrodipicolinate reductase	64	64	1	521	7732				665	668	667	ATCC35871_00599	ATCC35879P_00444	AlmaEM3_01275	BB01_02278	BB164_02935	CCPM1_01535	CFBP8069_00018	CFBP8073_00777	CFBP8074_00797	CFBP8078_00550	CFBP8082_00258	CFBP8083_00389	CFBP8084_00562	CFBP8356_00581	CFBP8416_01122	CFBP8417_00702	CFBP8419_00277	CP006696_00641	ConnCreek_01749	Dixon_00811	EB921_00671	ESVL_02048	Fb7_01961	Fillmore_00514	GV156_01631	Griffin1_00398	Hib4_02181	IVIA5235_01963	IVIA65862_01945	IVIA6629_01903	J1a12_01333	LM10_00516	M12_00461	M23_00442	MUL0034_00268	OLS0478_01186
group_5268		hypothetical protein	64	64	1	521	7735				293	293	293	ATCC35871_00601	ATCC35879P_00442	AlmaEM3_01273	BB01_02280	BB164_02937	CCPM1_01538	CFBP8069_00015	CFBP8073_00774	CFBP8074_00799	CFBP8078_00548	CFBP8082_00260	CFBP8083_00391	CFBP8084_00565	CFBP8356_00578	CFBP8416_01124	CFBP8417_00704	CFBP8419_00280	CP006696_00638	ConnCreek_01746	Dixon_00813	EB921_00668	ESVL_02050	Fb7_01963	Fillmore_00512	GV156_01629	Griffin1_00400	Hib4_02183	IVIA5235_01966	IVIA65862_01943	IVIA6629_01901	J1a12_01335	LM10_00514	M12_00459	M23_00439	MUL0034_00265	OLS0478_01188
clsC		Cardiolipin synthase C	64	64	1	521	7747				1514	1958	1950	ATCC35871_00612	ATCC35879P_00431	AlmaEM3_01265	BB01_02287	BB164_02946	CCPM1_01550	CFBP8069_00004	CFBP8073_00762	CFBP8074_00808	CFBP8078_02230	CFBP8082_00270	CFBP8083_00402	CFBP8084_00577	CFBP8356_00569	CFBP8416_01131	CFBP8417_00712	CFBP8419_00289	CP006696_00627	ConnCreek_01734	Dixon_00820	EB921_00658	ESVL_02058	Fb7_01973	Fillmore_00505	GV156_01617	Griffin1_00406	Hib4_02193	IVIA5235_01977	IVIA65862_01684	IVIA6629_01405	J1a12_01345	LM10_00507	M12_00452	M23_00428	MUL0034_00254	OLS0478_01197
parB		putative chromosome-partitioning protein ParB	64	64	1	521	8444				665	932	927	ATCC35871_00629	ATCC35879P_01180	AlmaEM3_01475	BB01_00820	BB164_00919	CCPM1_02355	CFBP8069_01292	CFBP8073_00666	CFBP8074_01322	CFBP8078_01074	CFBP8082_01389	CFBP8083_00955	CFBP8084_00874	CFBP8356_01219	CFBP8416_01273	CFBP8417_01421	CFBP8419_01858	CP006696_01254	ConnCreek_00913	Dixon_01986	EB921_01680	ESVL_00139	Fb7_00802	Fillmore_01596	GV156_00565	Griffin1_01049	Hib4_01907	IVIA5235_00117	IVIA65862_02297	IVIA6629_00088	J1a12_01616	LM10_01724	M12_01516	M23_01540	MUL0034_01280	OLS0478_02349
katG		Catalase-peroxidase	64	64	1	521	8382				1592	2273	2260	ATCC35871_00675	ATCC35879P_01220	AlmaEM3_01434	BB01_00776	BB164_00877	CCPM1_02397	CFBP8069_01333	CFBP8073_00623	CFBP8074_01280	CFBP8078_01121	CFBP8082_01350	CFBP8083_00994	CFBP8084_00832	CFBP8356_01180	CFBP8416_01323	CFBP8417_01377	CFBP8419_01898	CP006696_01215	ConnCreek_00954	Dixon_01943	EB921_01720	ESVL_00094	Fb7_00844	Fillmore_01554	GV156_00523	Griffin1_01005	Hib4_01862	IVIA5235_00076	IVIA65862_02254	IVIA6629_00044	J1a12_01573	LM10_01682	M12_01473	M23_01498	MUL0034_01239	OLS0478_01281
thrB		Homoserine kinase	64	64	1	521	8372				968	968	968	ATCC35871_00681	ATCC35879P_01226	AlmaEM3_01428	BB01_00770	BB164_00870	CCPM1_02403	CFBP8069_01339	CFBP8073_00617	CFBP8074_01274	CFBP8078_01127	CFBP8082_01344	CFBP8083_01000	CFBP8084_00826	CFBP8356_01173	CFBP8416_01330	CFBP8417_01371	CFBP8419_01905	CP006696_01209	ConnCreek_00960	Dixon_01937	EB921_01726	ESVL_00088	Fb7_00850	Fillmore_01548	GV156_00517	Griffin1_00999	Hib4_01856	IVIA5235_00070	IVIA65862_02248	IVIA6629_00038	J1a12_01567	LM10_01676	M12_01467	M23_01492	MUL0034_01233	OLS0478_01275
mtnD		Acireductone dioxygenase	64	64	1	521	8354				566	584	566	ATCC35871_00694	ATCC35879P_01240	AlmaEM3_01415	BB01_00757	BB164_00857	CCPM1_02416	CFBP8069_01352	CFBP8073_00604	CFBP8074_01261	CFBP8078_01140	CFBP8082_01331	CFBP8083_01013	CFBP8084_00813	CFBP8356_01160	CFBP8416_01344	CFBP8417_01358	CFBP8419_01918	CP006696_01196	ConnCreek_00973	Dixon_01924	EB921_01739	ESVL_00075	Fb7_00864	Fillmore_01535	GV156_00504	Griffin1_00986	Hib4_01843	IVIA5235_00057	IVIA65862_02235	IVIA6629_00025	J1a12_01552	LM10_01663	M12_01454	M23_01479	MUL0034_01220	OLS0478_01262
yhdG_2		putative amino acid permease YhdG	64	64	1	521	8351				1451	1523	1464	ATCC35871_00697	ATCC35879P_01243	AlmaEM3_01412	BB01_00754	BB164_00854	CCPM1_02419	CFBP8069_01355	CFBP8073_00601	CFBP8074_01258	CFBP8078_01143	CFBP8082_01328	CFBP8083_01016	CFBP8084_00810	CFBP8356_01157	CFBP8416_01347	CFBP8417_01355	CFBP8419_01921	CP006696_01193	ConnCreek_00976	Dixon_01921	EB921_01742	ESVL_00072	Fb7_00867	Fillmore_01532	GV156_00501	Griffin1_00982	Hib4_01840	IVIA5235_00054	IVIA65862_02232	IVIA6629_00022	J1a12_01549	LM10_01660	M12_01451	M23_01476	MUL0034_01217	OLS0478_01259
yeiP		Elongation factor P-like protein	64	64	1	521	8344				443	635	563	ATCC35871_00702	ATCC35879P_01246	AlmaEM3_01407	BB01_00749	BB164_00849	CCPM1_02422	CFBP8069_01358	CFBP8073_00598	CFBP8074_01255	CFBP8078_01149	CFBP8082_01325	CFBP8083_01019	CFBP8084_00806	CFBP8356_01154	CFBP8416_01353	CFBP8417_01350	CFBP8419_01924	CP006696_01189	ConnCreek_00979	Dixon_01916	EB921_01745	ESVL_00067	Fb7_00870	Fillmore_01527	GV156_00498	Griffin1_00976	Hib4_01837	IVIA5235_00051	IVIA65862_02227	IVIA6629_00017	J1a12_01546	LM10_01654	M12_01445	M23_01473	MUL0034_01213	OLS0478_01256
nfuA		Fe/S biogenesis protein NfuA	64	64	1	521	3228				599	635	599	ATCC35871_00728	ATCC35879P_02340	AlmaEM3_00125	BB01_01130	BB164_01736	CCPM1_00338	CFBP8069_00589	CFBP8073_00297	CFBP8074_00407	CFBP8078_00228	CFBP8082_00292	CFBP8083_01200	CFBP8084_00710	CFBP8356_00019	CFBP8416_00166	CFBP8417_00571	CFBP8419_00615	CP006696_00018	ConnCreek_00150	Dixon_01817	EB921_02140	ESVL_00813	Fb7_02526	Fillmore_02306	GV156_01339	Griffin1_01864	Hib4_02652	IVIA5235_00840	IVIA65862_01583	IVIA6629_00749	J1a12_02659	LM10_02505	M12_02237	M23_02299	MUL0034_02576	OLS0478_01728
ogt		Methylated-DNA--protein-cysteine methyltransferase, constitutive	64	64	1	521	3233				518	518	518	ATCC35871_00733	ATCC35879P_02335	AlmaEM3_00130	BB01_01135	BB164_01731	CCPM1_00343	CFBP8069_00584	CFBP8073_00292	CFBP8074_00413	CFBP8078_00233	CFBP8082_00297	CFBP8083_01205	CFBP8084_00715	CFBP8356_00024	CFBP8416_00161	CFBP8417_00566	CFBP8419_00620	CP006696_00013	ConnCreek_00155	Dixon_01812	EB921_02135	ESVL_00818	Fb7_02521	Fillmore_02301	GV156_01334	Griffin1_01859	Hib4_02647	IVIA5235_00835	IVIA65862_01578	IVIA6629_00744	J1a12_02654	LM10_02500	M12_02232	M23_02294	MUL0034_02581	OLS0478_01733
group_5288		hypothetical protein	64	64	1	521	3238				305	305	305	ATCC35871_00737	ATCC35879P_02331	AlmaEM3_00134	BB01_01139	BB164_01727	CCPM1_00347	CFBP8069_00580	CFBP8073_00288	CFBP8074_00417	CFBP8078_00236	CFBP8082_00301	CFBP8083_01209	CFBP8084_00719	CFBP8356_00028	CFBP8416_00158	CFBP8417_00563	CFBP8419_00624	CP006696_00010	ConnCreek_00159	Dixon_01809	EB921_02131	ESVL_00821	Fb7_02516	Fillmore_02298	GV156_01330	Griffin1_01856	Hib4_02643	IVIA5235_00831	IVIA65862_01575	IVIA6629_00741	J1a12_02649	LM10_02497	M12_02229	M23_02290	MUL0034_02585	OLS0478_01737
ribN		Riboflavin transporter	64	64	1	521	3264				896	935	934	ATCC35871_00756	ATCC35879P_02312	AlmaEM3_00152	BB01_01157	BB164_01709	CCPM1_00366	CFBP8069_00561	CFBP8073_00267	CFBP8074_00436	CFBP8078_00254	CFBP8082_00320	CFBP8083_01229	CFBP8084_00737	CFBP8356_00048	CFBP8416_00137	CFBP8417_00545	CFBP8419_00645	CP006696_02801	ConnCreek_00179	Dixon_01791	EB921_00508	ESVL_00839	Fb7_02496	Fillmore_02280	GV156_01311	Griffin1_01834	Hib4_02623	IVIA5235_00811	IVIA65862_01557	IVIA6629_00723	J1a12_02628	LM10_02479	M12_02210	M23_02271	MUL0034_02603	OLS0478_01756
fhaC		Filamentous hemagglutinin transporter protein FhaC	64	64	1	521	3295				1742	1793	1754	ATCC35871_00780	ATCC35879P_02291	AlmaEM3_00175	BB01_01180	BB164_01685	CCPM1_00388	CFBP8069_00540	CFBP8073_00246	CFBP8074_00458	CFBP8078_00276	CFBP8082_00341	CFBP8083_01250	CFBP8084_00760	CFBP8356_00070	CFBP8416_00112	CFBP8417_00522	CFBP8419_00667	CP006696_02780	ConnCreek_00200	Dixon_01768	EB921_00529	ESVL_00862	Fb7_02473	Fillmore_02256	GV156_01288	Griffin1_01716	Hib4_02602	IVIA5235_00790	IVIA65862_01535	IVIA6629_00700	J1a12_02607	LM10_02456	M12_02188	M23_02250	MUL0034_02626	OLS0478_01777
pheT		Phenylalanine--tRNA ligase beta subunit	64	64	1	521	3620				2267	2435	2377	ATCC35871_00806	ATCC35879P_02263	AlmaEM3_00202	BB01_01207	BB164_01659	CCPM1_00414	CFBP8069_00512	CFBP8073_00218	CFBP8074_00997	CFBP8078_00302	CFBP8082_00369	CFBP8083_01280	CFBP8084_00789	CFBP8356_00094	CFBP8416_00085	CFBP8417_00498	CFBP8419_00692	CP006696_02756	ConnCreek_00229	Dixon_01744	EB921_00559	ESVL_00890	Fb7_02383	Fillmore_02232	GV156_01259	Griffin1_01690	Hib4_02520	IVIA5235_00762	IVIA65862_01507	IVIA6629_00673	J1a12_02521	LM10_02430	M12_02162	M23_02222	MUL0034_00023	OLS0478_01806
fkbO		Chorismatase	64	64	1	521	3586				920	992	943	ATCC35871_00830	ATCC35879P_02240	AlmaEM3_00225	BB01_01231	BB164_01637	CCPM1_00437	CFBP8069_00489	CFBP8073_01027	CFBP8074_00973	CFBP8078_00327	CFBP8082_00392	CFBP8083_01303	CFBP8084_00319	CFBP8356_00115	CFBP8416_00058	CFBP8417_00473	CFBP8419_00714	CP006696_02734	ConnCreek_00252	Dixon_01720	EB921_00582	ESVL_00915	Fb7_02359	Fillmore_02207	GV156_01236	Griffin1_01261	Hib4_02496	IVIA5235_00739	IVIA65862_00275	IVIA6629_00648	J1a12_02498	LM10_02405	M12_02137	M23_02199	MUL0034_00045	OLS0478_01831
group_5307		hypothetical protein	64	64	1	521	3585				269	314	271	ATCC35871_00831	ATCC35879P_02239	AlmaEM3_00226	BB01_01232	BB164_01636	CCPM1_00438	CFBP8069_00488	CFBP8073_01028	CFBP8074_00972	CFBP8078_00328	CFBP8082_00393	CFBP8083_01304	CFBP8084_00320	CFBP8356_00116	CFBP8416_00057	CFBP8417_00472	CFBP8419_00715	CP006696_02733	ConnCreek_00253	Dixon_01719	EB921_00583	ESVL_00916	Fb7_02358	Fillmore_02206	GV156_01235	Griffin1_01260	Hib4_02494	IVIA5235_00738	IVIA65862_00274	IVIA6629_00647	J1a12_02497	LM10_02404	M12_02136	M23_02198	MUL0034_00046	OLS0478_01832
group_5308		hypothetical protein	64	64	1	521	3583				287	287	287	ATCC35871_00833	ATCC35879P_02237	AlmaEM3_00228	BB01_01234	BB164_01634	CCPM1_00440	CFBP8069_00486	CFBP8073_01030	CFBP8074_00970	CFBP8078_00330	CFBP8082_00395	CFBP8083_01306	CFBP8084_00322	CFBP8356_00118	CFBP8416_00055	CFBP8417_00470	CFBP8419_00717	CP006696_02731	ConnCreek_00255	Dixon_01717	EB921_00585	ESVL_00918	Fb7_02356	Fillmore_02204	GV156_01233	Griffin1_01258	Hib4_02491	IVIA5235_00736	IVIA65862_00272	IVIA6629_00645	J1a12_02495	LM10_02402	M12_02134	M23_02196	MUL0034_00048	OLS0478_01834
rsmH		Ribosomal RNA small subunit methyltransferase H	64	64	1	521	3563				896	1037	1023	ATCC35871_00848	ATCC35879P_02223	AlmaEM3_00243	BB01_01247	BB164_01619	CCPM1_00455	CFBP8069_00472	CFBP8073_01044	CFBP8074_00954	CFBP8078_00344	CFBP8082_00408	CFBP8083_01320	CFBP8084_00335	CFBP8356_00132	CFBP8416_00040	CFBP8417_00456	CFBP8419_00730	CP006696_02718	ConnCreek_00269	Dixon_01704	EB921_00598	ESVL_00932	Fb7_02340	Fillmore_02191	GV156_01217	Griffin1_01243	Hib4_02473	IVIA5235_00722	IVIA65862_00258	IVIA6629_00631	J1a12_02479	LM10_02389	M12_02121	M23_02182	MUL0034_00061	OLS0478_01850
mraY		Phospho-N-acetylmuramoyl-pentapeptide-transferase	64	64	1	521	3558				818	1097	1077	ATCC35871_00853	ATCC35879P_02218	AlmaEM3_00248	BB01_01252	BB164_01614	CCPM1_00460	CFBP8069_00467	CFBP8073_01049	CFBP8074_00949	CFBP8078_00349	CFBP8082_00413	CFBP8083_01325	CFBP8084_00340	CFBP8356_00137	CFBP8416_00035	CFBP8417_00451	CFBP8419_00735	CP006696_02713	ConnCreek_00274	Dixon_01699	EB921_00603	ESVL_00937	Fb7_02335	Fillmore_02186	GV156_01212	Griffin1_01238	Hib4_02468	IVIA5235_00717	IVIA65862_00253	IVIA6629_00626	J1a12_02474	LM10_02384	M12_02116	M23_02177	MUL0034_00066	OLS0478_01855
group_5314		hypothetical protein	64	64	1	521	3546				944	1109	1077	ATCC35871_00863	ATCC35879P_02208	AlmaEM3_00259	BB01_01263	BB164_01603	CCPM1_00471	CFBP8069_00457	CFBP8073_01059	CFBP8074_00938	CFBP8078_00360	CFBP8082_00423	CFBP8083_01335	CFBP8084_00350	CFBP8356_00147	CFBP8416_00022	CFBP8417_00440	CFBP8419_00745	CP006696_02703	ConnCreek_00284	Dixon_01689	EB921_00613	ESVL_00948	Fb7_02325	Fillmore_02175	GV156_01202	Griffin1_01227	Hib4_02458	IVIA5235_00707	IVIA65862_00242	IVIA6629_00615	J1a12_02463	LM10_02374	M12_02105	M23_02167	MUL0034_00077	OLS0478_01866
thiE_2		Thiamine-phosphate synthase	64	64	1	521	1579				614	614	614	ATCC35871_00919	ATCC35879P_00766	AlmaEM3_01690	BB01_00241	BB164_01343	CCPM1_01873	CFBP8069_00969	CFBP8073_01594	CFBP8074_01692	CFBP8078_01662	CFBP8082_00879	CFBP8083_01451	CFBP8084_00016	CFBP8356_01714	CFBP8416_00498	CFBP8417_01803	CFBP8419_01157	CP006696_01804	ConnCreek_00496	Dixon_00243	EB921_00881	ESVL_01212	Fb7_00346	Fillmore_01972	GV156_00984	Griffin1_01087	Hib4_00330	IVIA5235_01595	IVIA65862_00813	IVIA6629_01273	J1a12_00343	LM10_02162	M12_01894	M23_01955	MUL0034_01733	OLS0478_00428
group_5319		hypothetical protein	64	64	1	521	1586				410	518	419	ATCC35871_00923	ATCC35879P_00770	AlmaEM3_01694	BB01_00245	BB164_01339	CCPM1_01877	CFBP8069_00973	CFBP8073_01598	CFBP8074_01696	CFBP8078_01666	CFBP8082_00875	CFBP8083_01455	CFBP8084_00020	CFBP8356_01710	CFBP8416_00494	CFBP8417_01807	CFBP8419_01153	CP006696_01808	ConnCreek_00500	Dixon_00239	EB921_00877	ESVL_01216	Fb7_00350	Fillmore_01968	GV156_00980	Griffin1_01082	Hib4_00334	IVIA5235_01591	IVIA65862_00809	IVIA6629_01269	J1a12_00348	LM10_02158	M12_01890	M23_01951	MUL0034_01729	OLS0478_00432
rssB_2		Regulator of RpoS	64	64	1	521	1617				1346	1664	1658	ATCC35871_00937	ATCC35879P_00783	AlmaEM3_01707	BB01_00724	BB164_01324	CCPM1_01890	CFBP8069_00986	CFBP8073_00686	CFBP8074_01589	CFBP8078_01052	CFBP8082_00861	CFBP8083_01468	CFBP8084_00033	CFBP8356_01294	CFBP8416_00477	CFBP8417_00229	CFBP8419_01139	CP006696_01628	ConnCreek_00514	Dixon_02191	EB921_00864	ESVL_01230	Fb7_00369	Fillmore_01954	GV156_00966	Griffin1_01067	Hib4_00352	IVIA5235_01577	IVIA65862_00795	IVIA6629_01256	J1a12_00366	LM10_02087	M12_01876	M23_01938	MUL0034_01716	OLS0478_00449
group_5324		hypothetical protein	64	64	1	521	1630				863	1055	1049	ATCC35871_00948	ATCC35879P_00795	AlmaEM3_01718	BB01_00713	BB164_01313	CCPM1_01902	CFBP8069_00998	CFBP8073_00698	CFBP8074_01600	CFBP8078_01041	CFBP8082_00849	CFBP8083_01480	CFBP8084_00045	CFBP8356_01284	CFBP8416_00464	CFBP8417_00240	CFBP8419_01129	CP006696_01640	ConnCreek_00526	Dixon_02180	EB921_00852	ESVL_01241	Fb7_00380	Fillmore_01943	GV156_00954	Griffin1_01056	Hib4_00363	IVIA5235_01565	IVIA65862_00784	IVIA6629_01245	J1a12_00377	LM10_02076	M12_01865	M23_01926	MUL0034_01704	OLS0478_00460
group_5327		hypothetical protein	64	64	1	521	1669				371	377	376	ATCC35871_00974	ATCC35879P_00823	AlmaEM3_01744	BB01_00687	BB164_01282	CCPM1_01934	CFBP8069_01027	CFBP8073_00727	CFBP8074_01626	CFBP8078_01014	CFBP8082_00820	CFBP8083_01509	CFBP8084_00074	CFBP8356_01257	CFBP8416_00434	CFBP8417_00266	CFBP8419_01100	CP006696_01670	ConnCreek_00553	Dixon_02154	EB921_00824	ESVL_01268	Fb7_00411	Fillmore_01918	GV156_00922	Griffin1_00123	Hib4_00390	IVIA5235_01538	IVIA65862_00758	IVIA6629_01218	J1a12_00405	LM10_02049	M12_01839	M23_01898	MUL0034_01676	OLS0478_00486
group_5330		hypothetical protein	64	64	1	521	1672				374	497	377	ATCC35871_00976	ATCC35879P_00825	AlmaEM3_01746	BB01_00685	BB164_01280	CCPM1_01936	CFBP8069_01029	CFBP8073_00729	CFBP8074_01628	CFBP8078_01012	CFBP8082_00818	CFBP8083_01511	CFBP8084_00076	CFBP8356_01255	CFBP8416_00431	CFBP8417_00268	CFBP8419_01098	CP006696_01672	ConnCreek_00555	Dixon_02152	EB921_00822	ESVL_01270	Fb7_00413	Fillmore_01916	GV156_00920	Griffin1_00121	Hib4_00392	IVIA5235_01536	IVIA65862_00756	IVIA6629_01216	J1a12_00407	LM10_02047	M12_01837	M23_01896	MUL0034_01674	OLS0478_00488
rlmN		Dual-specificity RNA methyltransferase RlmN	64	64	1	521	1687				1214	1286	1276	ATCC35871_00988	ATCC35879P_00838	AlmaEM3_01757	BB01_00675	BB164_01269	CCPM1_01948	CFBP8069_01042	CFBP8073_00742	CFBP8074_01639	CFBP8078_01001	CFBP8082_00805	CFBP8083_01524	CFBP8084_00087	CFBP8356_01244	CFBP8416_00419	CFBP8417_00280	CFBP8419_01088	CP006696_01684	ConnCreek_00568	Dixon_02140	EB921_00809	ESVL_01283	Fb7_00425	Fillmore_01904	GV156_00907	Griffin1_00109	Hib4_00403	IVIA5235_01523	IVIA65862_00744	IVIA6629_01204	J1a12_00418	LM10_02035	M12_01825	M23_01883	MUL0034_01663	OLS0478_00499
group_5332		hypothetical protein	64	64	1	521	1707				512	512	512	ATCC35871_00997	ATCC35879P_00848	AlmaEM3_01767	BB01_00665	BB164_01258	CCPM1_01958	CFBP8069_01052	CFBP8073_00752	CFBP8074_01650	CFBP8078_00991	CFBP8082_00795	CFBP8083_01534	CFBP8084_00098	CFBP8356_01234	CFBP8416_00409	CFBP8417_00290	CFBP8419_01079	CP006696_01696	ConnCreek_00578	Dixon_02130	EB921_00799	ESVL_01292	Fb7_00437	Fillmore_01895	GV156_00897	Griffin1_00099	Hib4_00413	IVIA5235_01512	IVIA65862_00734	IVIA6629_01194	J1a12_00429	LM10_02025	M12_01816	M23_01873	MUL0034_01652	OLS0478_00510
group_5334		hypothetical protein	64	64	1	521	3089				1397	1847	1748	ATCC35871_01032	ATCC35879P_02443	AlmaEM3_00029	BB01_02051	BB164_00062	CCPM1_00237	CFBP8069_00689	CFBP8073_00342	CFBP8074_00314	CFBP8078_00705	CFBP8082_00957	CFBP8083_01101	CFBP8084_00659	CFBP8356_00760	CFBP8416_00252	CFBP8417_00884	CFBP8419_00519	CP006696_00116	ConnCreek_00049	Dixon_00932	EB921_02185	ESVL_00718	Fb7_02621	Fillmore_02402	GV156_01439	Griffin1_00473	Hib4_02742	IVIA5235_00941	IVIA65862_00540	IVIA6629_00846	J1a12_02751	LM10_02600	M12_02332	M23_02400	MUL0034_02480	OLS0478_01635
bepA_4		Beta-barrel assembly-enhancing protease	64	64	1	521	3178				1679	1775	1691	ATCC35871_01083	ATCC35879P_02388	AlmaEM3_00080	BB01_02102	BB164_00119	CCPM1_00292	CFBP8069_00636	CFBP8073_00392	CFBP8074_00362	CFBP8078_00755	CFBP8082_00905	CFBP8083_01154	CFBP8084_00607	CFBP8356_00709	CFBP8416_00199	CFBP8417_00933	CFBP8419_00570	CP006696_00063	ConnCreek_00103	Dixon_01864	EB921_02221	ESVL_00768	Fb7_02574	Fillmore_02352	GV156_01385	Griffin1_00422	Hib4_02697	IVIA5235_00887	IVIA65862_01628	IVIA6629_00795	J1a12_02704	LM10_02550	M12_02282	M23_02346	MUL0034_02531	OLS0478_01683
mtaD		5-methylthioadenosine/S-adenosylhomocysteine deaminase	64	64	1	521	9038				1343	1493	1354	ATCC35871_01160	ATCC35879P_00991	AlmaEM3_01633	BB01_01846	BB164_01104	CCPM1_02125	CFBP8069_01382	CFBP8073_00866	CFBP8074_01443	CFBP8078_00071	CFBP8082_01465	CFBP8083_01677	CFBP8084_00241	CFBP8356_01325	CFBP8416_01380	CFBP8417_01495	CFBP8419_02045	CP006696_02376	ConnCreek_00725	Dixon_00666	EB921_01627	ESVL_02331	Fb7_00627	Fillmore_01757	GV156_00755	Griffin1_00575	Hib4_00611	IVIA5235_00146	IVIA65862_02471	IVIA6629_02457	J1a12_00626	LM10_01883	M12_01676	M23_01729	MUL0034_01460	OLS0478_00632
aceE		Pyruvate dehydrogenase E1 component	64	64	1	521	9053				1679	2957	2716	ATCC35871_01176	ATCC35879P_00975	AlmaEM3_01650	BB01_01863	BB164_01127	CCPM1_02109	CFBP8069_01365	CFBP8073_00850	CFBP8074_01427	CFBP8078_00088	CFBP8082_01481	CFBP8083_01661	CFBP8084_00225	CFBP8356_01308	CFBP8416_01362	CFBP8417_00413	CFBP8419_02028	CP006696_02392	ConnCreek_00708	Dixon_02009	EB921_01644	ESVL_01111	Fb7_00611	Fillmore_01774	GV156_00771	Griffin1_00592	Hib4_00594	IVIA5235_00130	IVIA65862_01441	IVIA6629_01054	J1a12_00610	LM10_01900	M12_01693	M23_01745	MUL0034_01476	OLS0478_00616
tatC		Sec-independent protein translocase protein TatC	64	64	1	521	9231				740	740	740	ATCC35871_01219	ATCC35879P_00895	AlmaEM3_01797	BB01_00635	BB164_01228	CCPM1_02027	CFBP8069_01098	CFBP8073_01854	CFBP8074_01406	CFBP8078_00183	CFBP8082_01287	CFBP8083_01580	CFBP8084_00146	CFBP8356_00979	CFBP8416_00379	CFBP8417_00321	CFBP8419_02011	CP006696_02476	ConnCreek_00624	Dixon_02099	EB921_01469	ESVL_01322	Fb7_00517	Fillmore_01865	GV156_00854	Griffin1_00068	Hib4_00498	IVIA5235_02033	IVIA65862_00704	IVIA6629_01163	J1a12_00517	LM10_01995	M12_01786	M23_01828	MUL0034_01555	OLS0478_00538
tatA		Sec-independent protein translocase protein TatA	64	64	1	521	9229				215	251	215	ATCC35871_01221	ATCC35879P_00897	AlmaEM3_01799	BB01_00633	BB164_01226	CCPM1_02029	CFBP8069_01100	CFBP8073_01852	CFBP8074_01404	CFBP8078_00181	CFBP8082_01285	CFBP8083_01582	CFBP8084_00148	CFBP8356_00981	CFBP8416_00377	CFBP8417_00323	CFBP8419_02009	CP006696_02474	ConnCreek_00626	Dixon_02097	EB921_01467	ESVL_01324	Fb7_00519	Fillmore_01863	GV156_00852	Griffin1_00066	Hib4_00500	IVIA5235_02035	IVIA65862_00702	IVIA6629_01161	J1a12_00519	LM10_01993	M12_01784	M23_01826	MUL0034_01553	OLS0478_00540
tmk		Thymidylate kinase	64	64	1	521	9210				440	662	649	ATCC35871_01233	ATCC35879P_00909	AlmaEM3_01811	BB01_00621	BB164_01215	CCPM1_02041	CFBP8069_01112	CFBP8073_01840	CFBP8074_01391	CFBP8078_00169	CFBP8082_01273	CFBP8083_01594	CFBP8084_00160	CFBP8356_00993	CFBP8416_00364	CFBP8417_00335	CFBP8419_01997	CP006696_02461	ConnCreek_00638	Dixon_02085	EB921_01455	ESVL_01336	Fb7_00533	Fillmore_01851	GV156_00840	Griffin1_00053	Hib4_00514	IVIA5235_02047	IVIA65862_00690	IVIA6629_01149	J1a12_00532	LM10_01981	M12_01772	M23_01814	MUL0034_01541	OLS0478_00553
group_5367		hypothetical protein	64	64	1	521	9206				854	857	856	ATCC35871_01235	ATCC35879P_00911	AlmaEM3_01813	BB01_00619	BB164_01213	CCPM1_02043	CFBP8069_01114	CFBP8073_01838	CFBP8074_01388	CFBP8078_00167	CFBP8082_01271	CFBP8083_01596	CFBP8084_00162	CFBP8356_00995	CFBP8416_00362	CFBP8417_00337	CFBP8419_01995	CP006696_02459	ConnCreek_00640	Dixon_02083	EB921_01453	ESVL_01338	Fb7_00536	Fillmore_01849	GV156_00838	Griffin1_00051	Hib4_00517	IVIA5235_02049	IVIA65862_00688	IVIA6629_01147	J1a12_00535	LM10_01979	M12_01770	M23_01812	MUL0034_01539	OLS0478_00556
group_5368		hypothetical protein	64	64	1	521	9203				1100	1106	1105	ATCC35871_01238	ATCC35879P_00914	AlmaEM3_01816	BB01_00616	BB164_01210	CCPM1_02046	CFBP8069_01117	CFBP8073_01511	CFBP8074_01385	CFBP8078_00164	CFBP8082_01268	CFBP8083_01599	CFBP8084_00165	CFBP8356_00998	CFBP8416_00359	CFBP8417_00340	CFBP8419_01992	CP006696_02456	ConnCreek_00643	Dixon_02080	EB921_01450	ESVL_01341	Fb7_00539	Fillmore_01846	GV156_00835	Griffin1_00048	Hib4_00520	IVIA5235_02052	IVIA65862_00685	IVIA6629_01144	J1a12_00538	LM10_01976	M12_01767	M23_01809	MUL0034_01536	OLS0478_00559
ispA		Farnesyl diphosphate synthase	64	64	1	521	9107				773	875	847	ATCC35871_01305	ATCC35879P_00966	AlmaEM3_00561	BB01_00549	BB164_01139	CCPM1_02100	CFBP8069_01172	CFBP8073_01456	CFBP8074_01331	CFBP8078_00096	CFBP8082_01216	CFBP8083_01652	CFBP8084_00217	CFBP8356_01050	CFBP8416_00289	CFBP8417_00409	CFBP8419_01939	CP006696_02402	ConnCreek_00699	Dixon_02013	EB921_01397	ESVL_01410	Fb7_00603	Fillmore_01778	GV156_00780	Griffin1_00596	Hib4_00586	IVIA5235_02106	IVIA65862_00616	IVIA6629_01075	J1a12_00603	LM10_01908	M12_01697	M23_01754	MUL0034_01484	OLS0478_00611
algC		Phosphomannomutase/phosphoglucomutase	64	64	1	521	4943				764	1349	1339	ATCC35871_01312	ATCC35879P_00233	AlmaEM3_00836	BB01_01628	BB164_02086	CCPM1_01663	CFBP8069_01197	CFBP8073_00587	CFBP8074_00476	CFBP8078_01251	CFBP8082_00505	CFBP8083_00595	CFBP8084_01081	CFBP8356_00794	CFBP8416_00763	CFBP8417_00779	CFBP8419_00816	CP006696_00429	ConnCreek_01538	Dixon_00442	EB921_00088	ESVL_01704	Fb7_00240	Fillmore_00296	GV156_00235	Griffin1_00792	Hib4_00229	IVIA5235_02241	IVIA65862_01347	IVIA6629_01633	J1a12_00236	LM10_00292	M12_00239	M23_00234	MUL0034_02182	OLS0478_00798
truB		tRNA pseudouridine synthase B	64	64	1	521	4900				770	902	897	ATCC35871_01337	ATCC35879P_00213	AlmaEM3_00861	BB01_01652	BB164_02110	CCPM1_01684	CFBP8069_02079	CFBP8073_00566	CFBP8074_00498	CFBP8078_01276	CFBP8082_00525	CFBP8083_00615	CFBP8084_01105	CFBP8356_00814	CFBP8416_00738	CFBP8417_00754	CFBP8419_00835	CP006696_00406	ConnCreek_01517	Dixon_00467	EB921_00109	ESVL_01679	Fb7_00219	Fillmore_00271	GV156_00214	Griffin1_00815	Hib4_00209	IVIA5235_02262	IVIA65862_01322	IVIA6629_01608	J1a12_00216	LM10_00268	M12_00216	M23_00213	MUL0034_02206	OLS0478_00818
pcnB		Poly(A) polymerase I	64	64	1	521	4884				800	1268	1243	ATCC35871_01351	ATCC35879P_00201	AlmaEM3_00875	BB01_01666	BB164_02125	CCPM1_01696	CFBP8069_02091	CFBP8073_00554	CFBP8074_00510	CFBP8078_01290	CFBP8082_00537	CFBP8083_00627	CFBP8084_01118	CFBP8356_00826	CFBP8416_00723	CFBP8417_00740	CFBP8419_00848	CP006696_00394	ConnCreek_01505	Dixon_00481	EB921_00121	ESVL_01666	Fb7_00206	Fillmore_00257	GV156_00202	Griffin1_00829	Hib4_00197	IVIA5235_02274	IVIA65862_01309	IVIA6629_01595	J1a12_00203	LM10_00254	M12_00202	M23_00201	MUL0034_02219	OLS0478_00831
tgt		Queuine tRNA-ribosyltransferase	64	64	1	521	4879				395	1229	1152	ATCC35871_01356	ATCC35879P_00196	AlmaEM3_00880	BB01_01671	BB164_02130	CCPM1_01701	CFBP8069_02096	CFBP8073_00549	CFBP8074_00515	CFBP8078_01295	CFBP8082_00542	CFBP8083_00632	CFBP8084_01123	CFBP8356_00831	CFBP8416_00717	CFBP8417_00735	CFBP8419_00853	CP006696_00389	ConnCreek_01500	Dixon_00486	EB921_00126	ESVL_01661	Fb7_00200	Fillmore_00252	GV156_00197	Griffin1_00834	Hib4_00192	IVIA5235_02279	IVIA65862_01304	IVIA6629_01590	J1a12_00198	LM10_00249	M12_00197	M23_00196	MUL0034_02224	OLS0478_00836
cysQ		3'(2'),5'-bisphosphate nucleotidase CysQ	64	64	1	521	4832				731	800	747	ATCC35871_01389	ATCC35879P_00162	AlmaEM3_00911	BB01_01703	BB164_02160	CCPM1_01735	CFBP8069_01942	CFBP8073_00512	CFBP8074_00546	CFBP8078_02008	CFBP8082_00576	CFBP8083_00666	CFBP8084_01157	CFBP8356_00862	CFBP8416_00686	CFBP8417_02047	CFBP8419_00884	CP006696_00354	ConnCreek_01466	Dixon_01520	EB921_02358	ESVL_01629	Fb7_00172	Fillmore_00164	GV156_00163	Griffin1_00864	Hib4_00163	IVIA5235_02313	IVIA65862_01272	IVIA6629_01558	J1a12_00170	LM10_00164	M12_00165	M23_00162	MUL0034_02257	OLS0478_00866
ybbJ		Inner membrane protein YbbJ	64	64	1	521	4829				431	437	431	ATCC35871_01392	ATCC35879P_00159	AlmaEM3_00914	BB01_01706	BB164_02163	CCPM1_01738	CFBP8069_01945	CFBP8073_00509	CFBP8074_00549	CFBP8078_02005	CFBP8082_00579	CFBP8083_00669	CFBP8084_01160	CFBP8356_00865	CFBP8416_00682	CFBP8417_02044	CFBP8419_00887	CP006696_00351	ConnCreek_01463	Dixon_01523	EB921_02361	ESVL_01626	Fb7_00169	Fillmore_00161	GV156_00160	Griffin1_00867	Hib4_00160	IVIA5235_02316	IVIA65862_01269	IVIA6629_01555	J1a12_00167	LM10_00161	M12_00162	M23_00159	MUL0034_02260	OLS0478_00869
arnC_1		putative glycosyltransferase	64	64	1	521	4821				1013	1253	1099	ATCC35871_01400	ATCC35879P_00153	AlmaEM3_00922	BB01_01714	BB164_02171	CCPM1_01744	CFBP8069_01951	CFBP8073_00502	CFBP8074_00556	CFBP8078_01997	CFBP8082_00586	CFBP8083_00675	CFBP8084_01167	CFBP8356_00872	CFBP8416_00674	CFBP8417_02036	CFBP8419_00894	CP006696_00344	ConnCreek_01457	Dixon_01531	EB921_02368	ESVL_01618	Fb7_00162	Fillmore_00153	GV156_00154	Griffin1_00876	Hib4_00153	IVIA5235_02322	IVIA65862_01261	IVIA6629_01547	J1a12_00160	LM10_00153	M12_00154	M23_00153	MUL0034_02267	OLS0478_00876
group_5391		hypothetical protein	64	64	1	521	4777				623	728	718	ATCC35871_01428	ATCC35879P_00125	AlmaEM3_00951	BB01_00424	BB164_02708	CCPM1_02797	CFBP8069_02044	CFBP8073_00998	CFBP8074_00585	CFBP8078_01590	CFBP8082_01119	CFBP8083_00703	CFBP8084_00923	CFBP8356_00942	CFBP8416_00645	CFBP8417_01278	CFBP8419_00923	CP006696_00315	ConnCreek_01429	Dixon_00954	EB921_02056	ESVL_01589	Fb7_00132	Fillmore_00124	GV156_00126	Griffin1_00723	Hib4_00126	IVIA5235_02347	IVIA65862_01232	IVIA6629_01518	J1a12_00127	LM10_00124	M12_00124	M23_00126	MUL0034_02295	OLS0478_00904
speA		Biosynthetic arginine decarboxylase	64	64	1	521	4771				1571	1886	1879	ATCC35871_01432	ATCC35879P_00121	AlmaEM3_00955	BB01_00420	BB164_02713	CCPM1_02801	CFBP8069_02040	CFBP8073_00994	CFBP8074_00589	CFBP8078_01595	CFBP8082_01123	CFBP8083_00707	CFBP8084_00928	CFBP8356_00938	CFBP8416_00640	CFBP8417_01283	CFBP8419_00927	CP006696_00311	ConnCreek_01425	Dixon_00959	EB921_02060	ESVL_01584	Fb7_00128	Fillmore_00119	GV156_00122	Griffin1_00728	Hib4_00121	IVIA5235_02351	IVIA65862_01228	IVIA6629_01514	J1a12_00123	LM10_00119	M12_00119	M23_00122	MUL0034_02300	OLS0478_00908
holC		DNA polymerase III subunit chi	64	64	1	521	4759				425	425	425	ATCC35871_01441	ATCC35879P_00111	AlmaEM3_00964	BB01_00411	BB164_02722	CCPM1_02811	CFBP8069_02030	CFBP8073_00984	CFBP8074_00598	CFBP8078_01604	CFBP8082_01133	CFBP8083_00717	CFBP8084_00937	CFBP8356_00928	CFBP8416_00629	CFBP8417_01292	CFBP8419_00937	CP006696_00302	ConnCreek_01415	Dixon_00968	EB921_02070	ESVL_01575	Fb7_00118	Fillmore_00110	GV156_00112	Griffin1_00737	Hib4_00112	IVIA5235_02361	IVIA65862_01219	IVIA6629_01505	J1a12_00114	LM10_00110	M12_00110	M23_00112	MUL0034_02309	OLS0478_00917
yhbY		RNA-binding protein	64	64	1	521	4705				305	305	305	ATCC35871_01474	ATCC35879P_00077	AlmaEM3_00997	BB01_00378	BB164_02756	CCPM1_02846	CFBP8069_01831	CFBP8073_00949	CFBP8074_00631	CFBP8078_01793	CFBP8082_01166	CFBP8083_00751	CFBP8084_00972	CFBP8356_00895	CFBP8416_00594	CFBP8417_01325	CFBP8419_00970	CP006696_00269	ConnCreek_01381	Dixon_01001	EB921_02104	ESVL_01542	Fb7_00084	Fillmore_00077	GV156_00078	Griffin1_00771	Hib4_00080	IVIA5235_02395	IVIA65862_01186	IVIA6629_01472	J1a12_00080	LM10_00077	M12_00077	M23_00078	MUL0034_02344	OLS0478_00949
nuoL		NADH-quinone oxidoreductase subunit L	64	64	1	521	5055				2111	2147	2139	ATCC35871_01547	ATCC35879P_00289	AlmaEM3_00781	BB01_01577	BB164_02027	CCPM1_02563	CFBP8069_01252	CFBP8073_00453	CFBP8074_01802	CFBP8078_00823	CFBP8082_01069	CFBP8083_00540	CFBP8084_01207	CFBP8356_01097	CFBP8416_01503	CFBP8417_01111	CFBP8419_00422	CP006696_00487	ConnCreek_01593	Dixon_01302	EB921_01916	ESVL_02124	Fb7_00295	Fillmore_00353	GV156_00290	Griffin1_00653	Hib4_00285	IVIA5235_02181	IVIA65862_00055	IVIA6629_02093	J1a12_00295	LM10_00349	M12_00294	M23_00288	MUL0034_02127	OLS0478_00382
oprO		Porin O	64	64	1	521	5062				992	1208	1189	ATCC35871_01553	ATCC35879P_00296	AlmaEM3_00775	BB01_01583	BB164_02021	CCPM1_00045	CFBP8069_01258	CFBP8073_00459	CFBP8074_01796	CFBP8078_00817	CFBP8082_01063	CFBP8083_00534	CFBP8084_01201	CFBP8356_01091	CFBP8416_01510	CFBP8417_01117	CFBP8419_00416	CP006696_00492	ConnCreek_01599	Dixon_01296	EB921_01910	ESVL_02130	Fb7_00301	Fillmore_00359	GV156_00296	Griffin1_00647	Hib4_00291	IVIA5235_02175	IVIA65862_00061	IVIA6629_02099	J1a12_00301	LM10_00355	M12_00300	M23_00294	MUL0034_02121	OLS0478_00388
tctD		Transcriptional regulatory protein tctD	64	64	1	521	5063				689	695	694	ATCC35871_01554	ATCC35879P_00297	AlmaEM3_00774	BB01_01584	BB164_02020	CCPM1_00046	CFBP8069_01259	CFBP8073_00460	CFBP8074_01795	CFBP8078_00816	CFBP8082_01062	CFBP8083_00533	CFBP8084_01200	CFBP8356_01090	CFBP8416_01511	CFBP8417_01118	CFBP8419_00415	CP006696_00493	ConnCreek_01600	Dixon_01295	EB921_01909	ESVL_02131	Fb7_00302	Fillmore_00360	GV156_00297	Griffin1_00646	Hib4_00292	IVIA5235_02174	IVIA65862_00062	IVIA6629_02100	J1a12_00302	LM10_00356	M12_00301	M23_00295	MUL0034_02120	OLS0478_00389
dctA		C4-dicarboxylate transport protein	64	64	1	521	7102				1340	1355	1348	ATCC35871_01562	ATCC35879P_00304	AlmaEM3_00766	BB01_01592	BB164_02012	CCPM1_00055	CFBP8069_01267	CFBP8073_00467	CFBP8074_01219	CFBP8078_00809	CFBP8082_01054	CFBP8083_00525	CFBP8084_01192	CFBP8356_01083	CFBP8416_01521	CFBP8417_01126	CFBP8419_00408	CP006696_00500	ConnCreek_01608	Dixon_01288	EB921_01901	ESVL_02138	Fb7_02086	Fillmore_00367	GV156_00305	Griffin1_00637	Hib4_02289	IVIA5235_02166	IVIA65862_00070	IVIA6629_02108	J1a12_01447	LM10_00363	M12_00309	M23_00303	MUL0034_02112	OLS0478_01503
rsmD		hypothetical protein	64	64	1	521	7106				626	779	772	ATCC35871_01565	ATCC35879P_00307	AlmaEM3_00763	BB01_01595	BB164_02009	CCPM1_00058	CFBP8069_01270	CFBP8073_00470	CFBP8074_01222	CFBP8078_00806	CFBP8082_01051	CFBP8083_00522	CFBP8084_01189	CFBP8356_01080	CFBP8416_01525	CFBP8417_01129	CFBP8419_00405	CP006696_00503	ConnCreek_01611	Dixon_01285	EB921_01898	ESVL_02141	Fb7_02083	Fillmore_00370	GV156_00308	Griffin1_00634	Hib4_02286	IVIA5235_02163	IVIA65862_00073	IVIA6629_02111	J1a12_01444	LM10_00366	M12_00312	M23_00306	MUL0034_02109	OLS0478_01500
group_5412		putative ferredoxin-like protein	64	64	1	521	7109				284	419	295	ATCC35871_01568	ATCC35879P_00310	AlmaEM3_00760	BB01_01598	BB164_02006	CCPM1_00061	CFBP8069_01273	CFBP8073_00473	CFBP8074_01225	CFBP8078_00803	CFBP8082_01048	CFBP8083_00519	CFBP8084_01186	CFBP8356_01077	CFBP8416_01528	CFBP8417_01132	CFBP8419_00402	CP006696_00506	ConnCreek_01614	Dixon_01282	EB921_01895	ESVL_02144	Fb7_02080	Fillmore_00373	GV156_00311	Griffin1_00631	Hib4_02283	IVIA5235_02160	IVIA65862_00076	IVIA6629_02114	J1a12_01441	LM10_00369	M12_00315	M23_00309	MUL0034_02106	OLS0478_01497
argG		Argininosuccinate synthase	64	64	1	521	7128				974	1205	1201	ATCC35871_01582	ATCC35879P_00325	AlmaEM3_00746	BB01_01612	BB164_01991	CCPM1_00077	CFBP8069_02146	CFBP8073_00488	CFBP8074_01239	CFBP8078_00789	CFBP8082_01033	CFBP8083_00504	CFBP8084_00426	CFBP8356_01063	CFBP8416_02346	CFBP8417_01146	CFBP8419_00388	CP006696_00521	ConnCreek_01630	Dixon_01268	EB921_01880	ESVL_02159	Fb7_02065	Fillmore_00387	GV156_00326	Griffin1_00617	Hib4_02270	IVIA5235_02144	IVIA65862_00914	IVIA6629_02128	J1a12_01427	LM10_00383	M12_00330	M23_00325	MUL0034_00151	OLS0478_01483
argE'		N-acetyl-L-citrulline deacetylase	64	64	1	521	7132				956	1094	1082	ATCC35871_01583	ATCC35879P_00326	AlmaEM3_00745	BB01_01613	BB164_01990	CCPM1_00078	CFBP8069_02145	CFBP8073_00489	CFBP8074_01240	CFBP8078_00788	CFBP8082_01032	CFBP8083_00503	CFBP8084_00427	CFBP8356_01062	CFBP8416_02344	CFBP8417_01147	CFBP8419_00387	CP006696_00522	ConnCreek_01631	Dixon_01267	EB921_01879	ESVL_02160	Fb7_02064	Fillmore_00388	GV156_00327	Griffin1_00616	Hib4_02269	IVIA5235_02143	IVIA65862_00915	IVIA6629_02129	J1a12_01426	LM10_00384	M12_00331	M23_00326	MUL0034_00152	OLS0478_01482
cocE		Cocaine esterase	64	64	1	521	7209				1664	1997	1982	ATCC35871_01592	ATCC35879P_00355	AlmaEM3_02370	BB01_00103	BB164_01918	CCPM1_01643	CFBP8069_01548	CFBP8073_01140	CFBP8074_00863	CFBP8078_01519	CFBP8082_01695	CFBP8083_00477	CFBP8084_01959	CFBP8356_01602	CFBP8416_01630	CFBP8417_00790	CFBP8419_00361	CP006696_00547	ConnCreek_01658	Dixon_01244	EB921_01249	ESVL_00565	Fb7_02029	Fillmore_00410	GV156_01541	Griffin1_01524	Hib4_02244	IVIA5235_00419	IVIA65862_00416	IVIA6629_00311	J1a12_01397	LM10_00410	M12_00357	M23_00352	MUL0034_00180	OLS0478_01251
eda		2-dehydro-3-deoxy-phosphogluconate aldolase	64	64	1	521	7265				587	659	657	ATCC35871_01622	ATCC35879P_00384	AlmaEM3_02341	BB01_00074	BB164_01889	CCPM1_01614	CFBP8069_01577	CFBP8073_01111	CFBP8074_00832	CFBP8078_01549	CFBP8082_01724	CFBP8083_00448	CFBP8084_02006	CFBP8356_01629	CFBP8416_01598	CFBP8417_00820	CFBP8419_00334	CP006696_00577	ConnCreek_01687	Dixon_01216	EB921_01220	ESVL_00535	Fb7_01998	Fillmore_00440	GV156_01570	Griffin1_01495	Hib4_02217	IVIA5235_00389	IVIA65862_00446	IVIA6629_00342	J1a12_01368	LM10_00439	M12_00387	M23_00381	MUL0034_00209	OLS0478_01221
group_5420		hypothetical protein	64	64	1	521	7276				395	422	404	ATCC35871_01631	ATCC35879P_00393	AlmaEM3_02332	BB01_00065	BB164_01879	CCPM1_01606	CFBP8069_01586	CFBP8073_01103	CFBP8074_00824	CFBP8078_01558	CFBP8082_01733	CFBP8083_00440	CFBP8084_01997	CFBP8356_01637	CFBP8416_01588	CFBP8417_00829	CFBP8419_00326	CP006696_00585	ConnCreek_01696	Dixon_01207	EB921_01212	ESVL_00526	Fb7_01990	Fillmore_00449	GV156_01579	Griffin1_01486	Hib4_02209	IVIA5235_00380	IVIA65862_00455	IVIA6629_00351	J1a12_01360	LM10_00448	M12_00396	M23_00390	MUL0034_00218	OLS0478_01213
lgt		Phosphatidylglycerol--prolipoprotein diacylglyceryl transferase	64	64	1	521	8682				905	965	947	ATCC35871_01685	ATCC35879P_01127	AlmaEM3_01505	BB01_01935	BB164_00976	CCPM1_02302	CFBP8069_01495	CFBP8073_01325	CFBP8074_01522	CFBP8078_01704	CFBP8082_01500	CFBP8083_00902	CFBP8084_01352	CFBP8356_01456	CFBP8416_01743	CFBP8417_01520	CFBP8419_01807	CP006696_02249	ConnCreek_00860	Dixon_00744	EB921_00296	ESVL_00327	Fb7_00755	Fillmore_01629	GV156_00618	Griffin1_01146	Hib4_00745	IVIA5235_00231	IVIA65862_00104	IVIA6629_00116	J1a12_00750	LM10_01756	M12_01549	M23_01593	MUL0034_01334	OLS0478_00727
group_5426		S-methyl-5'-thioinosine phosphorylase	64	64	1	521	8705				713	755	744	ATCC35871_01702	ATCC35879P_01110	AlmaEM3_01521	BB01_01951	BB164_00992	CCPM1_02285	CFBP8069_01512	CFBP8073_01308	CFBP8074_01538	CFBP8078_01688	CFBP8082_01517	CFBP8083_00885	CFBP8084_01369	CFBP8356_01440	CFBP8416_01760	CFBP8417_01536	CFBP8419_01791	CP006696_02266	ConnCreek_00842	Dixon_00728	EB921_00279	ESVL_00343	Fb7_00738	Fillmore_01645	GV156_00636	Griffin1_01164	Hib4_00729	IVIA5235_00248	IVIA65862_00120	IVIA6629_00132	J1a12_00734	LM10_01772	M12_01566	M23_01610	MUL0034_01351	OLS0478_00743
hpt		Hypoxanthine-guanine phosphoribosyltransferase	64	64	1	521	8706				416	554	551	ATCC35871_01703	ATCC35879P_01109	AlmaEM3_01522	BB01_01952	BB164_00993	CCPM1_02284	CFBP8069_01513	CFBP8073_01307	CFBP8074_01539	CFBP8078_01687	CFBP8082_01518	CFBP8083_00884	CFBP8084_01370	CFBP8356_01439	CFBP8416_01761	CFBP8417_01537	CFBP8419_01790	CP006696_02267	ConnCreek_00841	Dixon_00727	EB921_00278	ESVL_00344	Fb7_00737	Fillmore_01646	GV156_00637	Griffin1_01165	Hib4_00728	IVIA5235_00249	IVIA65862_00121	IVIA6629_00133	J1a12_00733	LM10_01773	M12_01567	M23_01611	MUL0034_01352	OLS0478_00744
group_5429		hypothetical protein	64	64	1	521	8732				635	812	806	ATCC35871_01718	ATCC35879P_01094	AlmaEM3_01537	BB01_01967	BB164_01008	CCPM1_02269	CFBP8069_01528	CFBP8073_01292	CFBP8074_01553	CFBP8078_01672	CFBP8082_01533	CFBP8083_00869	CFBP8084_01385	CFBP8356_01424	CFBP8416_01778	CFBP8417_01552	CFBP8419_01775	CP006696_02281	ConnCreek_00826	Dixon_00712	EB921_00264	ESVL_00359	Fb7_00721	Fillmore_01661	GV156_00652	Griffin1_01182	Hib4_00714	IVIA5235_00264	IVIA65862_00136	IVIA6629_00148	J1a12_00719	LM10_01788	M12_01582	M23_01626	MUL0034_01365	OLS0478_00758
mdtA_2		Multidrug resistance protein MdtA	64	64	1	521	8744				1235	1238	1235	ATCC35871_01725	ATCC35879P_01087	AlmaEM3_01544	BB01_01974	BB164_01015	CCPM1_02262	CFBP8069_01535	CFBP8073_01286	CFBP8074_01562	CFBP8078_02028	CFBP8082_01540	CFBP8083_00862	CFBP8084_01392	CFBP8356_01418	CFBP8416_01785	CFBP8417_01559	CFBP8419_01769	CP006696_02287	ConnCreek_00819	Dixon_00705	EB921_00257	ESVL_00366	Fb7_00712	Fillmore_01668	GV156_00659	Griffin1_01190	Hib4_00706	IVIA5235_00271	IVIA65862_00143	IVIA6629_00155	J1a12_00710	LM10_01795	M12_01589	M23_01633	MUL0034_01372	OLS0478_00767
glpE_2		Thiosulfate sulfurtransferase GlpE	64	64	1	521	8773				857	1016	926	ATCC35871_01733	ATCC35879P_01079	AlmaEM3_01551	BB01_01981	BB164_01021	CCPM1_02253	CFBP8069_02174	CFBP8073_02056	CFBP8074_01572	CFBP8078_02018	CFBP8082_01549	CFBP8083_00853	CFBP8084_01400	CFBP8356_01408	CFBP8416_01798	CFBP8417_01570	CFBP8419_01759	CP006696_02295	ConnCreek_00811	Dixon_00695	EB921_00248	ESVL_00376	Fb7_00703	Fillmore_01678	GV156_00668	Griffin1_01199	Hib4_00697	IVIA5235_00280	IVIA65862_00153	IVIA6629_00166	J1a12_00702	LM10_01805	M12_01598	M23_01642	MUL0034_01381	OLS0478_00777
group_5446	mshA_5	D-inositol-3-phosphate glycosyltransferase	64	64	1	521	3433				1112	1127	1112	ATCC35871_01752	ATCC35879P_02142	AlmaEM3_00326	BB01_00141	BB164_01527	CCPM1_00539	CFBP8069_00391	CFBP8073_01151	CFBP8074_00873	CFBP8078_01375	CFBP8082_00490	CFBP8083_01401	CFBP8084_00417	CFBP8356_01482	CFBP8416_01955	CFBP8417_01632	CFBP8419_00806	CP006696_02643	ConnCreek_00352	Dixon_01618	EB921_01811	ESVL_00395	Fb7_02260	Fillmore_02105	GV156_01133	Griffin1_01283	Hib4_02395	IVIA5235_00640	IVIA65862_00178	IVIA6629_00187	J1a12_02401	LM10_02302	M12_02032	M23_02100	MUL0034_00142	OLS0478_01329
aceF		Dihydrolipoyllysine-residue acetyltransferase component of pyruvate dehydrogenase complex	64	64	1	521	3450				1388	1655	1650	ATCC35871_01760	ATCC35879P_02150	AlmaEM3_00318	BB01_00149	BB164_01535	CCPM1_00531	CFBP8069_00399	CFBP8073_01159	CFBP8074_00880	CFBP8078_01368	CFBP8082_00482	CFBP8083_01393	CFBP8084_00409	CFBP8356_01489	CFBP8416_01948	CFBP8417_01625	CFBP8419_00799	CP006696_02651	ConnCreek_00344	Dixon_01625	EB921_01803	ESVL_00402	Fb7_02268	Fillmore_02112	GV156_01141	Griffin1_01291	Hib4_02402	IVIA5235_00648	IVIA65862_00185	IVIA6629_00194	J1a12_02409	LM10_02309	M12_02039	M23_02108	MUL0034_00135	OLS0478_01335
rcsC_6		Sensor histidine kinase RcsC	64	64	1	521	3467				1577	1664	1661	ATCC35871_01775	ATCC35879P_02164	AlmaEM3_00305	BB01_00162	BB164_01550	CCPM1_00518	CFBP8069_00412	CFBP8073_01172	CFBP8074_00894	CFBP8078_01355	CFBP8082_00469	CFBP8083_01380	CFBP8084_00396	CFBP8356_01502	CFBP8416_01933	CFBP8417_01612	CFBP8419_00786	CP006696_02664	ConnCreek_00331	Dixon_01639	EB921_01790	ESVL_00416	Fb7_02283	Fillmore_02126	GV156_01154	Griffin1_01306	Hib4_02417	IVIA5235_00661	IVIA65862_00199	IVIA6629_00208	J1a12_02425	LM10_02324	M12_02053	M23_02121	MUL0034_00122	OLS0478_01350
bga		Beta-galactosidase	64	64	1	521	3497				1838	1898	1839	ATCC35871_01792	ATCC35879P_02179	AlmaEM3_00288	BB01_00179	BB164_01572	CCPM1_00500	CFBP8069_00428	CFBP8073_01188	CFBP8074_00910	CFBP8078_01338	CFBP8082_00452	CFBP8083_01364	CFBP8084_00379	CFBP8356_01514	CFBP8416_01912	CFBP8417_01594	CFBP8419_00775	CP006696_02675	ConnCreek_00313	Dixon_01657	EB921_01774	ESVL_00433	Fb7_02296	Fillmore_02144	GV156_01171	Griffin1_01325	Hib4_02432	IVIA5235_00678	IVIA65862_00216	IVIA6629_00226	J1a12_02436	LM10_02342	M12_02072	M23_02138	MUL0034_00105	OLS0478_01894
rclR		RCS-specific HTH-type transcriptional activator RclR	64	64	1	521	524				722	869	854	ATCC35871_01825	ATCC35879P_00592	AlmaEM3_02023	BB01_01411	BB164_02295	CCPM1_01388	CFBP8069_00179	CFBP8073_02001	CFBP8074_00245	CFBP8078_01432	CFBP8082_00117	CFBP8083_00244	CFBP8084_01826	CFBP8356_00283	CFBP8416_01700	CFBP8417_00961	CFBP8419_00119	CP006696_00783	ConnCreek_01910	Dixon_02546	EB921_02260	ESVL_00172	Fb7_01803	Fillmore_00722	GV156_01786	Griffin1_01623	Hib4_02031	IVIA5235_01407	IVIA65862_00969	IVIA6629_00604	J1a12_01183	LM10_00656	M12_00598	M23_00603	MUL0034_00409	OLS0478_02117
mkl		putative ribonucleotide transport ATP-binding protein mkl	64	64	1	521	576				779	860	858	ATCC35871_01863	ATCC35879P_00629	AlmaEM3_02059	BB01_01375	BB164_02332	CCPM1_01351	CFBP8069_00215	CFBP8073_00191	CFBP8074_00210	CFBP8078_01393	CFBP8082_00080	CFBP8083_00207	CFBP8084_01983	CFBP8356_00248	CFBP8416_01663	CFBP8417_00996	CFBP8419_00084	CP006696_00822	ConnCreek_01946	Dixon_02511	EB921_00461	ESVL_00208	Fb7_01769	Fillmore_00758	GV156_01823	Griffin1_01587	Hib4_01997	IVIA5235_01372	IVIA65862_01024	IVIA6629_00501	J1a12_01147	LM10_00693	M12_00634	M23_00639	MUL0034_00445	OLS0478_02153
corA		Cobalt/magnesium transport protein CorA	64	64	1	521	5606				779	1211	1005	ATCC35871_01870	ATCC35879P_02101	AlmaEM3_00490	BB01_00355	BB164_01457	CCPM1_00595	CFBP8069_01797	CFBP8073_01404	CFBP8074_01149	CFBP8078_01452	CFBP8082_01630	CFBP8083_02216	CFBP8084_01490	CFBP8356_01593	CFBP8416_01891	CFBP8417_01643	CFBP8419_01258	CP006696_01159	ConnCreek_00383	Dixon_00432	EB921_00947	ESVL_00451	Fb7_02231	Fillmore_02077	GV156_01098	Griffin1_01470	Hib4_02357	IVIA5235_00360	IVIA65862_00411	IVIA6629_00304	J1a12_01519	LM10_02270	M12_01999	M23_02067	MUL0034_02069	OLS0478_00312
thiL		Thiamine-monophosphate kinase	64	64	1	521	5685				749	974	968	ATCC35871_01919	ATCC35879P_02054	AlmaEM3_00541	BB01_00306	BB164_01403	CCPM1_00643	CFBP8069_01751	CFBP8073_01354	CFBP8074_01198	CFBP8078_01502	CFBP8082_01585	CFBP8083_02171	CFBP8084_01444	CFBP8356_01541	CFBP8416_01838	CFBP8417_01693	CFBP8419_01207	CP006696_01111	ConnCreek_00429	Dixon_00383	EB921_00992	ESVL_00500	Fb7_02180	Fillmore_02027	GV156_01052	Griffin1_01418	Hib4_02308	IVIA5235_00315	IVIA65862_00362	IVIA6629_00255	J1a12_01466	LM10_02220	M12_01950	M23_02022	MUL0034_02023	OLS0478_01524
rnt		Ribonuclease T	64	64	1	521	3940				596	632	614	ATCC35871_01946	ATCC35879P_01321	AlmaEM3_00435	BB01_01321	BB164_00365	CCPM1_02756	CFBP8069_01875	CFBP8073_01639	CFBP8074_01889	CFBP8078_01758	CFBP8082_01757	CFBP8083_02256	CFBP8084_01627	CFBP8356_01787	CFBP8416_02030	CFBP8417_01854	CFBP8419_02126	CP006696_02571	ConnCreek_01044	Dixon_00537	EB921_01540	ESVL_00579	Fb7_01434	Fillmore_01458	GV156_00432	Griffin1_01640	Hib4_01767	IVIA5235_00489	IVIA65862_00481	IVIA6629_00378	J1a12_02334	LM10_01586	M12_01383	M23_01402	MUL0034_01150	OLS0478_02472
apaH		Bis(5'-nucleosyl)-tetraphosphatase, symmetrical	64	64	1	521	3937				878	887	884	ATCC35871_01949	ATCC35879P_01318	AlmaEM3_00438	BB01_01318	BB164_00362	CCPM1_02753	CFBP8069_01878	CFBP8073_01635	CFBP8074_01885	CFBP8078_01755	CFBP8082_01760	CFBP8083_02259	CFBP8084_01630	CFBP8356_01784	CFBP8416_02033	CFBP8417_01851	CFBP8419_02123	CP006696_02574	ConnCreek_01041	Dixon_00540	EB921_01537	ESVL_00582	Fb7_01437	Fillmore_01461	GV156_00435	Griffin1_01643	Hib4_01770	IVIA5235_00492	IVIA65862_00484	IVIA6629_00381	J1a12_02337	LM10_01589	M12_01386	M23_01405	MUL0034_01153	OLS0478_02469
lptE		LPS-assembly lipoprotein LptE	64	64	1	521	3893				482	608	605	ATCC35871_01973	ATCC35879P_01295	AlmaEM3_00463	BB01_01293	BB164_00340	CCPM1_02731	CFBP8069_01900	CFBP8073_01612	CFBP8074_01861	CFBP8078_01731	CFBP8082_01783	CFBP8083_02282	CFBP8084_01652	CFBP8356_01759	CFBP8416_02056	CFBP8417_01828	CFBP8419_02098	CP006696_02597	ConnCreek_01020	Dixon_00563	EB921_01515	ESVL_00605	Fb7_01464	Fillmore_01485	GV156_00457	Griffin1_01665	Hib4_01793	IVIA5235_00515	IVIA65862_00510	IVIA6629_00407	J1a12_02362	LM10_01613	M12_01407	M23_01427	MUL0034_01176	OLS0478_02448
pat		Peptidyl-lysine N-acetyltransferase Pat	64	64	1	521	4643				92	575	532	ATCC35871_01989	ATCC35879P_00033	AlmaEM3_01040	BB01_00954	BB164_02211	CCPM1_01780	CFBP8069_01615	CFBP8073_01794	CFBP8074_00676	CFBP8078_01949	CFBP8082_00615	CFBP8083_00796	CFBP8084_01847	CFBP8356_01887	CFBP8416_00547	CFBP8417_01966	CFBP8419_01012	CP006696_00227	ConnCreek_01336	Dixon_01562	EB921_02379	ESVL_01496	Fb7_00037	Fillmore_00033	GV156_00033	Griffin1_01903	Hib4_00038	IVIA5235_01056	IVIA65862_01140	IVIA6629_01426	J1a12_00038	LM10_00033	M12_00033	M23_00033	MUL0034_02387	OLS0478_00992
group_5476		hypothetical protein	64	64	1	521	4662				716	725	724	ATCC35871_02003	ATCC35879P_00044	AlmaEM3_01029	BB01_00943	BB164_02199	CCPM1_01768	CFBP8069_01604	CFBP8073_01782	CFBP8074_00665	CFBP8078_01935	CFBP8082_00603	CFBP8083_00785	CFBP8084_01858	CFBP8356_01874	CFBP8416_00561	CFBP8417_01953	CFBP8419_01000	CP006696_00238	ConnCreek_01347	Dixon_01550	EB921_02390	ESVL_01510	Fb7_00049	Fillmore_00045	GV156_00044	Griffin1_01890	Hib4_00050	IVIA5235_01162	IVIA65862_01154	IVIA6629_01440	J1a12_00049	LM10_00045	M12_00045	M23_00044	MUL0034_02376	OLS0478_00981
purB		Adenylosuccinate lyase	64	64	1	521	771				1367	1412	1371	ATCC35871_02037	ATCC35879P_01617	AlmaEM3_01832	BB01_01764	BB164_02621	CCPM1_01115	CFBP8069_00939	CFBP8073_01899	CFBP8074_02156	CFBP8078_00380	CFBP8082_01921	CFBP8083_01958	CFBP8084_01580	CFBP8356_01920	CFBP8416_02249	CFBP8417_02003	CFBP8419_01418	CP006696_02126	ConnCreek_02180	Dixon_02238	EB921_01854	ESVL_00305	Fb7_01525	Fillmore_01030	GV156_02061	Griffin1_01975	Hib4_00995	IVIA5235_00989	IVIA65862_01099	IVIA6629_00975	J1a12_01693	LM10_01026	M12_00908	M23_00873	MUL0034_00741	OLS0478_01362
group_5479		hypothetical protein	64	64	1	521	4591				1190	1193	1192	ATCC35871_02048	ATCC35879P_00007	AlmaEM3_00632	BB01_01453	BB164_02237	CCPM1_01805	CFBP8069_01640	CFBP8073_01822	CFBP8074_02057	CFBP8078_02032	CFBP8082_00641	CFBP8083_00822	CFBP8084_01921	CFBP8356_01850	CFBP8416_02175	CFBP8417_01931	CFBP8419_01038	CP006696_00198	ConnCreek_01310	Dixon_01587	EB921_02002	ESVL_00979	Fb7_00009	Fillmore_00008	GV156_00007	Griffin1_01931	Hib4_00008	IVIA5235_00581	IVIA65862_01040	IVIA6629_00915	J1a12_00008	LM10_00008	M12_00008	M23_00007	MUL0034_02413	OLS0478_02383
rpsL		hypothetical protein	64	64	1	521	3200				374	497	465	ATCC35871_02085	ATCC35879P_02363	AlmaEM3_00103	BB01_00108	BB164_01758	CCPM1_00316	CFBP8069_00612	CFBP8073_02027	CFBP8074_00385	CFBP8078_02091	CFBP8082_02128	CFBP8083_01177	CFBP8084_00584	CFBP8356_02003	CFBP8416_02264	CFBP8417_02081	CFBP8419_00593	CP006696_00040	ConnCreek_00127	Dixon_01839	EB921_00363	ESVL_00791	Fb7_02549	Fillmore_02328	GV156_01362	Griffin1_02123	Hib4_02673	IVIA5235_00863	IVIA65862_01605	IVIA6629_00771	J1a12_02680	LM10_02527	M12_02259	M23_02322	MUL0034_02555	OLS0478_01706
tamA		Translocation and assembly module subunit TamA	64	64	1	521	7537				1781	1871	1847	ATCC35871_02105	ATCC35879P_00572	AlmaEM3_01397	BB01_01430	BB164_02792	CCPM1_01408	CFBP8069_00143	CFBP8073_01952	CFBP8074_02185	CFBP8078_02115	CFBP8082_00134	CFBP8083_00264	CFBP8084_02087	CFBP8356_02008	CFBP8416_02301	CFBP8417_02117	CFBP8419_00154	CP006696_00764	ConnCreek_01873	Dixon_02578	EB921_02347	ESVL_00153	Fb7_01839	Fillmore_00634	GV156_01754	Griffin1_02014	Hib4_02064	IVIA5235_01077	IVIA65862_00950	IVIA6629_00585	J1a12_01213	LM10_00637	M12_00582	M23_00566	MUL0034_00393	OLS0478_02101
trmD		tRNA (guanine-N(1)-)-methyltransferase	64	64	1	521	4724				773	881	865	ATCC35871_01463	ATCC35879P_00088	AlmaEM3_00986	BB01_00389	BB164_02745	CCPM1_02835	CFBP8069_01820	CFBP8073_00961	CFBP8074_00620	CFBP8078_01782	CFBP8082_01155	CFBP8083_00740	CFBP8084_00961	CFBP8356_00906	CFBP8416_00606	CFBP8417_01314	CFBP8419_00959	CP006696_00281	ConnCreek_01392	Dixon_00990	EB921_02093	ESVL_01553	Fb7_00096	Fillmore_00088	GV156_00089	Griffin1_00760	Hib4_00091	IVIA5235_02384	IVIA65862_01197	IVIA6629_01483	J1a12_00092	LM10_00088	M12_00088	M23_00089	MUL0034_02333	OLS0478_00938
rsmA		Ribosomal RNA small subunit methyltransferase A	64	64	1	521	3939				797	893	867	ATCC35871_01947	ATCC35879P_01320	AlmaEM3_00436	BB01_01320	BB164_00364	CCPM1_02755	CFBP8069_01876	CFBP8073_01637	CFBP8074_01887	CFBP8078_01757	CFBP8082_01758	CFBP8083_02257	CFBP8084_01628	CFBP8356_01786	CFBP8416_02031	CFBP8417_01853	CFBP8419_02125	CP006696_02572	ConnCreek_01043	Dixon_00538	EB921_01539	ESVL_00580	Fb7_01435	Fillmore_01459	GV156_00433	Griffin1_01641	Hib4_01768	IVIA5235_00490	IVIA65862_00482	IVIA6629_00379	J1a12_02335	LM10_01587	M12_01384	M23_01403	MUL0034_01151	OLS0478_02471
envC		Murein hydrolase activator EnvC	64	64	1	521	3099				941	1433	1304	ATCC35871_01041	ATCC35879P_02435	AlmaEM3_00038	BB01_02060	BB164_00072	CCPM1_00246	CFBP8069_00680	CFBP8073_00351	CFBP8074_00323	CFBP8078_00714	CFBP8082_00949	CFBP8083_01110	CFBP8084_00650	CFBP8356_00751	CFBP8416_00243	CFBP8417_00893	CFBP8419_00528	CP006696_00108	ConnCreek_00058	Dixon_01903	EB921_02194	ESVL_00727	Fb7_02613	Fillmore_02393	GV156_01430	Griffin1_00463	Hib4_02734	IVIA5235_00932	IVIA65862_01670	IVIA6629_00837	J1a12_02743	LM10_02591	M12_02323	M23_02391	MUL0034_02489	OLS0478_01643
alaA		Glutamate-pyruvate aminotransferase AlaA	64	64	1	521	8776				1274	1277	1274	ATCC35871_01096	ATCC35879P_01077	AlmaEM3_01567	BB01_01780	BB164_01037	CCPM1_02251	CFBP8069_02176	CFBP8073_02054	CFBP8074_01574	CFBP8078_00006	CFBP8082_01551	CFBP8083_00851	CFBP8084_01402	CFBP8356_01405	CFBP8416_01452	CFBP8417_01431	CFBP8419_01756	CP006696_02297	ConnCreek_00809	Dixon_00601	EB921_00246	ESVL_02396	Fb7_00701	Fillmore_01691	GV156_00670	Griffin1_00502	Hib4_00695	IVIA5235_00282	IVIA65862_02404	IVIA6629_02391	J1a12_00700	LM10_01818	M12_01611	M23_01644	MUL0034_01383	OLS0478_00779
fabF		3-oxoacyl-[acyl-carrier-protein] synthase 2	64	64	1	521	9049				1217	1250	1234	ATCC35871_01172	ATCC35879P_00979	AlmaEM3_01645	BB01_01858	BB164_01116	CCPM1_02113	CFBP8069_01370	CFBP8073_00854	CFBP8074_01431	CFBP8078_00083	CFBP8082_01477	CFBP8083_01665	CFBP8084_00229	CFBP8356_01312	CFBP8416_01368	CFBP8417_00418	CFBP8419_02032	CP006696_02388	ConnCreek_00713	Dixon_02004	EB921_01639	ESVL_01116	Fb7_00615	Fillmore_01769	GV156_00767	Griffin1_00587	Hib4_00598	IVIA5235_00134	IVIA65862_01436	IVIA6629_01049	J1a12_00614	LM10_01895	M12_01688	M23_01741	MUL0034_01472	OLS0478_00620
groL		60 kDa chaperonin	64	64	1	521	9170				1538	1664	1642	ATCC35871_01264	ATCC35879P_00939	AlmaEM3_00601	BB01_00590	BB164_01183	CCPM1_02072	CFBP8069_01142	CFBP8073_01485	CFBP8074_01357	CFBP8078_00138	CFBP8082_01243	CFBP8083_01624	CFBP8084_00190	CFBP8356_01023	CFBP8416_00333	CFBP8417_00366	CFBP8419_01967	CP006696_02427	ConnCreek_00669	Dixon_02054	EB921_01425	ESVL_01367	Fb7_00565	Fillmore_01820	GV156_00809	Griffin1_00018	Hib4_00547	IVIA5235_02078	IVIA65862_00659	IVIA6629_01118	J1a12_00564	LM10_01950	M12_01739	M23_01783	MUL0034_01511	OLS0478_00585
group_5670		hypothetical protein	64	64	1	521	9485				467	470	467	ATCC35871_00012	ATCC35879P_01658	AlmaEM3_02134	BB01_02427	BB164_00764	CCPM1_01042	CFBP8069_00869	CFBP8073_01744	CFBP8074_01013	CFBP8078_01897	CFBP8082_02109	CFBP8083_01918	CFBP8084_01802	CFBP8356_00555	CFBP8416_02150	CFBP8417_01248	CFBP8419_01559	CP006696_02054	ConnCreek_02248	Dixon_01142	EB921_00196	ESVL_02473	Fb7_01342	Fillmore_01108	GV156_02102	Griffin1_00957	Hib4_01155	IVIA5235_01682	IVIA65862_02319	IVIA6629_02303	J1a12_02142	LM10_01100	M12_00981	M23_00914	MUL0034_00817	OLS0478_00219
glyS		Glycine--tRNA ligase beta subunit	64	64	1	521	9565				2156	2168	2167	ATCC35871_00067	ATCC35879P_01708	AlmaEM3_02267	BB01_02373	BB164_00707	CCPM1_00990	CFBP8069_00817	CFBP8073_01432	CFBP8074_01064	CFBP8078_01866	CFBP8082_01949	CFBP8083_01867	CFBP8084_01530	CFBP8356_00506	CFBP8416_01995	CFBP8417_01198	CFBP8419_01511	CP006696_02004	ConnCreek_02298	Dixon_01093	EB921_01054	ESVL_02424	Fb7_01292	Fillmore_01158	GV156_02154	Griffin1_00908	Hib4_01207	IVIA5235_01732	IVIA65862_02369	IVIA6629_02355	J1a12_02189	LM10_01150	M12_01029	M23_00965	MUL0034_00871	OLS0478_00170
gshB		Glutathione synthetase	64	64	1	521	9569				677	944	939	ATCC35871_00070	ATCC35879P_01711	AlmaEM3_02264	BB01_02370	BB164_00704	CCPM1_00987	CFBP8069_00814	CFBP8073_01429	CFBP8074_01067	CFBP8078_01863	CFBP8082_01952	CFBP8083_01864	CFBP8084_01527	CFBP8356_00503	CFBP8416_01991	CFBP8417_01195	CFBP8419_01508	CP006696_02000	ConnCreek_02301	Dixon_01090	EB921_01057	ESVL_02421	Fb7_01289	Fillmore_01161	GV156_02157	Griffin1_00905	Hib4_01210	IVIA5235_01735	IVIA65862_02372	IVIA6629_02358	J1a12_02192	LM10_01153	M12_01032	M23_00968	MUL0034_00874	OLS0478_00167
phoP_2		Alkaline phosphatase synthesis transcriptional regulatory protein PhoP	64	64	1	521	9570				125	431	411	ATCC35871_00071	ATCC35879P_01712	AlmaEM3_02263	BB01_02369	BB164_00703	CCPM1_00986	CFBP8069_00813	CFBP8073_01428	CFBP8074_01068	CFBP8078_01862	CFBP8082_01953	CFBP8083_01863	CFBP8084_01526	CFBP8356_00502	CFBP8416_01990	CFBP8417_01194	CFBP8419_01507	CP006696_01999	ConnCreek_02302	Dixon_01089	EB921_01058	ESVL_02420	Fb7_01288	Fillmore_01162	GV156_02158	Griffin1_00904	Hib4_01211	IVIA5235_01736	IVIA65862_02373	IVIA6629_02359	J1a12_02193	LM10_01154	M12_01033	M23_00969	MUL0034_00875	OLS0478_00166
xthA		Exodeoxyribonuclease III	64	64	1	521	9602				779	794	793	ATCC35871_00094	ATCC35879P_01733	AlmaEM3_02241	BB01_02347	BB164_00679	CCPM1_00965	CFBP8069_00792	CFBP8073_01407	CFBP8074_01090	CFBP8078_02048	CFBP8082_01835	CFBP8083_01842	CFBP8084_01505	CFBP8356_00481	CFBP8416_01964	CFBP8417_01172	CFBP8419_01486	CP006696_01978	ConnCreek_02324	Dixon_01066	EB921_01079	ESVL_02398	Fb7_01266	Fillmore_01185	GV156_02180	Griffin1_00882	Hib4_01233	IVIA5235_01757	IVIA65862_02395	IVIA6629_02381	J1a12_02215	LM10_01177	M12_01056	M23_00990	MUL0034_00896	OLS0478_00144
tatD		3'-5' ssDNA/RNA exonuclease TatD	64	64	1	521	149				806	824	806	ATCC35871_00117	ATCC35879P_01753	AlmaEM3_02223	BB01_01491	BB164_00661	CCPM1_00945	CFBP8069_00772	CFBP8073_01224	CFBP8074_01111	CFBP8078_01827	CFBP8082_01855	CFBP8083_01822	CFBP8084_01894	CFBP8356_00460	CFBP8416_02088	CFBP8417_01882	CFBP8419_01465	CP006696_01960	ConnCreek_02344	Dixon_01049	EB921_01099	ESVL_00657	Fb7_01245	Fillmore_01203	GV156_02200	Griffin1_01802	Hib4_01258	IVIA5235_01777	IVIA65862_00870	IVIA6629_00547	J1a12_02239	LM10_01195	M12_01074	M23_01010	MUL0034_00917	OLS0478_00121
group_5693		hypothetical protein	64	64	1	521	146				560	662	594	ATCC35871_00119	ATCC35879P_01755	AlmaEM3_02221	BB01_01493	BB164_00659	CCPM1_00943	CFBP8069_00770	CFBP8073_01226	CFBP8074_01113	CFBP8078_01829	CFBP8082_01857	CFBP8083_01820	CFBP8084_01892	CFBP8356_00458	CFBP8416_02090	CFBP8417_01884	CFBP8419_01463	CP006696_01958	ConnCreek_02346	Dixon_01047	EB921_01101	ESVL_00655	Fb7_01244	Fillmore_01205	GV156_02202	Griffin1_01800	Hib4_01259	IVIA5235_01779	IVIA65862_00872	IVIA6629_00549	J1a12_02240	LM10_01197	M12_01076	M23_01012	MUL0034_00919	OLS0478_00120
group_5694		putative transcriptional regulatory protein	64	64	1	521	140				728	734	733	ATCC35871_00125	ATCC35879P_01761	AlmaEM3_02215	BB01_01499	BB164_00653	CCPM1_00937	CFBP8069_00764	CFBP8073_01232	CFBP8074_01119	CFBP8078_01835	CFBP8082_01863	CFBP8083_01814	CFBP8084_01886	CFBP8356_00452	CFBP8416_02096	CFBP8417_01890	CFBP8419_01457	CP006696_01952	ConnCreek_02352	Dixon_01041	EB921_01107	ESVL_00649	Fb7_01238	Fillmore_01211	GV156_02208	Griffin1_01794	Hib4_01265	IVIA5235_01785	IVIA65862_00878	IVIA6629_00555	J1a12_02246	LM10_01203	M12_01082	M23_01018	MUL0034_00925	OLS0478_00114
tolB_2		Tol-Pal system protein TolB	64	64	1	521	128				1319	1424	1394	ATCC35871_00134	ATCC35879P_01770	AlmaEM3_02206	BB01_01508	BB164_00644	CCPM1_00927	CFBP8069_00755	CFBP8073_01241	CFBP8074_01128	CFBP8078_01844	CFBP8082_01872	CFBP8083_01805	CFBP8084_01877	CFBP8356_00443	CFBP8416_02105	CFBP8417_01899	CFBP8419_01448	CP006696_01943	ConnCreek_02361	Dixon_01032	EB921_01116	ESVL_00640	Fb7_01229	Fillmore_01220	GV156_02217	Griffin1_01785	Hib4_01274	IVIA5235_01794	IVIA65862_00887	IVIA6629_00564	J1a12_02255	LM10_01212	M12_01091	M23_01027	MUL0034_00934	OLS0478_00105
cpoB		Cell division coordinator CpoB	64	64	1	521	125				815	827	815	ATCC35871_00136	ATCC35879P_01772	AlmaEM3_02204	BB01_01510	BB164_00642	CCPM1_00925	CFBP8069_00753	CFBP8073_01243	CFBP8074_01130	CFBP8078_01846	CFBP8082_01874	CFBP8083_01803	CFBP8084_01875	CFBP8356_00441	CFBP8416_02107	CFBP8417_01901	CFBP8419_01446	CP006696_01941	ConnCreek_02363	Dixon_01030	EB921_01118	ESVL_00638	Fb7_01227	Fillmore_01222	GV156_02219	Griffin1_01783	Hib4_01276	IVIA5235_01796	IVIA65862_00889	IVIA6629_00566	J1a12_02257	LM10_01214	M12_01093	M23_01029	MUL0034_00936	OLS0478_00103
queE		7-carboxy-7-deazaguanine synthase	64	64	1	521	124				653	680	653	ATCC35871_00137	ATCC35879P_01773	AlmaEM3_02203	BB01_01511	BB164_00641	CCPM1_00924	CFBP8069_00752	CFBP8073_01244	CFBP8074_01131	CFBP8078_01847	CFBP8082_01875	CFBP8083_01802	CFBP8084_01874	CFBP8356_00440	CFBP8416_02108	CFBP8417_01902	CFBP8419_01445	CP006696_01940	ConnCreek_02364	Dixon_01029	EB921_01119	ESVL_00637	Fb7_01226	Fillmore_01223	GV156_02220	Griffin1_01782	Hib4_01277	IVIA5235_01797	IVIA65862_00890	IVIA6629_00567	J1a12_02258	LM10_01215	M12_01094	M23_01030	MUL0034_00937	OLS0478_00102
gpx1		Hydroperoxy fatty acid reductase gpx1	64	64	1	521	120				233	506	492	ATCC35871_00141	ATCC35879P_01777	AlmaEM3_02199	BB01_01515	BB164_00637	CCPM1_00920	CFBP8069_00748	CFBP8073_01248	CFBP8074_01135	CFBP8078_01851	CFBP8082_01879	CFBP8083_01798	CFBP8084_01870	CFBP8356_00436	CFBP8416_02112	CFBP8417_01906	CFBP8419_01441	CP006696_01936	ConnCreek_02368	Dixon_01025	EB921_01123	ESVL_00633	Fb7_01222	Fillmore_01227	GV156_02224	Griffin1_01778	Hib4_01281	IVIA5235_01801	IVIA65862_00894	IVIA6629_00571	J1a12_02262	LM10_01219	M12_01098	M23_01034	MUL0034_00941	OLS0478_00098
fabV		Enoyl-[acyl-carrier-protein] reductase [NADH]	64	64	1	521	6301				857	1274	1267	ATCC35871_00157	ATCC35879P_01912	AlmaEM3_01085	BB01_00839	BB164_00577	CCPM1_00781	CFBP8069_01680	CFBP8073_01522	CFBP8074_01958	CFBP8078_00974	CFBP8082_01649	CFBP8083_02049	CFBP8084_01723	CFBP8356_01956	CFBP8416_01145	CFBP8417_01717	CFBP8419_01595	CP006696_01528	ConnCreek_01241	Dixon_01370	EB921_01177	ESVL_02198	Fb7_01082	Fillmore_01288	GV156_02392	Griffin1_01728	Hib4_01342	IVIA5235_00430	IVIA65862_02087	IVIA6629_02177	J1a12_01912	LM10_01418	M12_01216	M23_01207	MUL0034_01834	OLS0478_01919
ubiB		putative protein kinase UbiB	64	64	1	521	6298				632	1658	1641	ATCC35871_00159	ATCC35879P_01914	AlmaEM3_01087	BB01_00841	BB164_00575	CCPM1_00779	CFBP8069_01678	CFBP8073_01524	CFBP8074_01960	CFBP8078_00972	CFBP8082_01651	CFBP8083_02051	CFBP8084_01725	CFBP8356_01954	CFBP8416_01147	CFBP8417_01719	CFBP8419_01597	CP006696_01526	ConnCreek_01239	Dixon_01372	EB921_01175	ESVL_02200	Fb7_01080	Fillmore_01290	GV156_02394	Griffin1_01730	Hib4_01344	IVIA5235_00432	IVIA65862_02089	IVIA6629_02179	J1a12_01910	LM10_01420	M12_01218	M23_01209	MUL0034_01836	OLS0478_01921
prc		Tail-specific protease	64	64	1	521	6288				959	2183	2163	ATCC35871_00167	ATCC35879P_01922	AlmaEM3_01095	BB01_00849	BB164_00567	CCPM1_00771	CFBP8069_01670	CFBP8073_01532	CFBP8074_01968	CFBP8078_00964	CFBP8082_01659	CFBP8083_02059	CFBP8084_01733	CFBP8356_01672	CFBP8416_01158	CFBP8417_01727	CFBP8419_01642	CP006696_01518	ConnCreek_01231	Dixon_01380	EB921_01167	ESVL_02208	Fb7_01072	Fillmore_01298	GV156_02402	Griffin1_01738	Hib4_01352	IVIA5235_00440	IVIA65862_02097	IVIA6629_02187	J1a12_01902	LM10_01428	M12_01226	M23_01217	MUL0034_01844	OLS0478_01929
fabH		3-oxoacyl-[acyl-carrier-protein] synthase 3	64	64	1	521	6282				638	974	968	ATCC35871_00173	ATCC35879P_01928	AlmaEM3_01101	BB01_00855	BB164_00561	CCPM1_00765	CFBP8069_01664	CFBP8073_01538	CFBP8074_01974	CFBP8078_00958	CFBP8082_01665	CFBP8083_02065	CFBP8084_01739	CFBP8356_01679	CFBP8416_01165	CFBP8417_01733	CFBP8419_01648	CP006696_01512	ConnCreek_01225	Dixon_01386	EB921_01161	ESVL_02214	Fb7_01066	Fillmore_01304	GV156_02408	Griffin1_01744	Hib4_01358	IVIA5235_00446	IVIA65862_02103	IVIA6629_02193	J1a12_01895	LM10_01434	M12_01232	M23_01223	MUL0034_01850	OLS0478_01935
group_5707		hypothetical protein	64	64	1	521	6272			Hypothetical protein with no hits to refseq/uniprot/clusters/cdd/tigrfams/pfam overlapping another protein with hits	323	467	325	ATCC35871_00180	ATCC35879P_01935	AlmaEM3_01108	BB01_00862	BB164_00554	CCPM1_00758	CFBP8069_01657	CFBP8073_01545	CFBP8074_01981	CFBP8078_00950	CFBP8082_01673	CFBP8083_02072	CFBP8084_01746	CFBP8356_01686	CFBP8416_01172	CFBP8417_01740	CFBP8419_01655	CP006696_01505	ConnCreek_01218	Dixon_01393	EB921_01154	ESVL_02221	Fb7_01059	Fillmore_01311	GV156_02415	Griffin1_01751	Hib4_01365	IVIA5235_00453	IVIA65862_02110	IVIA6629_02200	J1a12_01888	LM10_01441	M12_01239	M23_01230	MUL0034_01857	OLS0478_01942
recR		Recombination protein RecR	64	64	1	521	6268				404	764	640	ATCC35871_00182	ATCC35879P_01937	AlmaEM3_01110	BB01_00864	BB164_00552	CCPM1_00756	CFBP8069_01655	CFBP8073_01547	CFBP8074_01983	CFBP8078_00948	CFBP8082_01675	CFBP8083_02074	CFBP8084_01748	CFBP8356_01688	CFBP8416_01174	CFBP8417_01742	CFBP8419_01658	CP006696_01503	ConnCreek_01216	Dixon_01395	EB921_01152	ESVL_02223	Fb7_01056	Fillmore_01313	GV156_02417	Griffin1_01753	Hib4_01368	IVIA5235_00455	IVIA65862_02112	IVIA6629_02202	J1a12_01885	LM10_01443	M12_01241	M23_01232	MUL0034_01859	OLS0478_01945
group_5709		hypothetical protein	64	64	1	521	6259				572	572	572	ATCC35871_00189	ATCC35879P_01945	AlmaEM3_01117	BB01_00871	BB164_00545	CCPM1_00748	CFBP8069_02156	CFBP8073_01555	CFBP8074_01990	CFBP8078_00941	CFBP8082_01683	CFBP8083_02082	CFBP8084_01755	CFBP8356_01694	CFBP8416_01181	CFBP8417_01749	CFBP8419_01664	CP006696_01495	ConnCreek_01209	Dixon_01402	EB921_01145	ESVL_02230	Fb7_01049	Fillmore_01320	GV156_02424	Griffin1_01760	Hib4_01375	IVIA5235_00463	IVIA65862_02119	IVIA6629_02209	J1a12_01878	LM10_01450	M12_01248	M23_01239	MUL0034_01866	OLS0478_01952
yibN		putative protein YibN	64	64	1	521	6255				284	485	443	ATCC35871_00192	ATCC35879P_01948	AlmaEM3_01120	BB01_00874	BB164_00542	CCPM1_00745	CFBP8069_02159	CFBP8073_01558	CFBP8074_01993	CFBP8078_00938	CFBP8082_01686	CFBP8083_02085	CFBP8084_01758	CFBP8356_01697	CFBP8416_01185	CFBP8417_01752	CFBP8419_01667	CP006696_01492	ConnCreek_01206	Dixon_01405	EB921_01142	ESVL_02233	Fb7_01046	Fillmore_01323	GV156_02427	Griffin1_01763	Hib4_01378	IVIA5235_00466	IVIA65862_02122	IVIA6629_02212	J1a12_01875	LM10_01453	M12_01251	M23_01242	MUL0034_01869	OLS0478_01955
group_5714		hypothetical protein	64	64	1	521	6082				221	344	342	ATCC35871_00212	ATCC35879P_01969	AlmaEM3_01140	BB01_00894	BB164_00522	CCPM1_00723	CFBP8069_02216	CFBP8073_01905	CFBP8074_02011	CFBP8078_00918	CFBP8082_02196	CFBP8083_02107	CFBP8084_01675	CFBP8356_02087	CFBP8416_01205	CFBP8417_01013	CFBP8419_01688	CP006696_01469	ConnCreek_01184	Dixon_01425	EB921_02287	ESVL_02253	Fb7_00947	Fillmore_01343	GV156_02448	Griffin1_01392	Hib4_01401	IVIA5235_01114	IVIA65862_02142	IVIA6629_02232	J1a12_01774	LM10_01473	M12_01271	M23_01263	MUL0034_01891	OLS0478_01975
group_5716		hypothetical protein	64	64	1	521	6049				1052	1226	1212	ATCC35871_00216	ATCC35879P_01394	AlmaEM3_01143	BB01_00897	BB164_00470	CCPM1_02652	CFBP8069_01959	CFBP8073_01698	CFBP8074_01730	CFBP8078_00914	CFBP8082_01800	CFBP8083_02333	CFBP8084_01679	CFBP8356_01801	CFBP8416_01210	CFBP8417_01017	CFBP8419_01692	CP006696_01422	ConnCreek_01119	Dixon_01430	EB921_02291	ESVL_02257	Fb7_00942	Fillmore_01347	GV156_00360	Griffin1_01388	Hib4_01563	IVIA5235_00564	IVIA65862_02146	IVIA6629_02236	J1a12_01769	LM10_01477	M12_01275	M23_01328	MUL0034_01074	OLS0478_02053
estB		Carboxylesterase 2	64	64	1	521	6030				674	704	674	ATCC35871_00228	ATCC35879P_01381	AlmaEM3_01155	BB01_00909	BB164_00458	CCPM1_02639	CFBP8069_01972	CFBP8073_01711	CFBP8074_01744	CFBP8078_00902	CFBP8082_01813	CFBP8083_02320	CFBP8084_01691	CFBP8356_01813	CFBP8416_01223	CFBP8417_01030	CFBP8419_01704	CP006696_01408	ConnCreek_01106	Dixon_01443	EB921_02304	ESVL_02270	Fb7_00930	Fillmore_01360	GV156_00373	Griffin1_01375	Hib4_01575	IVIA5235_00551	IVIA65862_02159	IVIA6629_02249	J1a12_01757	LM10_01490	M12_01288	M23_01341	MUL0034_01086	OLS0478_02066
rdgB		dITP/XTP pyrophosphatase	64	64	1	521	837				599	602	600	ATCC35871_00265	ATCC35879P_01567	AlmaEM3_01887	BB01_00984	BB164_02565	CCPM1_01160	CFBP8069_02249	CFBP8073_00008	CFBP8074_00022	CFBP8078_00430	CFBP8082_00762	CFBP8083_00021	CFBP8084_02156	CFBP8356_00322	CFBP8416_00797	CFBP8417_00189	CFBP8419_01371	CP006696_02171	ConnCreek_02134	Dixon_02288	EB921_01272	ESVL_00255	Fb7_01571	Fillmore_00980	GV156_02012	Griffin1_00170	Hib4_00951	IVIA5235_01186	IVIA65862_00587	IVIA6629_00449	J1a12_01650	LM10_00976	M12_00858	M23_00827	MUL0034_00693	OLS0478_01407
group_5724		hypothetical protein	64	64	1	521	839				626	902	892	ATCC35871_00267	ATCC35879P_01565	AlmaEM3_01889	BB01_00986	BB164_02563	CCPM1_01162	CFBP8069_02072	CFBP8073_00010	CFBP8074_00024	CFBP8078_00432	CFBP8082_00760	CFBP8083_00023	CFBP8084_02173	CFBP8356_00324	CFBP8416_00799	CFBP8417_00187	CFBP8419_01369	CP006696_02173	ConnCreek_02132	Dixon_02290	EB921_01274	ESVL_00253	Fb7_01573	Fillmore_00978	GV156_02010	Griffin1_00172	Hib4_00949	IVIA5235_01188	IVIA65862_00585	IVIA6629_00447	J1a12_01648	LM10_00974	M12_00856	M23_00825	MUL0034_00691	OLS0478_01409
rpoZ		DNA-directed RNA polymerase subunit omega	64	64	1	521	841				296	299	297	ATCC35871_00269	ATCC35879P_01563	AlmaEM3_01891	BB01_00988	BB164_02561	CCPM1_01164	CFBP8069_02070	CFBP8073_00012	CFBP8074_00026	CFBP8078_00434	CFBP8082_00758	CFBP8083_00025	CFBP8084_02171	CFBP8356_00326	CFBP8416_00801	CFBP8417_00185	CFBP8419_01367	CP006696_02175	ConnCreek_02130	Dixon_02292	EB921_01276	ESVL_00251	Fb7_01575	Fillmore_00976	GV156_02008	Griffin1_00174	Hib4_00947	IVIA5235_01190	IVIA65862_00583	IVIA6629_00444	J1a12_01646	LM10_00972	M12_00854	M23_00823	MUL0034_00689	OLS0478_01411
group_5726		hypothetical protein	64	64	1	521	862				479	479	479	ATCC35871_00280	ATCC35879P_01551	AlmaEM3_01902	BB01_00999	BB164_02548	CCPM1_01176	CFBP8069_02057	CFBP8073_00025	CFBP8074_00037	CFBP8078_00445	CFBP8082_00746	CFBP8083_00037	CFBP8084_02113	CFBP8356_00338	CFBP8416_00815	CFBP8417_00174	CFBP8419_01356	CP006696_02189	ConnCreek_02117	Dixon_02303	EB921_01288	ESVL_00240	Fb7_01588	Fillmore_00965	GV156_01995	Griffin1_00185	Hib4_00935	IVIA5235_01202	IVIA65862_00572	IVIA6629_00433	J1a12_01633	LM10_00960	M12_00843	M23_00810	MUL0034_00676	OLS0478_01422
group_5727		hypothetical protein	64	64	1	521	863				641	641	641	ATCC35871_00281	ATCC35879P_01550	AlmaEM3_01903	BB01_01000	BB164_02547	CCPM1_01177	CFBP8069_02056	CFBP8073_00026	CFBP8074_00038	CFBP8078_00446	CFBP8082_00745	CFBP8083_00038	CFBP8084_02114	CFBP8356_00339	CFBP8416_00816	CFBP8417_00173	CFBP8419_01355	CP006696_02190	ConnCreek_02116	Dixon_02304	EB921_01289	ESVL_00239	Fb7_01589	Fillmore_00964	GV156_01994	Griffin1_00186	Hib4_00934	IVIA5235_01203	IVIA65862_00571	IVIA6629_00432	J1a12_01632	LM10_00959	M12_00842	M23_00809	MUL0034_00675	OLS0478_01423
group_5728		hypothetical protein	64	64	1	521	884				671	671	671	ATCC35871_00288	ATCC35879P_01542	AlmaEM3_01910	BB01_01007	BB164_02539	CCPM1_01184	CFBP8069_00378	CFBP8073_00033	CFBP8074_00045	CFBP8078_00453	CFBP8082_00738	CFBP8083_00046	CFBP8084_00995	CFBP8356_00346	CFBP8416_00823	CFBP8417_00166	CFBP8419_01348	CP006696_01031	ConnCreek_02109	Dixon_02311	EB921_01297	ESVL_01750	Fb7_01597	Fillmore_00957	GV156_01987	Griffin1_00193	Hib4_00926	IVIA5235_01210	IVIA65862_01898	IVIA6629_01851	J1a12_00974	LM10_00895	M12_00835	M23_00802	MUL0034_00668	OLS0478_02315
dcsC		O-ureido-serine racemase	64	64	1	521	886				854	857	854	ATCC35871_00289	ATCC35879P_01541	AlmaEM3_01911	BB01_01008	BB164_02538	CCPM1_01185	CFBP8069_00377	CFBP8073_00034	CFBP8074_00046	CFBP8078_00454	CFBP8082_00737	CFBP8083_00047	CFBP8084_00996	CFBP8356_00347	CFBP8416_00824	CFBP8417_00165	CFBP8419_01347	CP006696_01030	ConnCreek_02108	Dixon_02312	EB921_01298	ESVL_01751	Fb7_01598	Fillmore_00956	GV156_01986	Griffin1_00194	Hib4_00925	IVIA5235_01211	IVIA65862_01897	IVIA6629_01850	J1a12_00975	LM10_00894	M12_00834	M23_00801	MUL0034_00667	OLS0478_02314
nudJ		Phosphatase NudJ	64	64	1	521	942				386	458	455	ATCC35871_00326	ATCC35879P_01503	AlmaEM3_01948	BB01_01045	BB164_02498	CCPM1_01222	CFBP8069_00340	CFBP8073_00070	CFBP8074_00084	CFBP8078_00493	CFBP8082_00700	CFBP8083_00084	CFBP8084_01034	CFBP8356_00386	CFBP8416_00865	CFBP8417_00127	CFBP8419_01308	CP006696_00993	ConnCreek_02072	Dixon_02350	EB921_01335	ESVL_01789	Fb7_01638	Fillmore_00918	GV156_01948	Griffin1_00234	Hib4_00887	IVIA5235_01248	IVIA65862_01859	IVIA6629_01811	J1a12_01014	LM10_00856	M12_00795	M23_00765	MUL0034_00629	OLS0478_02276
hflD		High frequency lysogenization protein HflD	64	64	1	521	947				614	614	614	ATCC35871_00328	ATCC35879P_01501	AlmaEM3_01950	BB01_01047	BB164_02496	CCPM1_01224	CFBP8069_00338	CFBP8073_00072	CFBP8074_00086	CFBP8078_00495	CFBP8082_00698	CFBP8083_00086	CFBP8084_01036	CFBP8356_00388	CFBP8416_00867	CFBP8417_00125	CFBP8419_01306	CP006696_00991	ConnCreek_02070	Dixon_02352	EB921_01337	ESVL_01791	Fb7_01640	Fillmore_00916	GV156_01946	Griffin1_00237	Hib4_00885	IVIA5235_01250	IVIA65862_01857	IVIA6629_01809	J1a12_01017	LM10_00854	M12_00793	M23_00763	MUL0034_00627	OLS0478_02274
egtA		Glutamate--cysteine ligase EgtA	64	64	1	521	960				1364	1364	1364	ATCC35871_00335	ATCC35879P_01494	AlmaEM3_01958	BB01_01055	BB164_02488	CCPM1_01231	CFBP8069_00331	CFBP8073_00079	CFBP8074_00094	CFBP8078_00503	CFBP8082_00691	CFBP8083_00093	CFBP8084_01043	CFBP8356_00394	CFBP8416_00874	CFBP8417_00118	CFBP8419_01300	CP006696_00982	ConnCreek_02063	Dixon_02359	EB921_01344	ESVL_01798	Fb7_01648	Fillmore_00909	GV156_01939	Griffin1_00244	Hib4_00876	IVIA5235_01257	IVIA65862_01850	IVIA6629_01802	J1a12_01024	LM10_00847	M12_00786	M23_00756	MUL0034_00620	OLS0478_02267
recQ		ATP-dependent DNA helicase RecQ	64	64	1	521	1047				953	1802	1788	ATCC35871_00379	ATCC35879P_00704	AlmaEM3_00340	BB01_00514	BB164_02445	CCPM1_01272	CFBP8069_00290	CFBP8073_00120	CFBP8074_00138	CFBP8078_01238	CFBP8082_00007	CFBP8083_00134	CFBP8084_01262	CFBP8356_00172	CFBP8416_00920	CFBP8417_00075	CFBP8419_00007	CP006696_00897	ConnCreek_02022	Dixon_02402	EB921_00428	ESVL_01841	Fb7_01693	Fillmore_00866	GV156_01898	Griffin1_02128	Hib4_01926	IVIA5235_01298	IVIA65862_01807	IVIA6629_01759	J1a12_01070	LM10_00802	M12_00743	M23_00715	MUL0034_00520	OLS0478_02225
radA		DNA repair protein RadA	64	64	1	521	1053				857	1394	1382	ATCC35871_00382	ATCC35879P_00701	AlmaEM3_00343	BB01_00511	BB164_02441	CCPM1_01276	CFBP8069_00286	CFBP8073_00123	CFBP8074_00141	CFBP8078_01234	CFBP8082_00010	CFBP8083_00137	CFBP8084_01265	CFBP8356_00176	CFBP8416_00923	CFBP8417_00072	CFBP8419_00011	CP006696_00893	ConnCreek_02018	Dixon_02406	EB921_00425	ESVL_01844	Fb7_01696	Fillmore_00863	GV156_01895	Griffin1_01526	Hib4_01929	IVIA5235_01302	IVIA65862_01804	IVIA6629_01756	J1a12_01073	LM10_00798	M12_00740	M23_00711	MUL0034_00517	OLS0478_02222
trpF		N-(5'-phosphoribosyl)anthranilate isomerase	64	64	1	521	1058				662	662	662	ATCC35871_00387	ATCC35879P_00696	AlmaEM3_00348	BB01_00506	BB164_02436	CCPM1_01281	CFBP8069_00281	CFBP8073_00128	CFBP8074_00146	CFBP8078_01229	CFBP8082_00015	CFBP8083_00142	CFBP8084_01270	CFBP8356_00181	CFBP8416_00928	CFBP8417_00067	CFBP8419_00016	CP006696_00888	ConnCreek_02013	Dixon_02411	EB921_00420	ESVL_01849	Fb7_01700	Fillmore_00858	GV156_01890	Griffin1_01531	Hib4_01934	IVIA5235_01307	IVIA65862_01799	IVIA6629_01751	J1a12_01077	LM10_00793	M12_00735	M23_00706	MUL0034_00512	OLS0478_02218
aroC		Chorismate synthase	64	64	1	521	1064				1118	1118	1118	ATCC35871_00392	ATCC35879P_00691	AlmaEM3_00353	BB01_00501	BB164_02430	CCPM1_01286	CFBP8069_00276	CFBP8073_00133	CFBP8074_00151	CFBP8078_01224	CFBP8082_00020	CFBP8083_00147	CFBP8084_01274	CFBP8356_00186	CFBP8416_00934	CFBP8417_00062	CFBP8419_00021	CP006696_00883	ConnCreek_02008	Dixon_02416	EB921_00415	ESVL_01854	Fb7_01705	Fillmore_00853	GV156_01885	Griffin1_01537	Hib4_01939	IVIA5235_01312	IVIA65862_01794	IVIA6629_01746	J1a12_01082	LM10_00788	M12_00729	M23_00701	MUL0034_00508	OLS0478_02214
cca		Multifunctional CCA protein	64	64	1	521	1073				1250	1250	1250	ATCC35871_00397	ATCC35879P_00685	AlmaEM3_00358	BB01_00496	BB164_02425	CCPM1_01293	CFBP8069_00270	CFBP8073_00138	CFBP8074_00157	CFBP8078_01219	CFBP8082_00026	CFBP8083_00153	CFBP8084_01280	CFBP8356_00192	CFBP8416_00939	CFBP8417_00057	CFBP8419_00026	CP006696_00878	ConnCreek_02001	Dixon_02421	EB921_00409	ESVL_01859	Fb7_01712	Fillmore_00848	GV156_01878	Griffin1_01542	Hib4_01945	IVIA5235_01318	IVIA65862_01789	IVIA6629_01741	J1a12_01089	LM10_00783	M12_00724	M23_00694	MUL0034_00502	OLS0478_02208
alkA		hypothetical protein	64	64	1	521	1129				671	680	679	ATCC35871_00426	ATCC35879P_00654	AlmaEM3_00388	BB01_00467	BB164_02390	CCPM1_01327	CFBP8069_00239	CFBP8073_00167	CFBP8074_00185	CFBP8078_01189	CFBP8082_00056	CFBP8083_00183	CFBP8084_01313	CFBP8356_00224	CFBP8416_00969	CFBP8417_00027	CFBP8419_00059	CP006696_00845	ConnCreek_01970	Dixon_02450	EB921_00485	ESVL_01887	Fb7_01742	Fillmore_00818	GV156_01846	Griffin1_01572	Hib4_01973	IVIA5235_01348	IVIA65862_01760	IVIA6629_01712	J1a12_01119	LM10_00753	M12_00695	M23_00663	MUL0034_00470	OLS0478_02177
group_5748		hypothetical protein	64	64	1	521	1133				578	578	578	ATCC35871_00429	ATCC35879P_00652	AlmaEM3_00391	BB01_00464	BB164_02387	CCPM1_01329	CFBP8069_00237	CFBP8073_00169	CFBP8074_00188	CFBP8078_01186	CFBP8082_00058	CFBP8083_00185	CFBP8084_01316	CFBP8356_00226	CFBP8416_00972	CFBP8417_00024	CFBP8419_00061	CP006696_00842	ConnCreek_01968	Dixon_02453	EB921_00483	ESVL_01890	Fb7_01745	Fillmore_00815	GV156_01844	Griffin1_01575	Hib4_01976	IVIA5235_01350	IVIA65862_01757	IVIA6629_01709	J1a12_01122	LM10_00750	M12_00692	M23_00661	MUL0034_00467	OLS0478_02174
nadK		NAD kinase	64	64	1	521	9343				767	797	767	ATCC35871_00463	ATCC35879P_01645	AlmaEM3_02109	BB01_00008	BB164_00789	CCPM1_01088	CFBP8069_00910	CFBP8073_01942	CFBP8074_01921	CFBP8078_02105	CFBP8082_02225	CFBP8083_01931	CFBP8084_01552	CFBP8356_01928	CFBP8416_02202	CFBP8417_01990	CFBP8419_02209	CP006696_02095	ConnCreek_02207	Dixon_00158	EB921_00210	ESVL_01006	Fb7_01380	Fillmore_01080	GV156_02089	Griffin1_01965	Hib4_01041	IVIA5235_00625	IVIA65862_00988	IVIA6629_00892	J1a12_02061	LM10_01074	M12_00956	M23_00900	MUL0034_00768	OLS0478_00255
folE2		GTP cyclohydrolase FolE2	64	64	1	521	9333				896	908	898	ATCC35871_00469	ATCC35879P_01639	AlmaEM3_02103	BB01_00014	BB164_00795	CCPM1_01094	CFBP8069_00915	CFBP8073_01937	CFBP8074_01926	CFBP8078_02168	CFBP8082_02073	CFBP8083_01937	CFBP8084_01557	CFBP8356_01933	CFBP8416_02208	CFBP8417_01984	CFBP8419_02204	CP006696_02101	ConnCreek_02202	Dixon_00164	EB921_00215	ESVL_01012	Fb7_01385	Fillmore_01074	GV156_02083	Griffin1_01958	Hib4_01036	IVIA5235_00620	IVIA65862_00982	IVIA6629_00886	J1a12_02054	LM10_01068	M12_00950	M23_00895	MUL0034_00763	OLS0478_00260
bioC		Malonyl-[acyl-carrier protein] O-methyltransferase	64	64	1	521	9329				887	914	887	ATCC35871_00470	ATCC35879P_01636	AlmaEM3_02100	BB01_00017	BB164_00797	CCPM1_01097	CFBP8069_00918	CFBP8073_01934	CFBP8074_01930	CFBP8078_02167	CFBP8082_02070	CFBP8083_01940	CFBP8084_01560	CFBP8356_01936	CFBP8416_02209	CFBP8417_01983	CFBP8419_02201	CP006696_02104	ConnCreek_02199	Dixon_00165	EB921_00218	ESVL_01013	Fb7_01388	Fillmore_01073	GV156_02080	Griffin1_01957	Hib4_01033	IVIA5235_00617	IVIA65862_00981	IVIA6629_00885	J1a12_02051	LM10_01067	M12_00949	M23_00892	MUL0034_00760	OLS0478_00264
group_5769		hypothetical protein	64	64	1	521	7586				557	557	557	ATCC35871_00504	ATCC35879P_00548	AlmaEM3_01372	BB01_02181	BB164_02834	CCPM1_01431	CFBP8069_00119	CFBP8073_01677	CFBP8074_00700	CFBP8078_00645	CFBP8082_00157	CFBP8083_00288	CFBP8084_00461	CFBP8356_00679	CFBP8416_01017	CFBP8417_00607	CFBP8419_00179	CP006696_00739	ConnCreek_01849	Dixon_00334	EB921_00770	ESVL_01952	Fb7_01863	Fillmore_00609	GV156_01731	Griffin1_00299	Hib4_02087	IVIA5235_01862	IVIA65862_02040	IVIA6629_01999	J1a12_01236	LM10_00612	M12_00557	M23_00543	MUL0034_00368	OLS0478_01090
nrdE		Ribonucleoside-diphosphate reductase subunit alpha	64	64	1	521	7596				1361	2492	2474	ATCC35871_00511	ATCC35879P_00541	AlmaEM3_01365	BB01_02188	BB164_02841	CCPM1_01438	CFBP8069_00112	CFBP8073_01670	CFBP8074_00707	CFBP8078_00638	CFBP8082_00164	CFBP8083_00295	CFBP8084_00468	CFBP8356_00672	CFBP8416_01024	CFBP8417_00614	CFBP8419_00186	CP006696_00732	ConnCreek_01842	Dixon_00327	EB921_00763	ESVL_01959	Fb7_01870	Fillmore_00602	GV156_01725	Griffin1_00306	Hib4_02094	IVIA5235_01869	IVIA65862_02033	IVIA6629_01992	J1a12_01243	LM10_00605	M12_00550	M23_00536	MUL0034_00361	OLS0478_01097
ppiD		Peptidyl-prolyl cis-trans isomerase D	64	64	1	521	7602				1967	1967	1967	ATCC35871_00514	ATCC35879P_00538	AlmaEM3_01362	BB01_02191	BB164_02844	CCPM1_01441	CFBP8069_00109	CFBP8073_01667	CFBP8074_00709	CFBP8078_00635	CFBP8082_00167	CFBP8083_00298	CFBP8084_00471	CFBP8356_00670	CFBP8416_01029	CFBP8417_00617	CFBP8419_00188	CP006696_00728	ConnCreek_01839	Dixon_00324	EB921_00760	ESVL_01962	Fb7_01872	Fillmore_00599	GV156_01722	Griffin1_00309	Hib4_02096	IVIA5235_01872	IVIA65862_02030	IVIA6629_01989	J1a12_01245	LM10_00602	M12_00547	M23_00533	MUL0034_00358	OLS0478_01099
rpsK		30S ribosomal protein S11	64	64	1	521	7635				392	401	392	ATCC35871_00534	ATCC35879P_00512	AlmaEM3_01341	BB01_02212	BB164_02865	CCPM1_01466	CFBP8069_00084	CFBP8073_00842	CFBP8074_00729	CFBP8078_00615	CFBP8082_00192	CFBP8083_00323	CFBP8084_00496	CFBP8356_00648	CFBP8416_01051	CFBP8417_00637	CFBP8419_00211	CP006696_00707	ConnCreek_01814	Dixon_00304	EB921_00736	ESVL_01983	Fb7_01891	Fillmore_00579	GV156_01697	Griffin1_00332	Hib4_02116	IVIA5235_01897	IVIA65862_02010	IVIA6629_01969	J1a12_01265	LM10_00581	M12_00526	M23_00508	MUL0034_00334	OLS0478_01119
rplO		50S ribosomal protein L15	64	64	1	521	7640				266	443	436	ATCC35871_00537	ATCC35879P_00509	AlmaEM3_01338	BB01_02215	BB164_02868	CCPM1_01469	CFBP8069_00081	CFBP8073_00839	CFBP8074_00732	CFBP8078_00612	CFBP8082_00195	CFBP8083_00326	CFBP8084_00499	CFBP8356_00645	CFBP8416_01054	CFBP8417_00640	CFBP8419_00214	CP006696_00704	ConnCreek_01811	Dixon_00301	EB921_00733	ESVL_01986	Fb7_01894	Fillmore_00576	GV156_01694	Griffin1_00336	Hib4_02119	IVIA5235_01900	IVIA65862_02007	IVIA6629_01966	J1a12_01268	LM10_00578	M12_00523	M23_00505	MUL0034_00331	OLS0478_01122
rpsH		30S ribosomal protein S8	64	64	1	521	7645				398	398	398	ATCC35871_00542	ATCC35879P_00504	AlmaEM3_01333	BB01_02220	BB164_02873	CCPM1_01474	CFBP8069_00076	CFBP8073_00834	CFBP8074_00737	CFBP8078_00607	CFBP8082_00200	CFBP8083_00331	CFBP8084_00504	CFBP8356_00640	CFBP8416_01059	CFBP8417_00645	CFBP8419_00219	CP006696_00699	ConnCreek_01806	Dixon_00296	EB921_00728	ESVL_01991	Fb7_01899	Fillmore_00571	GV156_01689	Griffin1_00341	Hib4_02124	IVIA5235_01905	IVIA65862_02002	IVIA6629_01961	J1a12_01273	LM10_00573	M12_00518	M23_00500	MUL0034_00326	OLS0478_01127
rplC		50S ribosomal protein L3	64	64	1	521	7660				533	647	645	ATCC35871_00556	ATCC35879P_00490	AlmaEM3_01319	BB01_02234	BB164_02887	CCPM1_01488	CFBP8069_00062	CFBP8073_00820	CFBP8074_00751	CFBP8078_00593	CFBP8082_00214	CFBP8083_00345	CFBP8084_00518	CFBP8356_00626	CFBP8416_01073	CFBP8417_00659	CFBP8419_00233	CP006696_00685	ConnCreek_01792	Dixon_00282	EB921_00714	ESVL_02005	Fb7_01913	Fillmore_00557	GV156_01675	Griffin1_00355	Hib4_02138	IVIA5235_01919	IVIA65862_01988	IVIA6629_01947	J1a12_01288	LM10_00559	M12_00504	M23_00486	MUL0034_00312	OLS0478_01141
atpG		ATP synthase gamma chain	64	64	1	521	7673				749	863	861	ATCC35871_00564	ATCC35879P_00482	AlmaEM3_01311	BB01_02242	BB164_02896	CCPM1_01496	CFBP8069_00054	CFBP8073_00812	CFBP8074_00759	CFBP8078_00585	CFBP8082_00222	CFBP8083_00353	CFBP8084_00526	CFBP8356_00618	CFBP8416_01082	CFBP8417_00667	CFBP8419_00241	CP006696_00677	ConnCreek_01784	Dixon_00776	EB921_00706	ESVL_02013	Fb7_01921	Fillmore_00549	GV156_01667	Griffin1_00363	Hib4_02146	IVIA5235_01927	IVIA65862_01980	IVIA6629_01938	J1a12_01296	LM10_00551	M12_00496	M23_00478	MUL0034_00304	OLS0478_01149
dmlR		HTH-type transcriptional regulator DmlR	64	64	1	521	7691				785	914	903	ATCC35871_00573	ATCC35879P_00473	AlmaEM3_01301	BB01_02252	BB164_02906	CCPM1_01505	CFBP8069_00045	CFBP8073_00803	CFBP8074_00769	CFBP8078_00576	CFBP8082_00231	CFBP8083_00362	CFBP8084_00536	CFBP8356_00608	CFBP8416_01091	CFBP8417_00676	CFBP8419_00251	CP006696_00668	ConnCreek_01775	Dixon_00785	EB921_00697	ESVL_02022	Fb7_01931	Fillmore_00540	GV156_01658	Griffin1_00372	Hib4_02155	IVIA5235_01936	IVIA65862_01971	IVIA6629_01929	J1a12_01305	LM10_00542	M12_00487	M23_00469	MUL0034_00294	OLS0478_01158
rng		Ribonuclease G	64	64	1	521	7702				1016	1496	1485	ATCC35871_00579	ATCC35879P_00465	AlmaEM3_01295	BB01_02258	BB164_02913	CCPM1_01513	CFBP8069_00039	CFBP8073_00797	CFBP8074_00775	CFBP8078_00570	CFBP8082_00237	CFBP8083_00368	CFBP8084_00542	CFBP8356_00602	CFBP8416_01098	CFBP8417_00682	CFBP8419_00257	CP006696_00662	ConnCreek_01769	Dixon_00791	EB921_00691	ESVL_02028	Fb7_01938	Fillmore_00534	GV156_01652	Griffin1_00378	Hib4_02161	IVIA5235_01942	IVIA65862_01965	IVIA6629_01923	J1a12_01310	LM10_00536	M12_00481	M23_00463	MUL0034_00288	OLS0478_01164
yhdE		dTTP/UTP pyrophosphatase	64	64	1	521	7703				569	599	598	ATCC35871_00580	ATCC35879P_00464	AlmaEM3_01294	BB01_02259	BB164_02915	CCPM1_01514	CFBP8069_00038	CFBP8073_00796	CFBP8074_00776	CFBP8078_00569	CFBP8082_00238	CFBP8083_00369	CFBP8084_00543	CFBP8356_00601	CFBP8416_01099	CFBP8417_00683	CFBP8419_00258	CP006696_00661	ConnCreek_01768	Dixon_00792	EB921_00690	ESVL_02029	Fb7_01939	Fillmore_00533	GV156_01651	Griffin1_00379	Hib4_02162	IVIA5235_01943	IVIA65862_01964	IVIA6629_01922	J1a12_01311	LM10_00535	M12_00480	M23_00462	MUL0034_00287	OLS0478_01165
lysA		Diaminopimelate decarboxylase	64	64	1	521	7713				2513	2606	2594	ATCC35871_00587	ATCC35879P_00457	AlmaEM3_01287	BB01_02266	BB164_02923	CCPM1_01522	CFBP8069_00030	CFBP8073_00789	CFBP8074_00784	CFBP8078_00562	CFBP8082_00246	CFBP8083_00377	CFBP8084_00550	CFBP8356_00594	CFBP8416_01108	CFBP8417_00690	CFBP8419_00265	CP006696_00653	ConnCreek_01761	Dixon_00799	EB921_00683	ESVL_02036	Fb7_01946	Fillmore_00526	GV156_01643	Griffin1_00386	Hib4_02169	IVIA5235_01951	IVIA65862_01957	IVIA6629_01915	J1a12_01320	LM10_00528	M12_00473	M23_00454	MUL0034_00280	OLS0478_01173
recJ		Single-stranded-DNA-specific exonuclease RecJ	64	64	1	521	7721				1772	1808	1807	ATCC35871_00594	ATCC35879P_00450	AlmaEM3_01280	BB01_02273	BB164_02930	CCPM1_01529	CFBP8069_00023	CFBP8073_00782	CFBP8074_00791	CFBP8078_00555	CFBP8082_00253	CFBP8083_00384	CFBP8084_00557	CFBP8356_00586	CFBP8416_01116	CFBP8417_00697	CFBP8419_00272	CP006696_00646	ConnCreek_01754	Dixon_00806	EB921_00676	ESVL_02043	Fb7_01954	Fillmore_00519	GV156_01636	Griffin1_00393	Hib4_02175	IVIA5235_01958	IVIA65862_01950	IVIA6629_01908	J1a12_01326	LM10_00521	M12_00466	M23_00447	MUL0034_00273	OLS0478_01180
carA		Carbamoyl-phosphate synthase small chain	64	64	1	521	7729				1124	1199	1197	ATCC35871_00598	ATCC35879P_00445	AlmaEM3_01276	BB01_02277	BB164_02934	CCPM1_01534	CFBP8069_00019	CFBP8073_00778	CFBP8074_00796	CFBP8078_00551	CFBP8082_00257	CFBP8083_00388	CFBP8084_00561	CFBP8356_00582	CFBP8416_01121	CFBP8417_00701	CFBP8419_00276	CP006696_00642	ConnCreek_01750	Dixon_00810	EB921_00672	ESVL_02047	Fb7_01960	Fillmore_00515	GV156_01632	Griffin1_00397	Hib4_02180	IVIA5235_01962	IVIA65862_01946	IVIA6629_01904	J1a12_01332	LM10_00517	M12_00462	M23_00443	MUL0034_00269	OLS0478_01185
thrC		Threonine synthase	64	64	1	521	8371				1292	1301	1296	ATCC35871_00682	ATCC35879P_01227	AlmaEM3_01427	BB01_00769	BB164_00869	CCPM1_02404	CFBP8069_01340	CFBP8073_00616	CFBP8074_01273	CFBP8078_01128	CFBP8082_01343	CFBP8083_01001	CFBP8084_00825	CFBP8356_01172	CFBP8416_01331	CFBP8417_01370	CFBP8419_01906	CP006696_01208	ConnCreek_00961	Dixon_01936	EB921_01727	ESVL_00087	Fb7_00851	Fillmore_01547	GV156_00516	Griffin1_00998	Hib4_01855	IVIA5235_00069	IVIA65862_02247	IVIA6629_00037	J1a12_01566	LM10_01675	M12_01466	M23_01491	MUL0034_01232	OLS0478_01274
group_5803		hypothetical protein	64	64	1	521	8369			Hypothetical protein with no hits to refseq/uniprot/clusters/cdd/tigrfams/pfam overlapping another protein with hits	326	338	337	ATCC35871_00684	ATCC35879P_01229	AlmaEM3_01425	BB01_00767	BB164_00867	CCPM1_02406	CFBP8069_01342	CFBP8073_00614	CFBP8074_01271	CFBP8078_01130	CFBP8082_01341	CFBP8083_01003	CFBP8084_00823	CFBP8356_01170	CFBP8416_01333	CFBP8417_01368	CFBP8419_01908	CP006696_01206	ConnCreek_00963	Dixon_01934	EB921_01729	ESVL_00085	Fb7_00853	Fillmore_01545	GV156_00514	Griffin1_00996	Hib4_01853	IVIA5235_00067	IVIA65862_02245	IVIA6629_00035	J1a12_01563	LM10_01673	M12_01464	M23_01489	MUL0034_01230	OLS0478_01272
hisG		ATP phosphoribosyltransferase	64	64	1	521	8368				914	971	914	ATCC35871_00685	ATCC35879P_01230	AlmaEM3_01424	BB01_00766	BB164_00866	CCPM1_02407	CFBP8069_01343	CFBP8073_00613	CFBP8074_01270	CFBP8078_01131	CFBP8082_01340	CFBP8083_01004	CFBP8084_00822	CFBP8356_01169	CFBP8416_01334	CFBP8417_01367	CFBP8419_01909	CP006696_01205	ConnCreek_00964	Dixon_01933	EB921_01730	ESVL_00084	Fb7_00854	Fillmore_01544	GV156_00513	Griffin1_00995	Hib4_01852	IVIA5235_00066	IVIA65862_02244	IVIA6629_00034	J1a12_01562	LM10_01672	M12_01463	M23_01488	MUL0034_01229	OLS0478_01271
group_5805		putative FAD-linked oxidoreductase	64	64	1	521	8346				1052	1388	1382	ATCC35871_00700	ATCC35879P_01245	AlmaEM3_01409	BB01_00751	BB164_00851	CCPM1_02421	CFBP8069_01357	CFBP8073_00599	CFBP8074_01256	CFBP8078_01146	CFBP8082_01326	CFBP8083_01018	CFBP8084_00808	CFBP8356_01155	CFBP8416_01350	CFBP8417_01352	CFBP8419_01923	CP006696_01191	ConnCreek_00978	Dixon_01918	EB921_01744	ESVL_00069	Fb7_00869	Fillmore_01529	GV156_00499	Griffin1_00979	Hib4_01838	IVIA5235_00052	IVIA65862_02229	IVIA6629_00019	J1a12_01547	LM10_01657	M12_01448	M23_01474	MUL0034_01215	OLS0478_01257
group_5808		hypothetical protein	64	64	1	521	3207				2072	2072	2072	ATCC35871_00711	ATCC35879P_02358	AlmaEM3_00108	BB01_01113	BB164_01753	CCPM1_00321	CFBP8069_00607	CFBP8073_00314	CFBP8074_00391	CFBP8078_00211	CFBP8082_00275	CFBP8083_01182	CFBP8084_00694	CFBP8356_00003	CFBP8416_00183	CFBP8417_00588	CFBP8419_00599	CP006696_00035	ConnCreek_00132	Dixon_01834	EB921_02158	ESVL_00796	Fb7_02543	Fillmore_02323	GV156_01357	Griffin1_01881	Hib4_02667	IVIA5235_00858	IVIA65862_01600	IVIA6629_00766	J1a12_02674	LM10_02522	M12_02254	M23_02317	MUL0034_02560	OLS0478_01712
sodB		Superoxide dismutase [Mn/Fe]	64	64	1	521	3218				611	611	611	ATCC35871_00718	ATCC35879P_02350	AlmaEM3_00115	BB01_01120	BB164_01746	CCPM1_00328	CFBP8069_00599	CFBP8073_00306	CFBP8074_00398	CFBP8078_00218	CFBP8082_00283	CFBP8083_01190	CFBP8084_00702	CFBP8356_00010	CFBP8416_00176	CFBP8417_00581	CFBP8419_00606	CP006696_00027	ConnCreek_00140	Dixon_01827	EB921_02150	ESVL_00803	Fb7_02537	Fillmore_02316	GV156_01349	Griffin1_01874	Hib4_02661	IVIA5235_00850	IVIA65862_01593	IVIA6629_00759	J1a12_02668	LM10_02515	M12_02247	M23_02309	MUL0034_02568	OLS0478_01719
group_5814		hypothetical protein	64	64	1	521	3234				572	677	574	ATCC35871_00734	ATCC35879P_02334	AlmaEM3_00131	BB01_01136	BB164_01730	CCPM1_00344	CFBP8069_00583	CFBP8073_00291	CFBP8074_00414	CFBP8078_00234	CFBP8082_00298	CFBP8083_01206	CFBP8084_00716	CFBP8356_00025	CFBP8416_00160	CFBP8417_00565	CFBP8419_00621	CP006696_00012	ConnCreek_00156	Dixon_01811	EB921_02134	ESVL_00819	Fb7_02520	Fillmore_02300	GV156_01333	Griffin1_01858	Hib4_02646	IVIA5235_00834	IVIA65862_01577	IVIA6629_00743	J1a12_02653	LM10_02499	M12_02231	M23_02293	MUL0034_02582	OLS0478_01734
icd_1		Isocitrate dehydrogenase [NADP]	64	64	1	521	3235				893	1007	1005	ATCC35871_00735	ATCC35879P_02333	AlmaEM3_00132	BB01_01137	BB164_01729	CCPM1_00345	CFBP8069_00582	CFBP8073_00290	CFBP8074_00415	CFBP8078_00235	CFBP8082_00299	CFBP8083_01207	CFBP8084_00717	CFBP8356_00026	CFBP8416_00159	CFBP8417_00564	CFBP8419_00622	CP006696_00011	ConnCreek_00157	Dixon_01810	EB921_02133	ESVL_00820	Fb7_02519	Fillmore_02299	GV156_01332	Griffin1_01857	Hib4_02645	IVIA5235_00833	IVIA65862_01576	IVIA6629_00742	J1a12_02652	LM10_02498	M12_02230	M23_02292	MUL0034_02583	OLS0478_01735
tolC		Outer membrane protein TolC	64	64	1	521	3250				284	1358	1341	ATCC35871_00745	ATCC35879P_02324	AlmaEM3_00141	BB01_01146	BB164_01720	CCPM1_00355	CFBP8069_00573	CFBP8073_00280	CFBP8074_00424	CFBP8078_00243	CFBP8082_00308	CFBP8083_01217	CFBP8084_00726	CFBP8356_00036	CFBP8416_00149	CFBP8417_00556	CFBP8419_00633	CP006696_00001	ConnCreek_00167	Dixon_01801	EB921_00496	ESVL_00828	Fb7_02509	Fillmore_02291	GV156_01323	Griffin1_01823	Hib4_02636	IVIA5235_00823	IVIA65862_01568	IVIA6629_00734	J1a12_02642	LM10_02490	M12_02221	M23_02283	MUL0034_02592	OLS0478_01744
zipA		Cell division protein ZipA	64	64	1	521	3281				725	731	730	ATCC35871_00771	ATCC35879P_02299	AlmaEM3_00165	BB01_01170	BB164_01697	CCPM1_00380	CFBP8069_00548	CFBP8073_00254	CFBP8074_00449	CFBP8078_00266	CFBP8082_00333	CFBP8083_01242	CFBP8084_00750	CFBP8356_00061	CFBP8416_00123	CFBP8417_00532	CFBP8419_00658	CP006696_02788	ConnCreek_00192	Dixon_01778	EB921_00521	ESVL_00852	Fb7_02483	Fillmore_02267	GV156_01296	Griffin1_01847	Hib4_02611	IVIA5235_00798	IVIA65862_01545	IVIA6629_00710	J1a12_02616	LM10_02466	M12_02197	M23_02258	MUL0034_02616	OLS0478_01768
sasA_2		Adaptive-response sensory-kinase SasA	64	64	1	521	3301				1610	1760	1614	ATCC35871_00784	ATCC35879P_02286	AlmaEM3_00179	BB01_01184	BB164_01681	CCPM1_00392	CFBP8069_00536	CFBP8073_00242	CFBP8074_00462	CFBP8078_00280	CFBP8082_00345	CFBP8083_01255	CFBP8084_00764	CFBP8356_00074	CFBP8416_00107	CFBP8417_00518	CFBP8419_00672	CP006696_02776	ConnCreek_00205	Dixon_01764	EB921_00534	ESVL_00867	Fb7_02468	Fillmore_02252	GV156_01284	Griffin1_01712	Hib4_02597	IVIA5235_00786	IVIA65862_01530	IVIA6629_00696	J1a12_02603	LM10_02452	M12_02184	M23_02245	MUL0034_00001	OLS0478_01781
egtB		Hercynine oxygenase	64	64	1	521	3610				272	1865	1839	ATCC35871_00815	ATCC35879P_02254	AlmaEM3_00211	BB01_01217	BB164_01651	CCPM1_00423	CFBP8069_00503	CFBP8073_01013	CFBP8074_00988	CFBP8078_00312	CFBP8082_00378	CFBP8083_01289	CFBP8084_00797	CFBP8356_00101	CFBP8416_00075	CFBP8417_00488	CFBP8419_00700	CP006696_02749	ConnCreek_00238	Dixon_01735	EB921_00568	ESVL_00900	Fb7_02374	Fillmore_02222	GV156_01250	Griffin1_01681	Hib4_02512	IVIA5235_00753	IVIA65862_00290	IVIA6629_00663	J1a12_02512	LM10_02420	M12_02152	M23_02213	MUL0034_00031	OLS0478_01814
tsaE		tRNA threonylcarbamoyladenosine biosynthesis protein TsaE	64	64	1	521	3606				425	488	487	ATCC35871_00819	ATCC35879P_02250	AlmaEM3_00215	BB01_01221	BB164_01647	CCPM1_00427	CFBP8069_00499	CFBP8073_01017	CFBP8074_00984	CFBP8078_00316	CFBP8082_00382	CFBP8083_01293	CFBP8084_00309	CFBP8356_00105	CFBP8416_00070	CFBP8417_00484	CFBP8419_00704	CP006696_02745	ConnCreek_00242	Dixon_01731	EB921_00572	ESVL_00904	Fb7_02370	Fillmore_02218	GV156_01246	Griffin1_01272	Hib4_02508	IVIA5235_00749	IVIA65862_00286	IVIA6629_00659	J1a12_02508	LM10_02416	M12_02148	M23_02209	MUL0034_00035	OLS0478_01818
group_5835		hypothetical protein	64	64	1	521	3581				623	644	623	ATCC35871_00835	ATCC35879P_02235	AlmaEM3_00230	BB01_01236	BB164_01632	CCPM1_00442	CFBP8069_00484	CFBP8073_01032	CFBP8074_00968	CFBP8078_00332	CFBP8082_00397	CFBP8083_01308	CFBP8084_00324	CFBP8356_00120	CFBP8416_00053	CFBP8417_00468	CFBP8419_00719	CP006696_02729	ConnCreek_00257	Dixon_01715	EB921_00587	ESVL_00920	Fb7_02354	Fillmore_02202	GV156_01231	Griffin1_01255	Hib4_02489	IVIA5235_00734	IVIA65862_00270	IVIA6629_00643	J1a12_02493	LM10_02400	M12_02132	M23_02194	MUL0034_00050	OLS0478_01836
group_5836		hypothetical protein	64	64	1	521	3578				2366	2408	2399	ATCC35871_00836	ATCC35879P_02234	AlmaEM3_00231	BB01_01237	BB164_01631	CCPM1_00444	CFBP8069_00483	CFBP8073_01033	CFBP8074_00966	CFBP8078_00333	CFBP8082_00398	CFBP8083_01309	CFBP8084_00325	CFBP8356_00121	CFBP8416_00052	CFBP8417_00467	CFBP8419_00720	CP006696_02728	ConnCreek_00258	Dixon_01714	EB921_00588	ESVL_00921	Fb7_02352	Fillmore_02201	GV156_01229	Griffin1_01254	Hib4_02487	IVIA5235_00733	IVIA65862_00269	IVIA6629_00642	J1a12_02491	LM10_02399	M12_02131	M23_02193	MUL0034_00051	OLS0478_01838
murF		UDP-N-acetylmuramoyl-tripeptide--D-alanyl-D-alanine ligase	64	64	1	521	3559				1406	1406	1406	ATCC35871_00852	ATCC35879P_02219	AlmaEM3_00247	BB01_01251	BB164_01615	CCPM1_00459	CFBP8069_00468	CFBP8073_01048	CFBP8074_00950	CFBP8078_00348	CFBP8082_00412	CFBP8083_01324	CFBP8084_00339	CFBP8356_00136	CFBP8416_00036	CFBP8417_00452	CFBP8419_00734	CP006696_02714	ConnCreek_00273	Dixon_01700	EB921_00602	ESVL_00936	Fb7_02336	Fillmore_02187	GV156_01213	Griffin1_01239	Hib4_02469	IVIA5235_00718	IVIA65862_00254	IVIA6629_00627	J1a12_02475	LM10_02385	M12_02117	M23_02178	MUL0034_00065	OLS0478_01854
ddl		D-alanine--D-alanine ligase	64	64	1	521	3554				956	992	962	ATCC35871_00857	ATCC35879P_02214	AlmaEM3_00252	BB01_01256	BB164_01610	CCPM1_00464	CFBP8069_00463	CFBP8073_01053	CFBP8074_00945	CFBP8078_00353	CFBP8082_00417	CFBP8083_01329	CFBP8084_00344	CFBP8356_00141	CFBP8416_00030	CFBP8417_00447	CFBP8419_00739	CP006696_02709	ConnCreek_00278	Dixon_01695	EB921_00607	ESVL_00941	Fb7_02331	Fillmore_02182	GV156_01208	Griffin1_01234	Hib4_02464	IVIA5235_00713	IVIA65862_00249	IVIA6629_00622	J1a12_02470	LM10_02380	M12_02112	M23_02173	MUL0034_00070	OLS0478_01859
ftsA_1		Cell division protein FtsA	64	64	1	521	3551				929	1235	1230	ATCC35871_00859	ATCC35879P_02212	AlmaEM3_00255	BB01_01259	BB164_01607	CCPM1_00467	CFBP8069_00461	CFBP8073_01055	CFBP8074_00942	CFBP8078_00356	CFBP8082_00419	CFBP8083_01331	CFBP8084_00346	CFBP8356_00143	CFBP8416_00026	CFBP8417_00444	CFBP8419_00741	CP006696_02707	ConnCreek_00280	Dixon_01693	EB921_00609	ESVL_00944	Fb7_02328	Fillmore_02179	GV156_01206	Griffin1_01231	Hib4_02461	IVIA5235_00711	IVIA65862_00246	IVIA6629_00619	J1a12_02467	LM10_02378	M12_02109	M23_02171	MUL0034_00073	OLS0478_01862
zur		Zinc uptake regulation protein	64	64	1	521	3531				440	509	507	ATCC35871_00873	ATCC35879P_02198	AlmaEM3_00269	BB01_01274	BB164_01592	CCPM1_00480	CFBP8069_00447	CFBP8073_01069	CFBP8074_00928	CFBP8078_00372	CFBP8082_00433	CFBP8083_01345	CFBP8084_00360	CFBP8356_00158	CFBP8416_00009	CFBP8417_00429	CFBP8419_00755	CP006696_02693	ConnCreek_00294	Dixon_01678	EB921_01755	ESVL_00959	Fb7_02316	Fillmore_02165	GV156_01190	Griffin1_01215	Hib4_02449	IVIA5235_00697	IVIA65862_01460	IVIA6629_01320	J1a12_02453	LM10_02363	M12_02093	M23_02157	MUL0034_00086	OLS0478_01875
rutC		RutC family protein	64	64	1	521	5095				383	563	419	ATCC35871_00896	ATCC35879P_00743	AlmaEM3_01669	BB01_00218	BB164_01364	CCPM1_01853	CFBP8069_02011	CFBP8073_01575	CFBP8074_01672	CFBP8078_01639	CFBP8082_01969	CFBP8083_01432	CFBP8084_02056	CFBP8356_01735	CFBP8416_00521	CFBP8417_01782	CFBP8419_01178	CP006696_01782	ConnCreek_00477	Dixon_00264	EB921_00899	ESVL_01191	Fb7_00322	Fillmore_01993	GV156_01003	Griffin1_01109	Hib4_00311	IVIA5235_01613	IVIA65862_00835	IVIA6629_01294	J1a12_00320	LM10_02185	M12_01915	M23_01974	MUL0034_01752	OLS0478_00408
group_5855		hypothetical protein	64	64	1	521	1566				593	677	662	ATCC35871_00910	ATCC35879P_00759	AlmaEM3_01682	BB01_00232	BB164_01351	CCPM1_01866	CFBP8069_02024	CFBP8073_01586	CFBP8074_01684	CFBP8078_01654	CFBP8082_00886	CFBP8083_01444	CFBP8084_00009	CFBP8356_01722	CFBP8416_00507	CFBP8417_01795	CFBP8419_01165	CP006696_01795	ConnCreek_00489	Dixon_00251	EB921_00888	ESVL_01204	Fb7_00338	Fillmore_01981	GV156_00991	Griffin1_01096	Hib4_00323	IVIA5235_01602	IVIA65862_00821	IVIA6629_01281	J1a12_00335	LM10_02171	M12_01902	M23_01962	MUL0034_01740	OLS0478_00420
alx		Putative membrane-bound redox modulator Alx	64	64	1	521	1621				956	962	960	ATCC35871_00941	ATCC35879P_00787	AlmaEM3_01711	BB01_00720	BB164_01320	CCPM1_01894	CFBP8069_00990	CFBP8073_00690	CFBP8074_01593	CFBP8078_01048	CFBP8082_00857	CFBP8083_01472	CFBP8084_00037	CFBP8356_01290	CFBP8416_00473	CFBP8417_00233	CFBP8419_01135	CP006696_01632	ConnCreek_00518	Dixon_02187	EB921_00860	ESVL_01234	Fb7_00373	Fillmore_01950	GV156_00962	Griffin1_01063	Hib4_00356	IVIA5235_01573	IVIA65862_00791	IVIA6629_01252	J1a12_00370	LM10_02083	M12_01872	M23_01934	MUL0034_01712	OLS0478_00453
group_5863		hypothetical protein	64	64	1	521	1631				302	305	304	ATCC35871_00949	ATCC35879P_00796	AlmaEM3_01719	BB01_00712	BB164_01312	CCPM1_01903	CFBP8069_00999	CFBP8073_00699	CFBP8074_01601	CFBP8078_01040	CFBP8082_00848	CFBP8083_01481	CFBP8084_00046	CFBP8356_01283	CFBP8416_00463	CFBP8417_00241	CFBP8419_01128	CP006696_01641	ConnCreek_00527	Dixon_02179	EB921_00851	ESVL_01242	Fb7_00381	Fillmore_01942	GV156_00953	Griffin1_01055	Hib4_00364	IVIA5235_01564	IVIA65862_00783	IVIA6629_01244	J1a12_00378	LM10_02075	M12_01864	M23_01925	MUL0034_01703	OLS0478_00461
group_5866		hypothetical protein	64	64	1	521	1659				1295	1364	1312	ATCC35871_00969	ATCC35879P_00817	AlmaEM3_01738	BB01_00693	BB164_01287	CCPM1_01928	CFBP8069_01021	CFBP8073_00721	CFBP8074_01619	CFBP8078_01020	CFBP8082_00826	CFBP8083_01503	CFBP8084_00067	CFBP8356_01263	CFBP8416_00439	CFBP8417_00261	CFBP8419_01106	CP006696_01663	ConnCreek_00547	Dixon_02160	EB921_00830	ESVL_01262	Fb7_00404	Fillmore_01923	GV156_00928	Griffin1_00128	Hib4_00383	IVIA5235_01544	IVIA65862_00764	IVIA6629_01224	J1a12_00398	LM10_02054	M12_01844	M23_01904	MUL0034_01682	OLS0478_00479
group_5867		Putative beta-xylosidase	64	64	1	521	1661				2093	2222	2219	ATCC35871_00970	ATCC35879P_00818	AlmaEM3_01739	BB01_00692	BB164_01286	CCPM1_01929	CFBP8069_01022	CFBP8073_00722	CFBP8074_01621	CFBP8078_01019	CFBP8082_00825	CFBP8083_01504	CFBP8084_00068	CFBP8356_01262	CFBP8416_00438	CFBP8417_00262	CFBP8419_01105	CP006696_01664	ConnCreek_00548	Dixon_02159	EB921_00829	ESVL_01263	Fb7_00406	Fillmore_01922	GV156_00927	Griffin1_00127	Hib4_00385	IVIA5235_01543	IVIA65862_00763	IVIA6629_01223	J1a12_00400	LM10_02053	M12_01843	M23_01903	MUL0034_01681	OLS0478_00481
acuI		putative acrylyl-CoA reductase AcuI	64	64	1	521	1680				992	1091	1021	ATCC35871_00980	ATCC35879P_00830	AlmaEM3_01750	BB01_00682	BB164_01276	CCPM1_01940	CFBP8069_01034	CFBP8073_00734	CFBP8074_01632	CFBP8078_01009	CFBP8082_00813	CFBP8083_01516	CFBP8084_00079	CFBP8356_01251	CFBP8416_00428	CFBP8417_00272	CFBP8419_01094	CP006696_01677	ConnCreek_00560	Dixon_02148	EB921_00817	ESVL_01274	Fb7_00417	Fillmore_01912	GV156_00915	Griffin1_00117	Hib4_00396	IVIA5235_01531	IVIA65862_00752	IVIA6629_01212	J1a12_00411	LM10_02043	M12_01833	M23_01891	MUL0034_01671	OLS0478_00492
gltD		Glutamate synthase [NADPH] small chain	64	64	1	521	3094				1484	1526	1517	ATCC35871_01037	ATCC35879P_02439	AlmaEM3_00034	BB01_02056	BB164_00068	CCPM1_00242	CFBP8069_00684	CFBP8073_00347	CFBP8074_00319	CFBP8078_00710	CFBP8082_00953	CFBP8083_01106	CFBP8084_00654	CFBP8356_00755	CFBP8416_00247	CFBP8417_00889	CFBP8419_00524	CP006696_00112	ConnCreek_00054	Dixon_00937	EB921_02190	ESVL_00723	Fb7_02617	Fillmore_02397	GV156_01434	Griffin1_00467	Hib4_02738	IVIA5235_00936	IVIA65862_00535	IVIA6629_00841	J1a12_02747	LM10_02595	M12_02327	M23_02395	MUL0034_02485	OLS0478_01639
trxA_2		Thioredoxin 1	64	64	1	521	3107				341	341	341	ATCC35871_01046	ATCC35879P_02428	AlmaEM3_00044	BB01_02066	BB164_00079	CCPM1_00253	CFBP8069_00674	CFBP8073_00357	CFBP8074_00327	CFBP8078_00719	CFBP8082_00943	CFBP8083_01116	CFBP8084_00645	CFBP8356_00745	CFBP8416_00235	CFBP8417_00898	CFBP8419_00534	CP006696_00103	ConnCreek_00064	Dixon_01899	EB921_02200	ESVL_00732	Fb7_02609	Fillmore_02388	GV156_01424	Griffin1_00458	Hib4_02730	IVIA5235_00926	IVIA65862_01664	IVIA6629_00832	J1a12_02739	LM10_02586	M12_02318	M23_02385	MUL0034_02494	OLS0478_01647
sppA		Protease 4	64	64	1	521	3122				1892	1901	1900	ATCC35871_01057	ATCC35879P_02415	AlmaEM3_00055	BB01_02077	BB164_00091	CCPM1_00266	CFBP8069_00662	CFBP8073_00368	CFBP8074_00339	CFBP8078_00730	CFBP8082_00931	CFBP8083_01128	CFBP8084_00634	CFBP8356_00734	CFBP8416_00225	CFBP8417_00909	CFBP8419_00545	CP006696_00091	ConnCreek_00077	Dixon_01888	EB921_02247	ESVL_00743	Fb7_02598	Fillmore_02377	GV156_01411	Griffin1_00447	Hib4_02719	IVIA5235_00913	IVIA65862_01653	IVIA6629_00821	J1a12_02727	LM10_02575	M12_02307	M23_02372	MUL0034_02505	OLS0478_01658
group_5881		hypothetical protein	64	64	1	521	3169				527	527	527	ATCC35871_01078	ATCC35879P_02393	AlmaEM3_00075	BB01_02097	BB164_00112	CCPM1_00287	CFBP8069_00641	CFBP8073_00387	CFBP8074_00357	CFBP8078_00750	CFBP8082_00910	CFBP8083_01149	CFBP8084_00612	CFBP8356_00714	CFBP8416_00204	CFBP8417_00928	CFBP8419_00565	CP006696_00068	ConnCreek_00098	Dixon_01869	EB921_02226	ESVL_00763	Fb7_02579	Fillmore_02357	GV156_01390	Griffin1_00427	Hib4_02701	IVIA5235_00892	IVIA65862_01633	IVIA6629_00800	J1a12_02709	LM10_02555	M12_02287	M23_02351	MUL0034_02526	OLS0478_01678
hemA		Glutamyl-tRNA reductase	64	64	1	521	3175				1256	1298	1292	ATCC35871_01082	ATCC35879P_02389	AlmaEM3_00079	BB01_02101	BB164_00118	CCPM1_00291	CFBP8069_00637	CFBP8073_00391	CFBP8074_00361	CFBP8078_00754	CFBP8082_00906	CFBP8083_01153	CFBP8084_00608	CFBP8356_00710	CFBP8416_00200	CFBP8417_00932	CFBP8419_00569	CP006696_00064	ConnCreek_00102	Dixon_01865	EB921_02222	ESVL_00767	Fb7_02575	Fillmore_02353	GV156_01386	Griffin1_00423	Hib4_02698	IVIA5235_00888	IVIA65862_01629	IVIA6629_00796	J1a12_02705	LM10_02551	M12_02283	M23_02347	MUL0034_02530	OLS0478_01682
apxIB_2		Toxin RTX-I translocation ATP-binding protein	64	64	1	521	2141				1829	2162	2156	ATCC35871_01097	ATCC35879P_01076	AlmaEM3_01568	BB01_01781	BB164_01038	CCPM1_02250	CFBP8069_02177	CFBP8073_02053	CFBP8074_01575	CFBP8078_00007	CFBP8082_01552	CFBP8083_00850	CFBP8084_01403	CFBP8356_01404	CFBP8416_01451	CFBP8417_01432	CFBP8419_01755	CP006696_02298	ConnCreek_00808	Dixon_00602	EB921_00245	ESVL_02395	Fb7_00700	Fillmore_01692	GV156_00671	Griffin1_00503	Hib4_00694	IVIA5235_00283	IVIA65862_02405	IVIA6629_02392	J1a12_00699	LM10_01819	M12_01612	M23_01645	MUL0034_01384	OLS0478_00780
ribF		Bifunctional riboflavin kinase/FMN adenylyltransferase	64	64	1	521	8953				929	947	946	ATCC35871_01111	ATCC35879P_01047	AlmaEM3_01583	BB01_01796	BB164_01052	CCPM1_02183	CFBP8069_01438	CFBP8073_00921	CFBP8074_01495	CFBP8078_00021	CFBP8082_01411	CFBP8083_01731	CFBP8084_00294	CFBP8356_01381	CFBP8416_01434	CFBP8417_01446	CFBP8419_01733	CP006696_02321	ConnCreek_00780	Dixon_00616	EB921_01571	ESVL_02381	Fb7_00681	Fillmore_01706	GV156_00699	Griffin1_00517	Hib4_00666	IVIA5235_00202	IVIA65862_02419	IVIA6629_02406	J1a12_00680	LM10_01833	M12_01626	M23_01673	MUL0034_01408	OLS0478_00684
rplU		50S ribosomal protein L21	64	64	1	521	8958				320	320	320	ATCC35871_01116	ATCC35879P_01042	AlmaEM3_01588	BB01_01801	BB164_01057	CCPM1_02178	CFBP8069_01433	CFBP8073_00916	CFBP8074_01490	CFBP8078_00026	CFBP8082_01416	CFBP8083_01726	CFBP8084_00289	CFBP8356_01376	CFBP8416_01429	CFBP8417_01451	CFBP8419_01728	CP006696_02326	ConnCreek_00775	Dixon_00621	EB921_01576	ESVL_02376	Fb7_00676	Fillmore_01711	GV156_00704	Griffin1_00523	Hib4_00661	IVIA5235_00197	IVIA65862_02424	IVIA6629_02411	J1a12_00675	LM10_01838	M12_01631	M23_01678	MUL0034_01413	OLS0478_00679
group_5897		Serine O-succinyltransferase	64	64	1	521	9028				1112	1112	1112	ATCC35871_01155	ATCC35879P_00996	AlmaEM3_01628	BB01_01841	BB164_01098	CCPM1_02131	CFBP8069_01388	CFBP8073_00871	CFBP8074_01448	CFBP8078_00065	CFBP8082_01460	CFBP8083_01682	CFBP8084_00247	CFBP8356_01330	CFBP8416_01385	CFBP8417_01490	CFBP8419_02050	CP006696_02371	ConnCreek_00730	Dixon_00661	EB921_01621	ESVL_02336	Fb7_00633	Fillmore_01751	GV156_00749	Griffin1_00570	Hib4_00616	IVIA5235_00152	IVIA65862_02464	IVIA6629_02451	J1a12_00632	LM10_01878	M12_01671	M23_01723	MUL0034_01454	OLS0478_00637
group_5898		hypothetical protein	64	64	1	521	9035				623	689	687	ATCC35871_01157	ATCC35879P_00994	AlmaEM3_01630	BB01_01843	BB164_01101	CCPM1_02128	CFBP8069_01385	CFBP8073_00869	CFBP8074_01446	CFBP8078_00068	CFBP8082_01462	CFBP8083_01680	CFBP8084_00244	CFBP8356_01328	CFBP8416_01383	CFBP8417_01492	CFBP8419_02048	CP006696_02373	ConnCreek_00728	Dixon_00663	EB921_01624	ESVL_02334	Fb7_00630	Fillmore_01754	GV156_00752	Griffin1_00572	Hib4_00614	IVIA5235_00149	IVIA65862_02468	IVIA6629_02454	J1a12_00629	LM10_01880	M12_01673	M23_01726	MUL0034_01457	OLS0478_00635
mupP		N-acetylmuramic acid 6-phosphate phosphatase	64	64	1	521	9036				689	689	689	ATCC35871_01158	ATCC35879P_00993	AlmaEM3_01631	BB01_01844	BB164_01102	CCPM1_02127	CFBP8069_01384	CFBP8073_00868	CFBP8074_01445	CFBP8078_00069	CFBP8082_01463	CFBP8083_01679	CFBP8084_00243	CFBP8356_01327	CFBP8416_01382	CFBP8417_01493	CFBP8419_02047	CP006696_02374	ConnCreek_00727	Dixon_00664	EB921_01625	ESVL_02333	Fb7_00629	Fillmore_01755	GV156_00753	Griffin1_00573	Hib4_00613	IVIA5235_00148	IVIA65862_02469	IVIA6629_02455	J1a12_00628	LM10_01881	M12_01674	M23_01727	MUL0034_01458	OLS0478_00634
ubiG		Ubiquinone biosynthesis O-methyltransferase	64	64	1	521	9037				737	740	739	ATCC35871_01159	ATCC35879P_00992	AlmaEM3_01632	BB01_01845	BB164_01103	CCPM1_02126	CFBP8069_01383	CFBP8073_00867	CFBP8074_01444	CFBP8078_00070	CFBP8082_01464	CFBP8083_01678	CFBP8084_00242	CFBP8356_01326	CFBP8416_01381	CFBP8417_01494	CFBP8419_02046	CP006696_02375	ConnCreek_00726	Dixon_00665	EB921_01626	ESVL_02332	Fb7_00628	Fillmore_01756	GV156_00754	Griffin1_00574	Hib4_00612	IVIA5235_00147	IVIA65862_02470	IVIA6629_02456	J1a12_00627	LM10_01882	M12_01675	M23_01728	MUL0034_01459	OLS0478_00633
trmJ		tRNA (cytidine/uridine/adenosine-2'-O-)-methyltransferase TrmJ	64	64	1	521	9042				758	845	776	ATCC35871_01164	ATCC35879P_00987	AlmaEM3_01637	BB01_01850	BB164_01108	CCPM1_02121	CFBP8069_01378	CFBP8073_00862	CFBP8074_01439	CFBP8078_00075	CFBP8082_01469	CFBP8083_01673	CFBP8084_00237	CFBP8356_01321	CFBP8416_01376	CFBP8417_01499	CFBP8419_02041	CP006696_02380	ConnCreek_00721	Dixon_00670	EB921_01631	ESVL_02327	Fb7_00624	Fillmore_01761	GV156_00759	Griffin1_00579	Hib4_00607	IVIA5235_00142	IVIA65862_02475	IVIA6629_02461	J1a12_00623	LM10_01887	M12_01680	M23_01733	MUL0034_01464	OLS0478_00628
rsgA		Small ribosomal subunit biogenesis GTPase RsgA	64	64	1	521	9242				1019	1025	1024	ATCC35871_01213	ATCC35879P_00889	AlmaEM3_01791	BB01_00641	BB164_01234	CCPM1_02020	CFBP8069_01092	CFBP8073_01860	CFBP8074_01410	CFBP8078_00190	CFBP8082_01293	CFBP8083_01574	CFBP8084_00140	CFBP8356_00973	CFBP8416_00385	CFBP8417_00315	CFBP8419_02017	CP006696_02482	ConnCreek_00618	Dixon_02105	EB921_01475	ESVL_01316	Fb7_00512	Fillmore_01871	GV156_00860	Griffin1_00074	Hib4_00491	IVIA5235_02027	IVIA65862_00710	IVIA6629_01170	J1a12_00512	LM10_02001	M12_01792	M23_01834	MUL0034_01561	OLS0478_00532
group_5906		hypothetical protein	64	64	1	521	9227				893	905	904	ATCC35871_01222	ATCC35879P_00898	AlmaEM3_01800	BB01_00632	BB164_01225	CCPM1_02030	CFBP8069_01101	CFBP8073_01851	CFBP8074_01403	CFBP8078_00180	CFBP8082_01284	CFBP8083_01583	CFBP8084_00149	CFBP8356_00982	CFBP8416_00376	CFBP8417_00324	CFBP8419_02008	CP006696_02473	ConnCreek_00627	Dixon_02096	EB921_01466	ESVL_01325	Fb7_00520	Fillmore_01862	GV156_00851	Griffin1_00065	Hib4_00501	IVIA5235_02036	IVIA65862_00701	IVIA6629_01160	J1a12_00520	LM10_01992	M12_01783	M23_01825	MUL0034_01552	OLS0478_00541
group_5907		hypothetical protein	64	64	1	521	9224				761	800	794	ATCC35871_01224	ATCC35879P_00900	AlmaEM3_01802	BB01_00630	BB164_01223	CCPM1_02032	CFBP8069_01103	CFBP8073_01849	CFBP8074_01401	CFBP8078_00178	CFBP8082_01282	CFBP8083_01585	CFBP8084_00151	CFBP8356_00984	CFBP8416_00374	CFBP8417_00326	CFBP8419_02006	CP006696_02470	ConnCreek_00629	Dixon_02094	EB921_01464	ESVL_01327	Fb7_00522	Fillmore_01860	GV156_00849	Griffin1_00063	Hib4_00503	IVIA5235_02038	IVIA65862_00699	IVIA6629_01158	J1a12_00522	LM10_01990	M12_01781	M23_01823	MUL0034_01550	OLS0478_00543
ttcA		tRNA-cytidine(32) 2-sulfurtransferase	64	64	1	521	9222				899	989	926	ATCC35871_01226	ATCC35879P_00902	AlmaEM3_01804	BB01_00628	BB164_01221	CCPM1_02034	CFBP8069_01105	CFBP8073_01847	CFBP8074_01399	CFBP8078_00176	CFBP8082_01280	CFBP8083_01587	CFBP8084_00153	CFBP8356_00986	CFBP8416_00372	CFBP8417_00328	CFBP8419_02004	CP006696_02468	ConnCreek_00631	Dixon_02092	EB921_01462	ESVL_01329	Fb7_00524	Fillmore_01858	GV156_00847	Griffin1_00060	Hib4_00505	IVIA5235_02040	IVIA65862_00697	IVIA6629_01156	J1a12_00524	LM10_01988	M12_01779	M23_01821	MUL0034_01548	OLS0478_00545
murU		N-acetylmuramate alpha-1-phosphate uridylyltransferase	64	64	1	521	9200				719	722	721	ATCC35871_01241	ATCC35879P_00917	AlmaEM3_01819	BB01_00613	BB164_01206	CCPM1_02050	CFBP8069_01120	CFBP8073_01508	CFBP8074_01382	CFBP8078_00161	CFBP8082_01265	CFBP8083_01602	CFBP8084_00168	CFBP8356_01001	CFBP8416_00356	CFBP8417_00343	CFBP8419_01989	CP006696_02453	ConnCreek_00646	Dixon_02077	EB921_01447	ESVL_01344	Fb7_00542	Fillmore_01843	GV156_00832	Griffin1_00045	Hib4_00523	IVIA5235_02055	IVIA65862_00682	IVIA6629_01141	J1a12_00541	LM10_01973	M12_01764	M23_01806	MUL0034_01533	OLS0478_00562
group_5912		hypothetical protein	64	64	1	521	9197				329	329	329	ATCC35871_01243	ATCC35879P_00919	AlmaEM3_01821	BB01_00611	BB164_01204	CCPM1_02052	CFBP8069_01122	CFBP8073_01506	CFBP8074_01380	CFBP8078_00159	CFBP8082_01263	CFBP8083_01604	CFBP8084_00170	CFBP8356_01003	CFBP8416_00354	CFBP8417_00345	CFBP8419_01987	CP006696_02451	ConnCreek_00648	Dixon_02075	EB921_01445	ESVL_01346	Fb7_00544	Fillmore_01841	GV156_00830	Griffin1_00043	Hib4_00525	IVIA5235_02057	IVIA65862_00680	IVIA6629_01139	J1a12_00543	LM10_01971	M12_01762	M23_01804	MUL0034_01531	OLS0478_00564
group_5913		hypothetical protein	64	64	1	521	9192				803	803	803	ATCC35871_01245	ATCC35879P_00921	AlmaEM3_01823	BB01_00609	BB164_01202	CCPM1_02054	CFBP8069_01124	CFBP8073_01504	CFBP8074_01377	CFBP8078_00157	CFBP8082_01261	CFBP8083_01606	CFBP8084_00172	CFBP8356_01005	CFBP8416_00352	CFBP8417_00347	CFBP8419_01985	CP006696_02449	ConnCreek_00650	Dixon_02073	EB921_01443	ESVL_01348	Fb7_00546	Fillmore_01839	GV156_00827	Griffin1_00041	Hib4_00527	IVIA5235_02060	IVIA65862_00678	IVIA6629_01137	J1a12_00545	LM10_01969	M12_01760	M23_01802	MUL0034_01529	OLS0478_00566
fiu		Catecholate siderophore receptor Fiu	64	64	1	521	9188				2279	2291	2281	ATCC35871_01249	ATCC35879P_00925	AlmaEM3_01827	BB01_00605	BB164_01198	CCPM1_02058	CFBP8069_01128	CFBP8073_01500	CFBP8074_01373	CFBP8078_00153	CFBP8082_01257	CFBP8083_01610	CFBP8084_00176	CFBP8356_01009	CFBP8416_00348	CFBP8417_00351	CFBP8419_01981	CP006696_02445	ConnCreek_00654	Dixon_02069	EB921_01439	ESVL_01352	Fb7_00550	Fillmore_01835	GV156_00823	Griffin1_00037	Hib4_00531	IVIA5235_02064	IVIA65862_00674	IVIA6629_01133	J1a12_00549	LM10_01965	M12_01756	M23_01798	MUL0034_01525	OLS0478_00570
group_5915		hypothetical protein	64	64	1	521	9173				548	599	598	ATCC35871_01261	ATCC35879P_00937	AlmaEM3_00604	BB01_00593	BB164_01186	CCPM1_02070	CFBP8069_01140	CFBP8073_01487	CFBP8074_01360	CFBP8078_00141	CFBP8082_01245	CFBP8083_01622	CFBP8084_00188	CFBP8356_01021	CFBP8416_00336	CFBP8417_00363	CFBP8419_01969	CP006696_02430	ConnCreek_00667	Dixon_02057	EB921_01427	ESVL_01364	Fb7_00562	Fillmore_01823	GV156_00811	Griffin1_00021	Hib4_00544	IVIA5235_02076	IVIA65862_00662	IVIA6629_01121	J1a12_00561	LM10_01953	M12_01742	M23_01785	MUL0034_01513	OLS0478_00582
groS		10 kDa chaperonin	64	64	1	521	9168				287	287	287	ATCC35871_01265	ATCC35879P_00940	AlmaEM3_00600	BB01_00589	BB164_01182	CCPM1_02073	CFBP8069_01143	CFBP8073_01484	CFBP8074_01356	CFBP8078_00137	CFBP8082_01242	CFBP8083_01625	CFBP8084_00191	CFBP8356_01024	CFBP8416_00332	CFBP8417_00367	CFBP8419_01966	CP006696_02426	ConnCreek_00670	Dixon_02053	EB921_01424	ESVL_01368	Fb7_00566	Fillmore_01819	GV156_00808	Griffin1_00017	Hib4_00548	IVIA5235_02079	IVIA65862_00658	IVIA6629_01117	J1a12_00565	LM10_01949	M12_01738	M23_01782	MUL0034_01510	OLS0478_00586
dsbD		Thiol:disulfide interchange protein DsbD	64	64	1	521	9166				2030	2294	2272	ATCC35871_01267	ATCC35879P_00942	AlmaEM3_00598	BB01_00587	BB164_01180	CCPM1_02075	CFBP8069_01145	CFBP8073_01482	CFBP8074_01354	CFBP8078_00135	CFBP8082_01240	CFBP8083_01627	CFBP8084_00193	CFBP8356_01026	CFBP8416_00330	CFBP8417_00369	CFBP8419_01964	CP006696_02424	ConnCreek_00672	Dixon_02051	EB921_01422	ESVL_01370	Fb7_00568	Fillmore_01817	GV156_00806	Griffin1_00015	Hib4_00550	IVIA5235_02081	IVIA65862_00656	IVIA6629_01115	J1a12_00567	LM10_01947	M12_01736	M23_01780	MUL0034_01508	OLS0478_00588
aroE		Shikimate dehydrogenase (NADP(+))	64	64	1	521	9162				848	851	848	ATCC35871_01270	ATCC35879P_00945	AlmaEM3_00595	BB01_00584	BB164_01177	CCPM1_02078	CFBP8069_01148	CFBP8073_01479	CFBP8074_01351	CFBP8078_00132	CFBP8082_01237	CFBP8083_01630	CFBP8084_00196	CFBP8356_01029	CFBP8416_00326	CFBP8417_00372	CFBP8419_01961	CP006696_02421	ConnCreek_00675	Dixon_02048	EB921_01419	ESVL_01373	Fb7_00571	Fillmore_01814	GV156_00803	Griffin1_00012	Hib4_00553	IVIA5235_02084	IVIA65862_00653	IVIA6629_01112	J1a12_00570	LM10_01944	M12_01733	M23_01777	MUL0034_01505	OLS0478_00591
nth		Endonuclease III	64	64	1	521	9132				686	686	686	ATCC35871_01292	ATCC35879P_00954	AlmaEM3_00574	BB01_00562	BB164_01154	CCPM1_02087	CFBP8069_01157	CFBP8073_01469	CFBP8074_01343	CFBP8078_00111	CFBP8082_01229	CFBP8083_01638	CFBP8084_00204	CFBP8356_01037	CFBP8416_00303	CFBP8417_00395	CFBP8419_01952	CP006696_02414	ConnCreek_00684	Dixon_02026	EB921_01411	ESVL_01397	Fb7_00591	Fillmore_01792	GV156_00794	Griffin1_00609	Hib4_00575	IVIA5235_02092	IVIA65862_00630	IVIA6629_01088	J1a12_00590	LM10_01921	M12_01710	M23_01768	MUL0034_01497	OLS0478_00599
glpG		hypothetical protein	64	64	1	521	9129				662	662	662	ATCC35871_01294	ATCC35879P_00955	AlmaEM3_00572	BB01_00560	BB164_01152	CCPM1_02089	CFBP8069_01159	CFBP8073_01468	CFBP8074_01342	CFBP8078_00109	CFBP8082_01228	CFBP8083_01640	CFBP8084_00206	CFBP8356_01038	CFBP8416_00301	CFBP8417_00397	CFBP8419_01951	CP006696_02413	ConnCreek_00686	Dixon_02024	EB921_01409	ESVL_01399	Fb7_00592	Fillmore_01790	GV156_00792	Griffin1_00607	Hib4_00576	IVIA5235_02094	IVIA65862_00628	IVIA6629_01086	J1a12_00591	LM10_01920	M12_01708	M23_01766	MUL0034_01495	OLS0478_00600
group_5924		hypothetical protein	64	64	1	521	9122				539	629	624	ATCC35871_01298	ATCC35879P_00959	AlmaEM3_00568	BB01_00556	BB164_01148	CCPM1_02093	CFBP8069_01164	CFBP8073_01463	CFBP8074_01338	CFBP8078_00105	CFBP8082_01223	CFBP8083_01645	CFBP8084_00210	CFBP8356_01043	CFBP8416_00297	CFBP8417_00401	CFBP8419_01946	CP006696_02408	ConnCreek_00691	Dixon_02020	EB921_01404	ESVL_01403	Fb7_00596	Fillmore_01786	GV156_00787	Griffin1_00603	Hib4_00580	IVIA5235_02099	IVIA65862_00624	IVIA6629_01082	J1a12_00595	LM10_01916	M12_01704	M23_01761	MUL0034_01491	OLS0478_00604
rfbC		dTDP-4-dehydrorhamnose 3,5-epimerase	64	64	1	521	4937				557	557	557	ATCC35871_01315	ATCC35879P_00230	AlmaEM3_00839	BB01_01631	BB164_02089	CCPM1_01666	CFBP8069_01194	CFBP8073_00584	CFBP8074_00479	CFBP8078_01254	CFBP8082_00508	CFBP8083_00598	CFBP8084_01084	CFBP8356_00797	CFBP8416_00760	CFBP8417_00776	CFBP8419_00819	CP006696_00426	ConnCreek_01535	Dixon_00445	EB921_00091	ESVL_01701	Fb7_00237	Fillmore_00293	GV156_00232	Griffin1_00795	Hib4_00225	IVIA5235_02244	IVIA65862_01344	IVIA6629_01630	J1a12_00233	LM10_00289	M12_00236	M23_00231	MUL0034_02185	OLS0478_00801
etfA		Electron transfer flavoprotein subunit alpha	64	64	1	521	4933				947	950	949	ATCC35871_01319	ATCC35879P_00226	AlmaEM3_00843	BB01_01635	BB164_02093	CCPM1_01670	CFBP8069_01190	CFBP8073_00580	CFBP8074_00483	CFBP8078_01258	CFBP8082_00512	CFBP8083_00602	CFBP8084_01088	CFBP8356_00801	CFBP8416_00756	CFBP8417_00772	CFBP8419_00823	CP006696_00422	ConnCreek_01531	Dixon_00449	EB921_00095	ESVL_01697	Fb7_00232	Fillmore_00289	GV156_00228	Griffin1_00799	Hib4_00221	IVIA5235_02248	IVIA65862_01340	IVIA6629_01626	J1a12_00229	LM10_00285	M12_00232	M23_00227	MUL0034_02189	OLS0478_00805
group_5933		hypothetical protein	64	64	1	521	4930				836	962	929	ATCC35871_01322	ATCC35879P_00224	AlmaEM3_00846	BB01_01638	BB164_02096	CCPM1_01673	CFBP8069_01186	CFBP8073_00578	CFBP8074_00486	CFBP8078_01261	CFBP8082_00514	CFBP8083_00604	CFBP8084_01091	CFBP8356_00804	CFBP8416_00753	CFBP8417_00769	CFBP8419_00826	CP006696_00419	ConnCreek_01528	Dixon_00452	EB921_00097	ESVL_01694	Fb7_00229	Fillmore_00286	GV156_00225	Griffin1_00802	Hib4_00219	IVIA5235_02251	IVIA65862_01337	IVIA6629_01623	J1a12_00227	LM10_00282	M12_00229	M23_00224	MUL0034_02192	OLS0478_00808
panD		Aspartate 1-decarboxylase	64	64	1	521	4888				380	428	399	ATCC35871_01347	ATCC35879P_00205	AlmaEM3_00871	BB01_01662	BB164_02120	CCPM1_01692	CFBP8069_02087	CFBP8073_00558	CFBP8074_00506	CFBP8078_01286	CFBP8082_00533	CFBP8083_00623	CFBP8084_01114	CFBP8356_00822	CFBP8416_00728	CFBP8417_00744	CFBP8419_00844	CP006696_00398	ConnCreek_01509	Dixon_00477	EB921_00117	ESVL_01670	Fb7_00210	Fillmore_00261	GV156_00206	Griffin1_00825	Hib4_00201	IVIA5235_02270	IVIA65862_01313	IVIA6629_01599	J1a12_00207	LM10_00258	M12_00206	M23_00205	MUL0034_02215	OLS0478_00827
folK		2-amino-4-hydroxy-6-hydroxymethyldihydropteridine pyrophosphokinase	64	64	1	521	4885				494	518	517	ATCC35871_01350	ATCC35879P_00202	AlmaEM3_00874	BB01_01665	BB164_02124	CCPM1_01695	CFBP8069_02090	CFBP8073_00555	CFBP8074_00509	CFBP8078_01289	CFBP8082_00536	CFBP8083_00626	CFBP8084_01117	CFBP8356_00825	CFBP8416_00725	CFBP8417_00741	CFBP8419_00847	CP006696_00395	ConnCreek_01506	Dixon_00480	EB921_00120	ESVL_01667	Fb7_00207	Fillmore_00258	GV156_00203	Griffin1_00828	Hib4_00198	IVIA5235_02273	IVIA65862_01310	IVIA6629_01596	J1a12_00204	LM10_00255	M12_00203	M23_00202	MUL0034_02218	OLS0478_00830
secF		Protein translocase subunit SecF	64	64	1	521	4883				692	965	956	ATCC35871_01353	ATCC35879P_00199	AlmaEM3_00877	BB01_01668	BB164_02127	CCPM1_01698	CFBP8069_02093	CFBP8073_00552	CFBP8074_00512	CFBP8078_01292	CFBP8082_00539	CFBP8083_00629	CFBP8084_01120	CFBP8356_00828	CFBP8416_00720	CFBP8417_00738	CFBP8419_00850	CP006696_00392	ConnCreek_01503	Dixon_00483	EB921_00123	ESVL_01664	Fb7_00204	Fillmore_00255	GV156_00200	Griffin1_00831	Hib4_00195	IVIA5235_02276	IVIA65862_01307	IVIA6629_01593	J1a12_00201	LM10_00252	M12_00200	M23_00199	MUL0034_02221	OLS0478_00833
trpG_1		Anthranilate synthase component 2	64	64	1	521	4859				584	584	584	ATCC35871_01369	ATCC35879P_00185	AlmaEM3_00892	BB01_01683	BB164_02142	CCPM1_01711	CFBP8069_01918	CFBP8073_00537	CFBP8074_00524	CFBP8078_01307	CFBP8082_00553	CFBP8083_00643	CFBP8084_01135	CFBP8356_00841	CFBP8416_00705	CFBP8417_00724	CFBP8419_00863	CP006696_00377	ConnCreek_01489	Dixon_00497	EB921_00137	ESVL_01650	Fb7_00191	Fillmore_00241	GV156_00186	Griffin1_00845	Hib4_00183	IVIA5235_02290	IVIA65862_01293	IVIA6629_01579	J1a12_00189	LM10_00237	M12_00186	M23_00185	MUL0034_02236	OLS0478_00845
trpE		Anthranilate synthase component 1	64	64	1	521	4857				1463	1505	1504	ATCC35871_01370	ATCC35879P_00183	AlmaEM3_00893	BB01_01684	BB164_02143	CCPM1_01713	CFBP8069_01920	CFBP8073_00535	CFBP8074_00526	CFBP8078_01308	CFBP8082_00555	CFBP8083_00645	CFBP8084_01136	CFBP8356_00843	CFBP8416_00704	CFBP8417_00723	CFBP8419_00865	CP006696_00375	ConnCreek_01487	Dixon_00498	EB921_00139	ESVL_01649	Fb7_00190	Fillmore_00240	GV156_00184	Griffin1_00846	Hib4_00182	IVIA5235_02292	IVIA65862_01292	IVIA6629_01578	J1a12_00188	LM10_00236	M12_00185	M23_00183	MUL0034_02237	OLS0478_00846
rpe		Ribulose-phosphate 3-epimerase	64	64	1	521	4856				671	761	672	ATCC35871_01371	ATCC35879P_00182	AlmaEM3_00894	BB01_01685	BB164_02144	CCPM1_01714	CFBP8069_01921	CFBP8073_00533	CFBP8074_00528	CFBP8078_01309	CFBP8082_00556	CFBP8083_00646	CFBP8084_01137	CFBP8356_00844	CFBP8416_00703	CFBP8417_00722	CFBP8419_00866	CP006696_00373	ConnCreek_01486	Dixon_00499	EB921_00140	ESVL_01648	Fb7_00189	Fillmore_00239	GV156_00183	Griffin1_00847	Hib4_00180	IVIA5235_02293	IVIA65862_01291	IVIA6629_01577	J1a12_00187	LM10_00235	M12_00184	M23_00182	MUL0034_02238	OLS0478_00848
djlA		Co-chaperone protein DjlA	64	64	1	521	4855				317	368	340	ATCC35871_01372	ATCC35879P_00181	AlmaEM3_00895	BB01_01686	BB164_02145	CCPM1_01715	CFBP8069_01922	CFBP8073_00532	CFBP8074_00529	CFBP8078_01310	CFBP8082_00557	CFBP8083_00647	CFBP8084_01138	CFBP8356_00845	CFBP8416_00702	CFBP8417_00721	CFBP8419_00867	CP006696_00372	ConnCreek_01485	Dixon_00500	EB921_00141	ESVL_01647	Fb7_00188	Fillmore_00238	GV156_00182	Griffin1_00848	Hib4_00179	IVIA5235_02294	IVIA65862_01290	IVIA6629_01576	J1a12_00186	LM10_00234	M12_00183	M23_00181	MUL0034_02239	OLS0478_00849
group_5946		hypothetical protein	64	64	1	521	4847				590	599	598	ATCC35871_01377	ATCC35879P_00176	AlmaEM3_00900	BB01_01691	BB164_02150	CCPM1_01720	CFBP8069_01928	CFBP8073_00527	CFBP8074_00534	CFBP8078_01315	CFBP8082_00562	CFBP8083_00652	CFBP8084_01143	CFBP8356_00850	CFBP8416_00696	CFBP8417_00716	CFBP8419_00872	CP006696_00367	ConnCreek_01480	Dixon_00505	EB921_00146	ESVL_01642	Fb7_00183	Fillmore_00233	GV156_00177	Griffin1_00853	Hib4_00174	IVIA5235_02299	IVIA65862_01285	IVIA6629_01571	J1a12_00181	LM10_00229	M12_00178	M23_00176	MUL0034_02244	OLS0478_00854
rsmE		Ribosomal RNA small subunit methyltransferase E	64	64	1	521	4836				734	734	734	ATCC35871_01386	ATCC35879P_00165	AlmaEM3_00908	BB01_01700	BB164_02157	CCPM1_01731	CFBP8069_01939	CFBP8073_00515	CFBP8074_00543	CFBP8078_02011	CFBP8082_00573	CFBP8083_00663	CFBP8084_01154	CFBP8356_00859	CFBP8416_00689	CFBP8417_02050	CFBP8419_00881	CP006696_00357	ConnCreek_01469	Dixon_01517	EB921_02355	ESVL_01632	Fb7_00175	Fillmore_00167	GV156_00166	Griffin1_00861	Hib4_00166	IVIA5235_02310	IVIA65862_01275	IVIA6629_01561	J1a12_00173	LM10_00167	M12_00168	M23_00165	MUL0034_02254	OLS0478_00863
qmcA		Protein QmcA	64	64	1	521	4830				749	1001	954	ATCC35871_01391	ATCC35879P_00160	AlmaEM3_00913	BB01_01705	BB164_02162	CCPM1_01737	CFBP8069_01944	CFBP8073_00510	CFBP8074_00548	CFBP8078_02006	CFBP8082_00578	CFBP8083_00668	CFBP8084_01159	CFBP8356_00864	CFBP8416_00683	CFBP8417_02045	CFBP8419_00886	CP006696_00352	ConnCreek_01464	Dixon_01522	EB921_02360	ESVL_01627	Fb7_00170	Fillmore_00162	GV156_00161	Griffin1_00866	Hib4_00161	IVIA5235_02315	IVIA65862_01270	IVIA6629_01556	J1a12_00168	LM10_00162	M12_00163	M23_00160	MUL0034_02259	OLS0478_00868
group_5952		hypothetical protein	64	64	1	521	4823				770	773	772	ATCC35871_01397	ATCC35879P_00155	AlmaEM3_00919	BB01_01711	BB164_02168	CCPM1_01742	CFBP8069_01949	CFBP8073_00504	CFBP8074_00554	CFBP8078_02000	CFBP8082_00584	CFBP8083_00673	CFBP8084_01165	CFBP8356_00870	CFBP8416_00677	CFBP8417_02039	CFBP8419_00892	CP006696_00346	ConnCreek_01459	Dixon_01528	EB921_02366	ESVL_01621	Fb7_00164	Fillmore_00156	GV156_00156	Griffin1_00872	Hib4_00155	IVIA5235_02320	IVIA65862_01264	IVIA6629_01550	J1a12_00162	LM10_00156	M12_00157	M23_00155	MUL0034_02265	OLS0478_00874
pyrE		Orotate phosphoribosyltransferase	64	64	1	521	4785				659	662	659	ATCC35871_01423	ATCC35879P_00130	AlmaEM3_00946	BB01_00429	BB164_02703	CCPM1_02792	CFBP8069_02049	CFBP8073_01003	CFBP8074_00580	CFBP8078_01585	CFBP8082_01205	CFBP8083_00698	CFBP8084_00918	CFBP8356_00947	CFBP8416_00650	CFBP8417_01273	CFBP8419_00918	CP006696_00320	ConnCreek_01434	Dixon_00949	EB921_02036	ESVL_01594	Fb7_00137	Fillmore_00129	GV156_00131	Griffin1_00718	Hib4_00131	IVIA5235_02342	IVIA65862_01237	IVIA6629_01523	J1a12_00132	LM10_00129	M12_00129	M23_00131	MUL0034_02290	OLS0478_00899
lexA		LexA repressor	64	64	1	521	4739				635	635	635	ATCC35871_01452	ATCC35879P_00099	AlmaEM3_00975	BB01_00400	BB164_02733	CCPM1_02823	CFBP8069_01808	CFBP8073_00973	CFBP8074_00609	CFBP8078_01771	CFBP8082_01144	CFBP8083_00728	CFBP8084_00948	CFBP8356_00917	CFBP8416_00618	CFBP8417_01303	CFBP8419_00948	CP006696_00291	ConnCreek_01404	Dixon_00979	EB921_02081	ESVL_01564	Fb7_00107	Fillmore_00099	GV156_00101	Griffin1_00749	Hib4_00101	IVIA5235_02372	IVIA65862_01208	IVIA6629_01494	J1a12_00103	LM10_00099	M12_00099	M23_00101	MUL0034_02320	OLS0478_00928
mshA_1		D-inositol-3-phosphate glycosyltransferase	64	64	1	521	4711				1112	1130	1129	ATCC35871_01470	ATCC35879P_00081	AlmaEM3_00993	BB01_00382	BB164_02752	CCPM1_02842	CFBP8069_01827	CFBP8073_00953	CFBP8074_00627	CFBP8078_01789	CFBP8082_01162	CFBP8083_00747	CFBP8084_00968	CFBP8356_00899	CFBP8416_00598	CFBP8417_01321	CFBP8419_00966	CP006696_00273	ConnCreek_01385	Dixon_00997	EB921_02100	ESVL_01546	Fb7_00089	Fillmore_00081	GV156_00082	Griffin1_00767	Hib4_00084	IVIA5235_02391	IVIA65862_01190	IVIA6629_01476	J1a12_00085	LM10_00081	M12_00081	M23_00082	MUL0034_02340	OLS0478_00945
group_5965		hypothetical protein	64	64	1	521	4710				245	284	283	ATCC35871_01471	ATCC35879P_00080	AlmaEM3_00994	BB01_00381	BB164_02753	CCPM1_02843	CFBP8069_01828	CFBP8073_00952	CFBP8074_00628	CFBP8078_01790	CFBP8082_01163	CFBP8083_00748	CFBP8084_00969	CFBP8356_00898	CFBP8416_00597	CFBP8417_01322	CFBP8419_00967	CP006696_00272	ConnCreek_01384	Dixon_00998	EB921_02101	ESVL_01545	Fb7_00088	Fillmore_00080	GV156_00081	Griffin1_00768	Hib4_00083	IVIA5235_02392	IVIA65862_01189	IVIA6629_01475	J1a12_00084	LM10_00080	M12_00080	M23_00081	MUL0034_02341	OLS0478_00946
rlmE		Ribosomal RNA large subunit methyltransferase E	64	64	1	521	4704				641	641	641	ATCC35871_01475	ATCC35879P_00076	AlmaEM3_00998	BB01_00377	BB164_02757	CCPM1_02847	CFBP8069_01832	CFBP8073_00948	CFBP8074_00632	CFBP8078_01794	CFBP8082_01167	CFBP8083_00752	CFBP8084_00973	CFBP8356_00894	CFBP8416_00593	CFBP8417_01326	CFBP8419_00971	CP006696_00268	ConnCreek_01380	Dixon_01002	EB921_02105	ESVL_01541	Fb7_00083	Fillmore_00076	GV156_00077	Griffin1_00772	Hib4_00079	IVIA5235_02396	IVIA65862_01185	IVIA6629_01471	J1a12_00079	LM10_00076	M12_00076	M23_00077	MUL0034_02345	OLS0478_00950
folP		Dihydropteroate synthase	64	64	1	521	4702				887	896	895	ATCC35871_01477	ATCC35879P_00074	AlmaEM3_01000	BB01_00375	BB164_02759	CCPM1_02849	CFBP8069_01835	CFBP8073_00946	CFBP8074_00634	CFBP8078_01796	CFBP8082_01169	CFBP8083_00755	CFBP8084_00975	CFBP8356_00892	CFBP8416_00590	CFBP8417_01328	CFBP8419_00973	CP006696_00266	ConnCreek_01377	Dixon_01004	EB921_02108	ESVL_01539	Fb7_00080	Fillmore_00074	GV156_00074	Griffin1_00774	Hib4_00077	IVIA5235_02399	IVIA65862_01183	IVIA6629_01469	J1a12_00077	LM10_00074	M12_00074	M23_00074	MUL0034_02347	OLS0478_00952
yadV		putative fimbrial chaperone YadV	64	64	1	521	4685				785	851	786	ATCC35871_01485	ATCC35879P_00066	AlmaEM3_01008	BB01_00367	BB164_02969	CCPM1_02857	CFBP8069_01843	CFBP8073_00938	CFBP8074_00644	CFBP8078_01804	CFBP8082_01177	CFBP8083_00763	CFBP8084_00983	CFBP8356_00884	CFBP8416_00582	CFBP8417_01336	CFBP8419_00981	CP006696_00258	ConnCreek_01369	Dixon_01012	EB921_02116	ESVL_01531	Fb7_00072	Fillmore_00066	GV156_00066	Griffin1_00782	Hib4_00069	IVIA5235_02407	IVIA65862_01175	IVIA6629_01461	J1a12_00069	LM10_00066	M12_00066	M23_00066	MUL0034_02355	OLS0478_00960
fimD		Outer membrane usher protein FimD	64	64	1	521	4684				2705	2705	2705	ATCC35871_01486	ATCC35879P_00065	AlmaEM3_01009	BB01_00366	BB164_02970	CCPM1_02858	CFBP8069_01844	CFBP8073_00937	CFBP8074_00645	CFBP8078_01805	CFBP8082_01178	CFBP8083_00764	CFBP8084_00984	CFBP8356_00883	CFBP8416_00581	CFBP8417_01337	CFBP8419_00982	CP006696_00257	ConnCreek_01368	Dixon_01013	EB921_02117	ESVL_01530	Fb7_00071	Fillmore_00065	GV156_00065	Griffin1_00783	Hib4_00068	IVIA5235_02408	IVIA65862_01174	IVIA6629_01460	J1a12_00068	LM10_00065	M12_00065	M23_00065	MUL0034_02356	OLS0478_00961
nuoJ		NADH-quinone oxidoreductase subunit J	64	64	1	521	5053				662	665	664	ATCC35871_01545	ATCC35879P_00287	AlmaEM3_00783	BB01_01575	BB164_02029	CCPM1_02561	CFBP8069_01250	CFBP8073_00451	CFBP8074_01804	CFBP8078_00825	CFBP8082_01071	CFBP8083_00542	CFBP8084_01209	CFBP8356_01099	CFBP8416_01501	CFBP8417_01109	CFBP8419_00424	CP006696_00485	ConnCreek_01591	Dixon_01304	EB921_01918	ESVL_02122	Fb7_00293	Fillmore_00351	GV156_00288	Griffin1_00655	Hib4_00283	IVIA5235_02183	IVIA65862_00053	IVIA6629_02091	J1a12_00293	LM10_00347	M12_00292	M23_00286	MUL0034_02129	OLS0478_00380
group_5980		hypothetical protein	64	64	1	521	7093				1040	1043	1040	ATCC35871_01556	ATCC35879P_00299	AlmaEM3_00772	BB01_01586	BB164_02018	CCPM1_00048	CFBP8069_01261	CFBP8073_00462	CFBP8074_01793	CFBP8078_00814	CFBP8082_01060	CFBP8083_00531	CFBP8084_01198	CFBP8356_01088	CFBP8416_01514	CFBP8417_01120	CFBP8419_00413	CP006696_00495	ConnCreek_01602	Dixon_01293	EB921_01907	ESVL_02133	Fb7_00304	Fillmore_00362	GV156_00299	Griffin1_00643	Hib4_00294	IVIA5235_02172	IVIA65862_00064	IVIA6629_02102	J1a12_00304	LM10_00358	M12_00303	M23_00297	MUL0034_02118	OLS0478_00391
group_5981		hypothetical protein	64	64	1	521	7108				491	494	493	ATCC35871_01567	ATCC35879P_00309	AlmaEM3_00761	BB01_01597	BB164_02007	CCPM1_00060	CFBP8069_01272	CFBP8073_00472	CFBP8074_01224	CFBP8078_00804	CFBP8082_01049	CFBP8083_00520	CFBP8084_01187	CFBP8356_01078	CFBP8416_01527	CFBP8417_01131	CFBP8419_00403	CP006696_00505	ConnCreek_01613	Dixon_01283	EB921_01896	ESVL_02143	Fb7_02081	Fillmore_00372	GV156_00310	Griffin1_00632	Hib4_02284	IVIA5235_02161	IVIA65862_00075	IVIA6629_02113	J1a12_01442	LM10_00368	M12_00314	M23_00308	MUL0034_02107	OLS0478_01498
acs		Acetyl-coenzyme A synthetase	64	64	1	521	7227				1298	1583	1316	ATCC35871_01599	ATCC35879P_00360	AlmaEM3_02363	BB01_00096	BB164_01911	CCPM1_01638	CFBP8069_01553	CFBP8073_01135	CFBP8074_00855	CFBP8078_01526	CFBP8082_01700	CFBP8083_00472	CFBP8084_01952	CFBP8356_01607	CFBP8416_01622	CFBP8417_00797	CFBP8419_00356	CP006696_00554	ConnCreek_01663	Dixon_01238	EB921_01244	ESVL_00558	Fb7_02022	Fillmore_00417	GV156_01546	Griffin1_01517	Hib4_02237	IVIA5235_00414	IVIA65862_00423	IVIA6629_00319	J1a12_01391	LM10_00417	M12_00364	M23_00357	MUL0034_00187	OLS0478_01244
sdhB		Succinate dehydrogenase iron-sulfur subunit	64	64	1	521	7279				785	860	786	ATCC35871_01634	ATCC35879P_00396	AlmaEM3_02329	BB01_00062	BB164_01876	CCPM1_01603	CFBP8069_01589	CFBP8073_01100	CFBP8074_00821	CFBP8078_01561	CFBP8082_01736	CFBP8083_00437	CFBP8084_01994	CFBP8356_01640	CFBP8416_01585	CFBP8417_00832	CFBP8419_00323	CP006696_00588	ConnCreek_01699	Dixon_01204	EB921_01209	ESVL_00523	Fb7_01987	Fillmore_00452	GV156_01582	Griffin1_01483	Hib4_02206	IVIA5235_00377	IVIA65862_00458	IVIA6629_00354	J1a12_01357	LM10_00451	M12_00399	M23_00393	MUL0034_00221	OLS0478_01210
group_5992		hypothetical protein	64	64	1	521	8675				1511	1541	1539	ATCC35871_01682	ATCC35879P_01130	AlmaEM3_01502	BB01_01932	BB164_00973	CCPM1_02305	CFBP8069_01492	CFBP8073_01328	CFBP8074_01519	CFBP8078_01707	CFBP8082_01497	CFBP8083_00905	CFBP8084_01349	CFBP8356_01459	CFBP8416_01740	CFBP8417_01517	CFBP8419_01810	CP006696_02246	ConnCreek_00863	Dixon_00747	EB921_00299	ESVL_00324	Fb7_00758	Fillmore_01626	GV156_00615	Griffin1_01143	Hib4_00748	IVIA5235_00228	IVIA65862_00101	IVIA6629_00113	J1a12_00753	LM10_01753	M12_01546	M23_01590	MUL0034_01331	OLS0478_00724
thyA		Thymidylate synthase	64	64	1	521	8681				794	794	794	ATCC35871_01684	ATCC35879P_01128	AlmaEM3_01504	BB01_01934	BB164_00975	CCPM1_02303	CFBP8069_01494	CFBP8073_01326	CFBP8074_01521	CFBP8078_01705	CFBP8082_01499	CFBP8083_00903	CFBP8084_01351	CFBP8356_01457	CFBP8416_01742	CFBP8417_01519	CFBP8419_01808	CP006696_02248	ConnCreek_00861	Dixon_00745	EB921_00297	ESVL_00326	Fb7_00756	Fillmore_01628	GV156_00617	Griffin1_01145	Hib4_00746	IVIA5235_00230	IVIA65862_00103	IVIA6629_00115	J1a12_00751	LM10_01755	M12_01548	M23_01592	MUL0034_01333	OLS0478_00726
group_5996		hypothetical protein	64	64	1	521	8688				1121	1148	1121	ATCC35871_01688	ATCC35879P_01124	AlmaEM3_01508	BB01_01938	BB164_00979	CCPM1_02299	CFBP8069_01498	CFBP8073_01322	CFBP8074_01525	CFBP8078_01701	CFBP8082_01503	CFBP8083_00899	CFBP8084_01355	CFBP8356_01453	CFBP8416_01746	CFBP8417_01523	CFBP8419_01804	CP006696_02252	ConnCreek_00856	Dixon_00741	EB921_00293	ESVL_00330	Fb7_00751	Fillmore_01632	GV156_00622	Griffin1_01149	Hib4_00742	IVIA5235_00234	IVIA65862_00107	IVIA6629_00119	J1a12_00747	LM10_01759	M12_01552	M23_01596	MUL0034_01337	OLS0478_00730
smpB		SsrA-binding protein	64	64	1	521	8700				491	503	502	ATCC35871_01699	ATCC35879P_01114	AlmaEM3_01518	BB01_01948	BB164_00989	CCPM1_02289	CFBP8069_01508	CFBP8073_01312	CFBP8074_01535	CFBP8078_01691	CFBP8082_01513	CFBP8083_00889	CFBP8084_01365	CFBP8356_01443	CFBP8416_01757	CFBP8417_01533	CFBP8419_01794	CP006696_02262	ConnCreek_00846	Dixon_00731	EB921_00283	ESVL_00340	Fb7_00741	Fillmore_01642	GV156_00632	Griffin1_01160	Hib4_00732	IVIA5235_00244	IVIA65862_00117	IVIA6629_00129	J1a12_00737	LM10_01769	M12_01562	M23_01606	MUL0034_01347	OLS0478_00740
tagA		N-acetylglucosaminyldiphosphoundecaprenol N-acetyl-beta-D-mannosaminyltransferase	64	64	1	521	8715				770	773	772	ATCC35871_01709	ATCC35879P_01103	AlmaEM3_01528	BB01_01958	BB164_00999	CCPM1_02278	CFBP8069_01519	CFBP8073_01301	CFBP8074_01544	CFBP8078_01681	CFBP8082_01524	CFBP8083_00878	CFBP8084_01376	CFBP8356_01433	CFBP8416_01767	CFBP8417_01543	CFBP8419_01784	CP006696_02272	ConnCreek_00835	Dixon_00721	EB921_00273	ESVL_00350	Fb7_00731	Fillmore_01652	GV156_00643	Griffin1_01171	Hib4_00723	IVIA5235_00255	IVIA65862_00127	IVIA6629_00139	J1a12_00728	LM10_01779	M12_01573	M23_01617	MUL0034_01356	OLS0478_00749
metQ		Membrane lipoprotein TpN32	64	64	1	521	3444				785	854	799	ATCC35871_01757	ATCC35879P_02148	AlmaEM3_00321	BB01_00146	BB164_01532	CCPM1_00533	CFBP8069_00397	CFBP8073_01157	CFBP8074_00878	CFBP8078_01370	CFBP8082_00484	CFBP8083_01395	CFBP8084_00412	CFBP8356_01487	CFBP8416_01950	CFBP8417_01627	CFBP8419_00801	CP006696_02649	ConnCreek_00346	Dixon_01623	EB921_01805	ESVL_00400	Fb7_02266	Fillmore_02110	GV156_01139	Griffin1_01288	Hib4_02400	IVIA5235_00646	IVIA65862_00183	IVIA6629_00192	J1a12_02407	LM10_02307	M12_02037	M23_02106	MUL0034_00137	OLS0478_01333
pcm_1		Protein-L-isoaspartate O-methyltransferase	64	64	1	521	3464				677	716	711	ATCC35871_01771	ATCC35879P_02160	AlmaEM3_00309	BB01_00158	BB164_01546	CCPM1_00522	CFBP8069_00408	CFBP8073_01168	CFBP8074_00890	CFBP8078_01359	CFBP8082_00473	CFBP8083_01384	CFBP8084_00400	CFBP8356_01498	CFBP8416_01937	CFBP8417_01616	CFBP8419_00790	CP006696_02660	ConnCreek_00335	Dixon_01635	EB921_01794	ESVL_00412	Fb7_02279	Fillmore_02122	GV156_01150	Griffin1_01302	Hib4_02413	IVIA5235_00657	IVIA65862_00195	IVIA6629_00204	J1a12_02421	LM10_02320	M12_02049	M23_02117	MUL0034_00126	OLS0478_01346
sleL		Cortical fragment-lytic enzyme	64	64	1	521	3474				1034	1055	1054	ATCC35871_01780	ATCC35879P_02168	AlmaEM3_00300	BB01_00167	BB164_01556	CCPM1_00514	CFBP8069_00416	CFBP8073_01176	CFBP8074_00898	CFBP8078_01350	CFBP8082_00465	CFBP8083_01376	CFBP8084_00391	CFBP8356_01506	CFBP8416_01927	CFBP8417_01607	CFBP8419_00782	CP006696_02668	ConnCreek_00327	Dixon_01644	EB921_01786	ESVL_00421	Fb7_02287	Fillmore_02131	GV156_01158	Griffin1_01311	Hib4_02424	IVIA5235_00665	IVIA65862_00204	IVIA6629_00213	J1a12_02429	LM10_02329	M12_02058	M23_02125	MUL0034_00117	OLS0478_01354
ubiH		2-octaprenyl-6-methoxyphenol hydroxylase	64	64	1	521	3504				1013	1208	1204	ATCC35871_01798	ATCC35879P_02184	AlmaEM3_00283	BB01_00184	BB164_01577	CCPM1_00495	CFBP8069_00433	CFBP8073_01194	CFBP8074_00914	CFBP8078_01332	CFBP8082_00447	CFBP8083_01359	CFBP8084_00375	CFBP8356_01521	CFBP8416_01906	CFBP8417_01588	CFBP8419_00769	CP006696_02679	ConnCreek_00308	Dixon_01663	EB921_01769	ESVL_00439	Fb7_02303	Fillmore_02150	GV156_01176	Griffin1_01331	Hib4_02437	IVIA5235_00683	IVIA65862_00222	IVIA6629_00231	J1a12_02442	LM10_02348	M12_02078	M23_02143	MUL0034_00101	OLS0478_01888
ubiI		2-octaprenylphenol hydroxylase	64	64	1	521	3508				1181	1193	1181	ATCC35871_01799	ATCC35879P_02185	AlmaEM3_00282	BB01_00185	BB164_01578	CCPM1_00494	CFBP8069_00434	CFBP8073_01195	CFBP8074_00915	CFBP8078_01331	CFBP8082_00446	CFBP8083_01358	CFBP8084_00374	CFBP8356_01522	CFBP8416_01905	CFBP8417_01587	CFBP8419_00768	CP006696_02680	ConnCreek_00307	Dixon_01664	EB921_01768	ESVL_00440	Fb7_02304	Fillmore_02151	GV156_01177	Griffin1_01332	Hib4_02438	IVIA5235_00684	IVIA65862_00223	IVIA6629_00232	J1a12_02443	LM10_02349	M12_02079	M23_02144	MUL0034_00100	OLS0478_01887
orn		Oligoribonuclease	64	64	1	521	531				581	581	581	ATCC35871_01827	ATCC35879P_00595	AlmaEM3_02025	BB01_01409	BB164_02297	CCPM1_01386	CFBP8069_00181	CFBP8073_01999	CFBP8074_00242	CFBP8078_01429	CFBP8082_00114	CFBP8083_00241	CFBP8084_01824	CFBP8356_00281	CFBP8416_01698	CFBP8417_00963	CFBP8419_00117	CP006696_00785	ConnCreek_01912	Dixon_02544	EB921_02258	ESVL_00174	Fb7_01801	Fillmore_00724	GV156_01788	Griffin1_01621	Hib4_02029	IVIA5235_01405	IVIA65862_01462	IVIA6629_01324	J1a12_01180	LM10_00658	M12_00600	M23_00605	MUL0034_00411	OLS0478_02120
mutX		8-oxo-dGTP diphosphatase	64	64	1	521	536				437	488	487	ATCC35871_01832	ATCC35879P_00600	AlmaEM3_02030	BB01_01404	BB164_02302	CCPM1_01381	CFBP8069_00186	CFBP8073_01994	CFBP8074_00237	CFBP8078_01424	CFBP8082_00109	CFBP8083_00236	CFBP8084_01819	CFBP8356_00276	CFBP8416_01693	CFBP8417_00968	CFBP8419_00112	CP006696_00790	ConnCreek_01917	Dixon_02539	EB921_02253	ESVL_00179	Fb7_01796	Fillmore_00729	GV156_01793	Griffin1_01616	Hib4_02024	IVIA5235_01400	IVIA65862_01467	IVIA6629_01329	J1a12_01175	LM10_00663	M12_00605	M23_00610	MUL0034_00416	OLS0478_02125
pyrG		CTP synthase	64	64	1	521	563				1247	1664	1657	ATCC35871_01850	ATCC35879P_00617	AlmaEM3_02047	BB01_01387	BB164_02319	CCPM1_01364	CFBP8069_00203	CFBP8073_00203	CFBP8074_00223	CFBP8078_01406	CFBP8082_00092	CFBP8083_00219	CFBP8084_01971	CFBP8356_00260	CFBP8416_01676	CFBP8417_00984	CFBP8419_00096	CP006696_00810	ConnCreek_01934	Dixon_02523	EB921_00449	ESVL_00196	Fb7_01782	Fillmore_00746	GV156_01811	Griffin1_01599	Hib4_02010	IVIA5235_01384	IVIA65862_01011	IVIA6629_00488	J1a12_01160	LM10_00680	M12_00622	M23_00627	MUL0034_00433	OLS0478_02140
ispF		2-C-methyl-D-erythritol 2,4-cyclodiphosphate synthase	64	64	1	521	569				503	503	503	ATCC35871_01855	ATCC35879P_00622	AlmaEM3_02052	BB01_01382	BB164_02324	CCPM1_01358	CFBP8069_00208	CFBP8073_00198	CFBP8074_00218	CFBP8078_01401	CFBP8082_00087	CFBP8083_00214	CFBP8084_01976	CFBP8356_00255	CFBP8416_01671	CFBP8417_00989	CFBP8419_00091	CP006696_00815	ConnCreek_01939	Dixon_02518	EB921_00454	ESVL_00201	Fb7_01777	Fillmore_00751	GV156_01816	Griffin1_01594	Hib4_02005	IVIA5235_01379	IVIA65862_01016	IVIA6629_00493	J1a12_01155	LM10_00685	M12_00627	M23_00632	MUL0034_00438	OLS0478_02145
group_6022		Electron transfer flavoprotein-ubiquinone oxidoreductase	64	64	1	521	572				1646	1646	1646	ATCC35871_01858	ATCC35879P_00625	AlmaEM3_02055	BB01_01379	BB164_02328	CCPM1_01355	CFBP8069_00211	CFBP8073_00195	CFBP8074_00214	CFBP8078_01397	CFBP8082_00084	CFBP8083_00211	CFBP8084_01979	CFBP8356_00252	CFBP8416_01667	CFBP8417_00992	CFBP8419_00088	CP006696_00818	ConnCreek_01942	Dixon_02515	EB921_00457	ESVL_00204	Fb7_01773	Fillmore_00754	GV156_01819	Griffin1_01591	Hib4_02001	IVIA5235_01376	IVIA65862_01020	IVIA6629_00497	J1a12_01151	LM10_00689	M12_00630	M23_00635	MUL0034_00441	OLS0478_02149
group_6023		hypothetical protein	64	64	1	521	574				641	665	641	ATCC35871_01861	ATCC35879P_00627	AlmaEM3_02057	BB01_01377	BB164_02330	CCPM1_01353	CFBP8069_00213	CFBP8073_00193	CFBP8074_00212	CFBP8078_01395	CFBP8082_00082	CFBP8083_00209	CFBP8084_01981	CFBP8356_00250	CFBP8416_01665	CFBP8417_00994	CFBP8419_00086	CP006696_00820	ConnCreek_01944	Dixon_02513	EB921_00459	ESVL_00206	Fb7_01771	Fillmore_00756	GV156_01821	Griffin1_01589	Hib4_01999	IVIA5235_01374	IVIA65862_01022	IVIA6629_00499	J1a12_01149	LM10_00691	M12_00632	M23_00637	MUL0034_00443	OLS0478_02151
group_6024		hypothetical protein	64	64	1	521	575				926	926	926	ATCC35871_01862	ATCC35879P_00628	AlmaEM3_02058	BB01_01376	BB164_02331	CCPM1_01352	CFBP8069_00214	CFBP8073_00192	CFBP8074_00211	CFBP8078_01394	CFBP8082_00081	CFBP8083_00208	CFBP8084_01982	CFBP8356_00249	CFBP8416_01664	CFBP8417_00995	CFBP8419_00085	CP006696_00821	ConnCreek_01945	Dixon_02512	EB921_00460	ESVL_00207	Fb7_01770	Fillmore_00757	GV156_01822	Griffin1_01588	Hib4_01998	IVIA5235_01373	IVIA65862_01023	IVIA6629_00500	J1a12_01148	LM10_00692	M12_00633	M23_00638	MUL0034_00444	OLS0478_02152
smg		Protein Smg	64	64	1	521	5644				452	473	472	ATCC35871_01893	ATCC35879P_02080	AlmaEM3_00514	BB01_00333	BB164_01431	CCPM1_00616	CFBP8069_01776	CFBP8073_01383	CFBP8074_01171	CFBP8078_01476	CFBP8082_01610	CFBP8083_02196	CFBP8084_01469	CFBP8356_01570	CFBP8416_01870	CFBP8417_01666	CFBP8419_01235	CP006696_01138	ConnCreek_00404	Dixon_00409	EB921_00967	ESVL_00473	Fb7_02208	Fillmore_02054	GV156_01077	Griffin1_01446	Hib4_02333	IVIA5235_00340	IVIA65862_00389	IVIA6629_00282	J1a12_01495	LM10_02247	M12_01976	M23_02047	MUL0034_02048	OLS0478_01553
group_6030		hypothetical protein	64	64	1	521	5655				233	248	236	ATCC35871_01900	ATCC35879P_02072	AlmaEM3_00521	BB01_00326	BB164_01424	CCPM1_00624	CFBP8069_01769	CFBP8073_01376	CFBP8074_01179	CFBP8078_01483	CFBP8082_01603	CFBP8083_02189	CFBP8084_01462	CFBP8356_01563	CFBP8416_01860	CFBP8417_01673	CFBP8419_01228	CP006696_01131	ConnCreek_00411	Dixon_00402	EB921_00974	ESVL_00480	Fb7_02201	Fillmore_02047	GV156_01070	Griffin1_01438	Hib4_02326	IVIA5235_00333	IVIA65862_00382	IVIA6629_00275	J1a12_01487	LM10_02240	M12_01969	M23_02040	MUL0034_02041	OLS0478_01545
bamD		Outer membrane protein assembly factor BamD	64	64	1	521	5660				878	881	879	ATCC35871_01903	ATCC35879P_02069	AlmaEM3_00524	BB01_00323	BB164_01420	CCPM1_00628	CFBP8069_01766	CFBP8073_01373	CFBP8074_01182	CFBP8078_01486	CFBP8082_01600	CFBP8083_02186	CFBP8084_01459	CFBP8356_01560	CFBP8416_01857	CFBP8417_01676	CFBP8419_01225	CP006696_01128	ConnCreek_00414	Dixon_00399	EB921_00977	ESVL_00483	Fb7_02196	Fillmore_02044	GV156_01067	Griffin1_01435	Hib4_02323	IVIA5235_00330	IVIA65862_00379	IVIA6629_00272	J1a12_01481	LM10_02237	M12_01966	M23_02037	MUL0034_02038	OLS0478_01542
ribBA		Riboflavin biosynthesis protein RibBA	64	64	1	521	5681				1133	1133	1133	ATCC35871_01916	ATCC35879P_02057	AlmaEM3_00538	BB01_00309	BB164_01406	CCPM1_00640	CFBP8069_01754	CFBP8073_01357	CFBP8074_01195	CFBP8078_01499	CFBP8082_01588	CFBP8083_02174	CFBP8084_01447	CFBP8356_01544	CFBP8416_01841	CFBP8417_01690	CFBP8419_01210	CP006696_01114	ConnCreek_00426	Dixon_00386	EB921_00989	ESVL_00497	Fb7_02183	Fillmore_02030	GV156_01055	Griffin1_01421	Hib4_02311	IVIA5235_00318	IVIA65862_00365	IVIA6629_00258	J1a12_01469	LM10_02223	M12_01953	M23_02025	MUL0034_02026	OLS0478_01527
group_6035		hypothetical protein	64	64	1	521	5689				215	224	223	ATCC35871_01921	ATCC35879P_02052	AlmaEM3_00543	BB01_00304	BB164_01401	CCPM1_00645	CFBP8069_01749	CFBP8073_01352	CFBP8074_01201	CFBP8078_01504	CFBP8082_01583	CFBP8083_02169	CFBP8084_01442	CFBP8356_01539	CFBP8416_01836	CFBP8417_01695	CFBP8419_01205	CP006696_01109	ConnCreek_00431	Dixon_00381	EB921_00994	ESVL_00502	Fb7_02178	Fillmore_02025	GV156_01050	Griffin1_01415	Hib4_02306	IVIA5235_00313	IVIA65862_00360	IVIA6629_00253	J1a12_01464	LM10_02218	M12_01948	M23_02020	MUL0034_02021	OLS0478_01522
dapA		4-hydroxy-tetrahydrodipicolinate synthase	64	64	1	521	5700				908	956	955	ATCC35871_01927	ATCC35879P_02045	AlmaEM3_00549	BB01_00298	BB164_01395	CCPM1_00651	CFBP8069_01743	CFBP8073_01345	CFBP8074_01208	CFBP8078_01510	CFBP8082_01577	CFBP8083_02163	CFBP8084_01436	CFBP8356_01534	CFBP8416_01829	CFBP8417_01701	CFBP8419_01200	CP006696_01102	ConnCreek_00437	Dixon_00376	EB921_01000	ESVL_00508	Fb7_02172	Fillmore_02019	GV156_01044	Griffin1_01408	Hib4_02299	IVIA5235_00307	IVIA65862_00354	IVIA6629_00247	J1a12_01457	LM10_02211	M12_01941	M23_02014	MUL0034_02015	OLS0478_01515
group_6038		hypothetical protein	64	64	1	521	5702				545	587	580	ATCC35871_01929	ATCC35879P_02043	AlmaEM3_00551	BB01_00296	BB164_01393	CCPM1_00653	CFBP8069_01741	CFBP8073_01343	CFBP8074_01210	CFBP8078_01512	CFBP8082_01575	CFBP8083_02161	CFBP8084_01434	CFBP8356_01532	CFBP8416_01827	CFBP8417_01703	CFBP8419_01198	CP006696_01100	ConnCreek_00439	Dixon_00374	EB921_01002	ESVL_00510	Fb7_02170	Fillmore_02017	GV156_01042	Griffin1_01406	Hib4_02297	IVIA5235_00305	IVIA65862_00352	IVIA6629_00245	J1a12_01455	LM10_02209	M12_01939	M23_02012	MUL0034_02013	OLS0478_01513
pstC		Phosphate transport system permease protein PstC	64	64	1	521	3944				974	1022	980	ATCC35871_01942	ATCC35879P_01325	AlmaEM3_00431	BB01_01325	BB164_00369	CCPM1_02760	CFBP8069_01871	CFBP8073_01643	CFBP8074_01893	CFBP8078_01762	CFBP8082_01753	CFBP8083_02252	CFBP8084_01623	CFBP8356_01791	CFBP8416_02026	CFBP8417_01858	CFBP8419_02130	CP006696_02567	ConnCreek_01048	Dixon_00533	EB921_01544	ESVL_00575	Fb7_01430	Fillmore_01454	GV156_00428	Griffin1_01636	Hib4_01763	IVIA5235_00485	IVIA65862_00477	IVIA6629_00374	J1a12_02330	LM10_01582	M12_01379	M23_01398	MUL0034_01146	OLS0478_02476
pstA		Phosphate transport system permease protein PstA	64	64	1	521	3943				863	863	863	ATCC35871_01943	ATCC35879P_01324	AlmaEM3_00432	BB01_01324	BB164_00368	CCPM1_02759	CFBP8069_01872	CFBP8073_01642	CFBP8074_01892	CFBP8078_01761	CFBP8082_01754	CFBP8083_02253	CFBP8084_01624	CFBP8356_01790	CFBP8416_02027	CFBP8417_01857	CFBP8419_02129	CP006696_02568	ConnCreek_01047	Dixon_00534	EB921_01543	ESVL_00576	Fb7_01431	Fillmore_01455	GV156_00429	Griffin1_01637	Hib4_01764	IVIA5235_00486	IVIA65862_00478	IVIA6629_00375	J1a12_02331	LM10_01583	M12_01380	M23_01399	MUL0034_01147	OLS0478_02475
pyrF		Orotidine 5'-phosphate decarboxylase	64	64	1	521	4635				734	734	734	ATCC35871_01984	ATCC35879P_00028	AlmaEM3_01046	BB01_00960	BB164_02217	CCPM1_01785	CFBP8069_01620	CFBP8073_01801	CFBP8074_00681	CFBP8078_01954	CFBP8082_00620	CFBP8083_00801	CFBP8084_01842	CFBP8356_01892	CFBP8416_00541	CFBP8417_01971	CFBP8419_01017	CP006696_00220	ConnCreek_01331	Dixon_01567	EB921_02374	ESVL_01491	Fb7_00031	Fillmore_00028	GV156_00028	Griffin1_01910	Hib4_00033	IVIA5235_01051	IVIA65862_01135	IVIA6629_01420	J1a12_00032	LM10_00028	M12_00028	M23_00028	MUL0034_02392	OLS0478_00999
tyrB		Aromatic-amino-acid aminotransferase	64	64	1	521	4637				806	1202	1195	ATCC35871_01985	ATCC35879P_00029	AlmaEM3_01045	BB01_00959	BB164_02216	CCPM1_01784	CFBP8069_01619	CFBP8073_01799	CFBP8074_00680	CFBP8078_01953	CFBP8082_00619	CFBP8083_00800	CFBP8084_01843	CFBP8356_01891	CFBP8416_00542	CFBP8417_01970	CFBP8419_01016	CP006696_00222	ConnCreek_01332	Dixon_01566	EB921_02375	ESVL_01492	Fb7_00032	Fillmore_00029	GV156_00029	Griffin1_01909	Hib4_00034	IVIA5235_01052	IVIA65862_01136	IVIA6629_01421	J1a12_00033	LM10_00029	M12_00029	M23_00029	MUL0034_02391	OLS0478_00998
group_6045		hypothetical protein	64	64	1	521	4640				1259	1259	1259	ATCC35871_01987	ATCC35879P_00031	AlmaEM3_01043	BB01_00957	BB164_02214	CCPM1_01782	CFBP8069_01617	CFBP8073_01797	CFBP8074_00678	CFBP8078_01951	CFBP8082_00617	CFBP8083_00798	CFBP8084_01845	CFBP8356_01889	CFBP8416_00545	CFBP8417_01968	CFBP8419_01014	CP006696_00225	ConnCreek_01334	Dixon_01564	EB921_02377	ESVL_01494	Fb7_00034	Fillmore_00031	GV156_00031	Griffin1_01906	Hib4_00036	IVIA5235_01054	IVIA65862_01138	IVIA6629_01424	J1a12_00036	LM10_00031	M12_00031	M23_00031	MUL0034_02389	OLS0478_00995
tsaB		tRNA threonylcarbamoyladenosine biosynthesis protein TsaB	64	64	1	521	803				689	701	689	ATCC35871_02015	ATCC35879P_01597	AlmaEM3_01855	BB01_01741	BB164_02598	CCPM1_01135	CFBP8069_00960	CFBP8073_01878	CFBP8074_02175	CFBP8078_00403	CFBP8082_01942	CFBP8083_01979	CFBP8084_01601	CFBP8356_01898	CFBP8416_02224	CFBP8417_02026	CFBP8419_01396	CP006696_02146	ConnCreek_02159	Dixon_02261	EB921_01968	ESVL_00282	Fb7_01544	Fillmore_01007	GV156_02039	Griffin1_01998	Hib4_00976	IVIA5235_01010	IVIA65862_01473	IVIA6629_01370	J1a12_01676	LM10_01003	M12_00885	M23_00852	MUL0034_00720	OLS0478_01379
clp		CRP-like protein Clp	64	64	1	521	793				731	800	783	ATCC35871_02024	ATCC35879P_01605	AlmaEM3_01846	BB01_01750	BB164_02607	CCPM1_01127	CFBP8069_00951	CFBP8073_01887	CFBP8074_02166	CFBP8078_00394	CFBP8082_01933	CFBP8083_01970	CFBP8084_01592	CFBP8356_01907	CFBP8416_02233	CFBP8417_02017	CFBP8419_01405	CP006696_02138	ConnCreek_02168	Dixon_02252	EB921_01977	ESVL_00291	Fb7_01536	Fillmore_01016	GV156_02048	Griffin1_01989	Hib4_00984	IVIA5235_01001	IVIA65862_01085	IVIA6629_00961	J1a12_01684	LM10_01012	M12_00894	M23_00861	MUL0034_00729	OLS0478_01371
group_6056		hypothetical protein	64	64	1	521	776				170	428	403	ATCC35871_02033	ATCC35879P_01613	AlmaEM3_01836	BB01_01760	BB164_02617	CCPM1_01119	CFBP8069_00943	CFBP8073_01895	CFBP8074_02160	CFBP8078_00384	CFBP8082_01925	CFBP8083_01962	CFBP8084_01584	CFBP8356_01916	CFBP8416_02245	CFBP8417_02007	CFBP8419_01414	CP006696_02130	ConnCreek_02176	Dixon_02242	EB921_01985	ESVL_00301	Fb7_01529	Fillmore_01026	GV156_02056	Griffin1_01979	Hib4_00991	IVIA5235_00993	IVIA65862_01095	IVIA6629_00971	J1a12_01689	LM10_01022	M12_00904	M23_00869	MUL0034_00737	OLS0478_01366
tolB_1		Tol-Pal system protein TolB	64	64	1	521	4599				2372	2387	2386	ATCC35871_02043	ATCC35879P_00012	AlmaEM3_00627	BB01_01458	BB164_02232	CCPM1_01800	CFBP8069_01635	CFBP8073_01817	CFBP8074_02062	CFBP8078_02224	CFBP8082_00636	CFBP8083_00817	CFBP8084_01926	CFBP8356_01855	CFBP8416_02180	CFBP8417_01926	CFBP8419_01033	CP006696_00204	ConnCreek_01315	Dixon_01582	EB921_02007	ESVL_00984	Fb7_00014	Fillmore_00013	GV156_00012	Griffin1_01926	Hib4_00013	IVIA5235_00586	IVIA65862_01045	IVIA6629_00920	J1a12_00013	LM10_00013	M12_00013	M23_00012	MUL0034_02408	OLS0478_02388
group_6058	exbD_2	Biopolymer transport protein ExbD	64	64	1	521	4595				410	422	419	ATCC35871_02045	ATCC35879P_00010	AlmaEM3_00629	BB01_01456	BB164_02234	CCPM1_01802	CFBP8069_01637	CFBP8073_01819	CFBP8074_02060	CFBP8078_02226	CFBP8082_00638	CFBP8083_00819	CFBP8084_01924	CFBP8356_01853	CFBP8416_02178	CFBP8417_01928	CFBP8419_01035	CP006696_00202	ConnCreek_01313	Dixon_01584	EB921_02005	ESVL_00982	Fb7_00012	Fillmore_00011	GV156_00010	Griffin1_01928	Hib4_00011	IVIA5235_00584	IVIA65862_01043	IVIA6629_00918	J1a12_00011	LM10_00011	M12_00011	M23_00010	MUL0034_02410	OLS0478_02386
xpsD		Secretin XpsD	64	64	1	521	813				2294	2327	2326	ATCC35871_02110	ATCC35879P_01585	AlmaEM3_01865	BB01_00963	BB164_02587	CCPM1_01141	CFBP8069_02098	CFBP8073_02039	CFBP8074_00002	CFBP8078_00409	CFBP8082_00781	CFBP8083_00002	CFBP8084_02104	CFBP8356_00303	CFBP8416_00772	CFBP8417_00210	CFBP8419_01390	CP006696_02152	ConnCreek_02153	Dixon_02267	EB921_01253	ESVL_00276	Fb7_01551	Fillmore_01001	GV156_02031	Griffin1_00148	Hib4_00970	IVIA5235_01167	IVIA65862_00608	IVIA6629_00470	J1a12_01670	LM10_00997	M12_00879	M23_00846	MUL0034_00714	OLS0478_01386
group_6070		hypothetical protein	64	64	1	521	816				1133	1172	1136	ATCC35871_02113	ATCC35879P_01583	AlmaEM3_01868	BB01_00966	BB164_02584	CCPM1_01144	CFBP8069_02101	CFBP8073_02042	CFBP8074_00005	CFBP8078_00412	CFBP8082_00778	CFBP8083_00005	CFBP8084_02101	CFBP8356_00306	CFBP8416_00775	CFBP8417_00207	CFBP8419_01387	CP006696_02155	ConnCreek_02150	Dixon_02270	EB921_01256	ESVL_00273	Fb7_01554	Fillmore_00998	GV156_02028	Griffin1_00151	Hib4_00967	IVIA5235_01170	IVIA65862_00605	IVIA6629_00467	J1a12_01667	LM10_00994	M12_00876	M23_00843	MUL0034_00711	OLS0478_01389
group_6071		hypothetical protein	64	64	1	521	818				617	626	622	ATCC35871_02115	ATCC35879P_01581	AlmaEM3_01870	BB01_00968	BB164_02582	CCPM1_01146	CFBP8069_02103	CFBP8073_02044	CFBP8074_00007	CFBP8078_00414	CFBP8082_00776	CFBP8083_00007	CFBP8084_02099	CFBP8356_00308	CFBP8416_00777	CFBP8417_00205	CFBP8419_01385	CP006696_02157	ConnCreek_02148	Dixon_02272	EB921_01258	ESVL_00271	Fb7_01556	Fillmore_00996	GV156_02026	Griffin1_00153	Hib4_00965	IVIA5235_01172	IVIA65862_00603	IVIA6629_00465	J1a12_01665	LM10_00992	M12_00874	M23_00841	MUL0034_00709	OLS0478_01391
group_6072		hypothetical protein	64	64	1	521	819				398	398	398	ATCC35871_02116	ATCC35879P_01580	AlmaEM3_01871	BB01_00969	BB164_02581	CCPM1_01147	CFBP8069_02104	CFBP8073_02045	CFBP8074_00008	CFBP8078_00415	CFBP8082_00775	CFBP8083_00008	CFBP8084_02098	CFBP8356_00309	CFBP8416_00778	CFBP8417_00204	CFBP8419_01384	CP006696_02158	ConnCreek_02147	Dixon_02273	EB921_01259	ESVL_00270	Fb7_01557	Fillmore_00995	GV156_02025	Griffin1_00154	Hib4_00964	IVIA5235_01173	IVIA65862_00602	IVIA6629_00464	J1a12_01664	LM10_00991	M12_00873	M23_00840	MUL0034_00708	OLS0478_01392
group_6080		hypothetical protein	64	64	1	521	4628				950	956	950	ATCC35871_02186	ATCC35879P_00023	AlmaEM3_00617	BB01_01468	BB164_02221	CCPM1_01789	CFBP8069_01624	CFBP8073_01806	CFBP8074_02077	CFBP8078_02203	CFBP8082_00625	CFBP8083_00805	CFBP8084_01936	CFBP8356_01866	CFBP8416_02190	CFBP8417_01915	CFBP8419_01021	CP006696_00215	ConnCreek_01327	Dixon_01571	EB921_02019	ESVL_00995	Fb7_00027	Fillmore_00024	GV156_00024	Griffin1_01915	Hib4_00029	IVIA5235_00598	IVIA65862_01677	IVIA6629_01383	J1a12_00028	LM10_00024	M12_00024	M23_00024	MUL0034_02396	OLS0478_02403
yhhT		Putative transport protein YhhT	64	64	1	521	4984				1109	1163	1111	ATCC35871_01507	ATCC35879P_00251	AlmaEM3_00820	BB01_01535	BB164_02067	CCPM1_02525	CFBP8069_01214	CFBP8073_00413	CFBP8074_01840	CFBP8078_00865	CFBP8082_01107	CFBP8083_00578	CFBP8084_01245	CFBP8356_01137	CFBP8416_01461	CFBP8417_01069	CFBP8419_00463	CP006696_00446	ConnCreek_01555	Dixon_01341	EB921_01954	ESVL_02085	Fb7_00256	Fillmore_00313	GV156_00251	Griffin1_00696	Hib4_00246	IVIA5235_02219	IVIA65862_00016	IVIA6629_02050	J1a12_00253	LM10_00310	M12_00254	M23_00250	MUL0034_02166	OLS0478_00340
entS		Enterobactin exporter EntS	64	64	1	521	7121				500	1256	1238	ATCC35871_01576	ATCC35879P_00319	AlmaEM3_00752	BB01_01606	BB164_01997	CCPM1_00071	CFBP8069_01283	CFBP8073_00482	CFBP8074_01233	CFBP8078_00795	CFBP8082_01039	CFBP8083_00510	CFBP8084_00420	CFBP8356_01068	CFBP8416_01536	CFBP8417_01140	CFBP8419_00393	CP006696_00515	ConnCreek_01624	Dixon_01274	EB921_01886	ESVL_02153	Fb7_02072	Fillmore_00381	GV156_00320	Griffin1_00623	Hib4_02275	IVIA5235_02150	IVIA65862_00908	IVIA6629_02122	J1a12_01433	LM10_00377	M12_00324	M23_00319	MUL0034_00145	OLS0478_01489
proA		Gamma-glutamyl phosphate reductase	64	64	1	521	7147				1247	1307	1273	ATCC35871_01588	ATCC35879P_00332	AlmaEM3_00740	BB01_01618	BB164_01981	CCPM1_00084	CFBP8069_02139	CFBP8073_00495	CFBP8074_01245	CFBP8078_00783	CFBP8082_01026	CFBP8083_00497	CFBP8084_00432	CFBP8356_01974	CFBP8416_02340	CFBP8417_01152	CFBP8419_00382	CP006696_00527	ConnCreek_01637	Dixon_01262	EB921_01873	ESVL_02165	Fb7_02056	Fillmore_00393	GV156_01520	Griffin1_00611	Hib4_02264	IVIA5235_02137	IVIA65862_00920	IVIA6629_02134	J1a12_01420	LM10_00389	M12_00336	M23_00332	MUL0034_00157	OLS0478_00287
cysW		Sulfate transport system permease protein CysW	64	64	1	521	1101				788	980	950	ATCC35871_00410	ATCC35879P_00673	AlmaEM3_00371	BB01_00483	BB164_02411	CCPM1_01306	CFBP8069_00257	CFBP8073_00149	CFBP8074_00170	CFBP8078_01206	CFBP8082_00038	CFBP8083_00165	CFBP8084_01294	CFBP8356_00205	CFBP8416_00952	CFBP8417_00043	CFBP8419_00039	CP006696_00865	ConnCreek_01988	Dixon_02434	EB921_00397	ESVL_01871	Fb7_01725	Fillmore_00834	GV156_01865	Griffin1_01556	Hib4_01958	IVIA5235_01330	IVIA65862_01776	IVIA6629_01728	J1a12_01103	LM10_00769	M12_00711	M23_00682	MUL0034_00489	OLS0478_02194
rlmH		Ribosomal RNA large subunit methyltransferase H	64	64	1	521	5120				473	476	473	ATCC35871_00887	ATCC35879P_00735	AlmaEM3_01660	BB01_00209	BB164_01379	CCPM1_01844	CFBP8069_02003	CFBP8073_01567	CFBP8074_01664	CFBP8078_01630	CFBP8082_01977	CFBP8083_01424	CFBP8084_02048	CFBP8356_01743	CFBP8416_00531	CFBP8417_01773	CFBP8419_01186	CP006696_01774	ConnCreek_00469	Dixon_00273	EB921_00907	ESVL_01182	Fb7_00313	Fillmore_02002	GV156_01011	Griffin1_01120	Hib4_00303	IVIA5235_01621	IVIA65862_00844	IVIA6629_01303	J1a12_00312	LM10_02194	M12_01924	M23_01982	MUL0034_01760	OLS0478_00399
pasI		Persistence and stress-resistance antitoxin PasI	64	64	1	521	8696				254	275	269	ATCC35871_01697	ATCC35879P_01116	AlmaEM3_01516	BB01_01946	BB164_00987	CCPM1_02291	CFBP8069_01506	CFBP8073_01314	CFBP8074_01533	CFBP8078_01693	CFBP8082_01511	CFBP8083_00891	CFBP8084_01363	CFBP8356_01445	CFBP8416_01755	CFBP8417_01531	CFBP8419_01796	CP006696_02260	ConnCreek_00848	Dixon_00733	EB921_00285	ESVL_00338	Fb7_00743	Fillmore_01640	GV156_00630	Griffin1_01158	Hib4_00734	IVIA5235_00242	IVIA65862_00115	IVIA6629_00127	J1a12_00739	LM10_01767	M12_01560	M23_01604	MUL0034_01345	OLS0478_00738
nfi		Endonuclease V	64	64	1	521	122				719	788	730	ATCC35871_00139	ATCC35879P_01775	AlmaEM3_02201	BB01_01513	BB164_00639	CCPM1_00922	CFBP8069_00750	CFBP8073_01246	CFBP8074_01133	CFBP8078_01849	CFBP8082_01877	CFBP8083_01800	CFBP8084_01872	CFBP8356_00438	CFBP8416_02110	CFBP8417_01904	CFBP8419_01443	CP006696_01938	ConnCreek_02366	Dixon_01027	EB921_01121	ESVL_00635	Fb7_01224	Fillmore_01225	GV156_02222	Griffin1_01780	Hib4_01279	IVIA5235_01799	IVIA65862_00892	IVIA6629_00569	J1a12_02260	LM10_01217	M12_01096	M23_01032	MUL0034_00939	OLS0478_00100
rsmB		Ribosomal RNA small subunit methyltransferase B	64	64	1	521	5651				1283	1295	1291	ATCC35871_01898	ATCC35879P_02075	AlmaEM3_00519	BB01_00328	BB164_01426	CCPM1_00621	CFBP8069_01771	CFBP8073_01378	CFBP8074_01176	CFBP8078_01481	CFBP8082_01605	CFBP8083_02191	CFBP8084_01464	CFBP8356_01565	CFBP8416_01863	CFBP8417_01671	CFBP8419_01230	CP006696_01133	ConnCreek_00409	Dixon_00404	EB921_00972	ESVL_00478	Fb7_02203	Fillmore_02049	GV156_01072	Griffin1_01441	Hib4_02328	IVIA5235_00335	IVIA65862_00384	IVIA6629_00277	J1a12_01490	LM10_02242	M12_01971	M23_02042	MUL0034_02043	OLS0478_01548
murE		UDP-N-acetylmuramoyl-L-alanyl-D-glutamate--2,6-diaminopimelate ligase	64	64	1	521	3560				1472	1490	1476	ATCC35871_00851	ATCC35879P_02220	AlmaEM3_00246	BB01_01250	BB164_01616	CCPM1_00458	CFBP8069_00469	CFBP8073_01047	CFBP8074_00951	CFBP8078_00347	CFBP8082_00411	CFBP8083_01323	CFBP8084_00338	CFBP8356_00135	CFBP8416_00037	CFBP8417_00453	CFBP8419_00733	CP006696_02715	ConnCreek_00272	Dixon_01701	EB921_00601	ESVL_00935	Fb7_02337	Fillmore_02188	GV156_01214	Griffin1_01240	Hib4_02470	IVIA5235_00719	IVIA65862_00255	IVIA6629_00628	J1a12_02476	LM10_02386	M12_02118	M23_02179	MUL0034_00064	OLS0478_01853
yidC		Membrane protein insertase YidC	64	64	1	521	4579				1691	1706	1697	ATCC35871_02058	ATCC35879P_02521	AlmaEM3_00642	BB01_01443	BB164_02247	CCPM1_01814	CFBP8069_01649	CFBP8073_01832	CFBP8074_02047	CFBP8078_02042	CFBP8082_00650	CFBP8083_00831	CFBP8084_01911	CFBP8356_01840	CFBP8416_02165	CFBP8417_01941	CFBP8419_01048	CP006696_00189	ConnCreek_01301	Dixon_01597	EB921_01992	ESVL_00970	Fb7_02694	Fillmore_02481	GV156_01515	Griffin1_01941	Hib4_02814	IVIA5235_00572	IVIA65862_01031	IVIA6629_00906	J1a12_02829	LM10_02678	M12_02408	M23_02480	MUL0034_02423	OLS0478_02373
group_6173		hypothetical protein	64	64	1	521	4978				2027	2069	2055	ATCC35871_01503	ATCC35879P_00247	AlmaEM3_00824	BB01_01531	BB164_02071	CCPM1_02521	CFBP8069_01210	CFBP8073_00409	CFBP8074_01844	CFBP8078_00869	CFBP8082_01111	CFBP8083_00582	CFBP8084_01249	CFBP8356_01141	CFBP8416_01457	CFBP8417_01065	CFBP8419_00467	CP006696_00442	ConnCreek_01551	Dixon_01345	EB921_01958	ESVL_02081	Fb7_00252	Fillmore_00309	GV156_00247	Griffin1_00700	Hib4_00242	IVIA5235_02223	IVIA65862_00012	IVIA6629_02046	J1a12_00249	LM10_00306	M12_00250	M23_00246	MUL0034_02170	OLS0478_00336
mpl		UDP-N-acetylmuramate--L-alanyl-gamma-D-glutamyl-meso-2,6-diaminoheptandioate ligase	64	64	1	521	4976				1301	1484	1410	ATCC35871_01502	ATCC35879P_00246	AlmaEM3_00825	BB01_01530	BB164_02072	CCPM1_02520	CFBP8069_01209	CFBP8073_00408	CFBP8074_01845	CFBP8078_00870	CFBP8082_01112	CFBP8083_00583	CFBP8084_01250	CFBP8356_01142	CFBP8416_01456	CFBP8417_01064	CFBP8419_00468	CP006696_00441	ConnCreek_01550	Dixon_01346	EB921_01959	ESVL_02080	Fb7_00251	Fillmore_00308	GV156_00246	Griffin1_00701	Hib4_00241	IVIA5235_02224	IVIA65862_00011	IVIA6629_02045	J1a12_00248	LM10_00305	M12_00249	M23_00245	MUL0034_02171	OLS0478_00335
hemW		Heme chaperone HemW	64	64	1	521	836				989	1220	1147	ATCC35871_00264	ATCC35879P_01568	AlmaEM3_01886	BB01_00983	BB164_02566	CCPM1_01159	CFBP8069_02250	CFBP8073_00007	CFBP8074_00021	CFBP8078_00429	CFBP8082_00763	CFBP8083_00020	CFBP8084_02157	CFBP8356_00321	CFBP8416_00796	CFBP8417_00190	CFBP8419_01372	CP006696_02170	ConnCreek_02135	Dixon_02287	EB921_01271	ESVL_00256	Fb7_01570	Fillmore_00981	GV156_02013	Griffin1_00169	Hib4_00952	IVIA5235_01185	IVIA65862_00588	IVIA6629_00450	J1a12_01651	LM10_00977	M12_00859	M23_00828	MUL0034_00694	OLS0478_01406
exbD_2		Biopolymer transport protein ExbD	64	64	1	521	4598				410	419	410	ATCC35871_02044	ATCC35879P_00011	AlmaEM3_00628	BB01_01457	BB164_02233	CCPM1_01801	CFBP8069_01636	CFBP8073_01818	CFBP8074_02061	CFBP8078_02225	CFBP8082_00637	CFBP8083_00818	CFBP8084_01925	CFBP8356_01854	CFBP8416_02179	CFBP8417_01927	CFBP8419_01034	CP006696_00203	ConnCreek_01314	Dixon_01583	EB921_02006	ESVL_00983	Fb7_00013	Fillmore_00012	GV156_00011	Griffin1_01927	Hib4_00012	IVIA5235_00585	IVIA65862_01044	IVIA6629_00919	J1a12_00012	LM10_00012	M12_00012	M23_00011	MUL0034_02409	OLS0478_02387
group_6260		hypothetical protein	64	64	1	521	937				842	1139	1122	ATCC35871_00321	ATCC35879P_01508	AlmaEM3_01943	BB01_01040	BB164_02503	CCPM1_01217	CFBP8069_00345	CFBP8073_00065	CFBP8074_00079	CFBP8078_00488	CFBP8082_00705	CFBP8083_00079	CFBP8084_01029	CFBP8356_00381	CFBP8416_00860	CFBP8417_00132	CFBP8419_01313	CP006696_00998	ConnCreek_02077	Dixon_02345	EB921_01330	ESVL_01784	Fb7_01633	Fillmore_00923	GV156_01953	Griffin1_00229	Hib4_00892	IVIA5235_01243	IVIA65862_01864	IVIA6629_01816	J1a12_01009	LM10_00861	M12_00800	M23_00770	MUL0034_00634	OLS0478_02281
group_6261		hypothetical protein	64	64	1	521	592				1118	1211	1183	ATCC35871_01864	ATCC35879P_00630	AlmaEM3_02060	BB01_01374	BB164_02333	CCPM1_01350	CFBP8069_00216	CFBP8073_00190	CFBP8074_00209	CFBP8078_01392	CFBP8082_00079	CFBP8083_00206	CFBP8084_01984	CFBP8356_00247	CFBP8416_01662	CFBP8417_00997	CFBP8419_00083	CP006696_00823	ConnCreek_01947	Dixon_02510	EB921_00462	ESVL_00209	Fb7_01768	Fillmore_00759	GV156_01824	Griffin1_01586	Hib4_01996	IVIA5235_01371	IVIA65862_01025	IVIA6629_00502	J1a12_01146	LM10_00694	M12_00635	M23_00640	MUL0034_00446	OLS0478_02154
gph		Phosphorylated carbohydrates phosphatase	64	64	1	521	7588				677	680	677	ATCC35871_00506	ATCC35879P_00546	AlmaEM3_01370	BB01_02183	BB164_02836	CCPM1_01433	CFBP8069_00117	CFBP8073_01675	CFBP8074_00702	CFBP8078_00643	CFBP8082_00159	CFBP8083_00290	CFBP8084_00463	CFBP8356_00677	CFBP8416_01019	CFBP8417_00609	CFBP8419_00181	CP006696_00737	ConnCreek_01847	Dixon_00332	EB921_00768	ESVL_01954	Fb7_01865	Fillmore_00607	GV156_01730	Griffin1_00301	Hib4_02089	IVIA5235_01864	IVIA65862_02038	IVIA6629_01997	J1a12_01238	LM10_00610	M12_00555	M23_00541	MUL0034_00366	OLS0478_01092
bepA_2		Beta-barrel assembly-enhancing protease	64	64	1	521	3908				2072	2075	2072	ATCC35871_01965	ATCC35879P_01302	AlmaEM3_00456	BB01_01300	BB164_00347	CCPM1_02738	CFBP8069_01893	CFBP8073_01619	CFBP8074_01870	CFBP8078_01738	CFBP8082_01776	CFBP8083_02275	CFBP8084_01644	CFBP8356_01767	CFBP8416_02050	CFBP8417_01835	CFBP8419_02106	CP006696_02590	ConnCreek_01027	Dixon_00556	EB921_01522	ESVL_00598	Fb7_01454	Fillmore_01478	GV156_00450	Griffin1_01658	Hib4_01784	IVIA5235_00508	IVIA65862_00503	IVIA6629_00400	J1a12_02354	LM10_01606	M12_01400	M23_01420	MUL0034_01168	OLS0478_02456
group_6285		hypothetical protein	64	64	1	521	8479				443	464	451	ATCC35871_02126	ATCC35879P_01165	AlmaEM3_00696	BB01_01884	BB164_00398	CCPM1_02340	CFBP8069_01457	CFBP8073_02111	CFBP8074_02197	CFBP8078_02127	CFBP8082_02092	CFBP8083_00940	CFBP8084_00889	CFBP8356_02026	CFBP8416_02320	CFBP8417_02134	CFBP8419_01843	CP006696_02202	ConnCreek_00898	Dixon_00844	EB921_01030	ESVL_01036	Fb7_00779	Fillmore_01427	GV156_00580	Griffin1_02057	Hib4_00769	IVIA5235_01129	IVIA65862_01358	IVIA6629_00998	J1a12_00774	LM10_01554	M12_01350	M23_01555	MUL0034_01295	OLS0478_00705
mrcB		Penicillin-binding protein 1B	64	64	1	521	3427				2351	2576	2385	ATCC35871_01747	ATCC35879P_02136	AlmaEM3_00331	BB01_00136	BB164_01522	CCPM1_00545	CFBP8069_00386	CFBP8073_01146	CFBP8074_00867	CFBP8078_01380	CFBP8082_00495	CFBP8083_01406	CFBP8084_01175	CFBP8356_01477	CFBP8416_01960	CFBP8417_01637	CFBP8419_00811	CP006696_02638	ConnCreek_00357	Dixon_01613	EB921_01816	ESVL_00390	Fb7_02253	Fillmore_02100	GV156_01128	Griffin1_01278	Hib4_02389	IVIA5235_00635	IVIA65862_00173	IVIA6629_00182	J1a12_02395	LM10_02297	M12_02027	M23_02095	MUL0034_02096	OLS0478_01323
group_6359		hypothetical protein	64	64	1	521	9504				551	650	648	ATCC35871_00027	ATCC35879P_01671	AlmaEM3_02149	BB01_02412	BB164_00749	CCPM1_01029	CFBP8069_00855	CFBP8073_01758	CFBP8074_01027	CFBP8078_01912	CFBP8082_01990	CFBP8083_01904	CFBP8084_01788	CFBP8356_00540	CFBP8416_02136	CFBP8417_01234	CFBP8419_01545	CP006696_02040	ConnCreek_02262	Dixon_01128	EB921_00183	ESVL_02459	Fb7_01327	Fillmore_01122	GV156_02116	Griffin1_00943	Hib4_01169	IVIA5235_01696	IVIA65862_02333	IVIA6629_02317	J1a12_02156	LM10_01114	M12_00995	M23_00928	MUL0034_00831	OLS0478_00205
fis		DNA-binding protein Fis	64	64	1	521	9506				272	272	272	ATCC35871_00029	ATCC35879P_01673	AlmaEM3_02151	BB01_02410	BB164_00747	CCPM1_01027	CFBP8069_00853	CFBP8073_01760	CFBP8074_01029	CFBP8078_01914	CFBP8082_01992	CFBP8083_01902	CFBP8084_01786	CFBP8356_00538	CFBP8416_02134	CFBP8417_01232	CFBP8419_01543	CP006696_02038	ConnCreek_02264	Dixon_01126	EB921_00181	ESVL_02457	Fb7_01325	Fillmore_01124	GV156_02118	Griffin1_00941	Hib4_01171	IVIA5235_01698	IVIA65862_02335	IVIA6629_02319	J1a12_02158	LM10_01116	M12_00997	M23_00930	MUL0034_00833	OLS0478_00203
group_6361		hypothetical protein	64	64	1	521	9515				1034	1034	1034	ATCC35871_00035	ATCC35879P_01679	AlmaEM3_02157	BB01_02404	BB164_00742	CCPM1_01021	CFBP8069_00847	CFBP8073_01766	CFBP8074_01034	CFBP8078_01919	CFBP8082_01998	CFBP8083_01896	CFBP8084_01780	CFBP8356_00533	CFBP8416_02128	CFBP8417_01227	CFBP8419_01538	CP006696_02032	ConnCreek_02270	Dixon_01121	EB921_00175	ESVL_02452	Fb7_01320	Fillmore_01129	GV156_02124	Griffin1_00935	Hib4_01176	IVIA5235_01704	IVIA65862_02341	IVIA6629_02325	J1a12_02163	LM10_01121	M12_01002	M23_00936	MUL0034_00839	OLS0478_00198
rlmB		23S rRNA (guanosine-2'-O-)-methyltransferase RlmB	64	64	1	521	9528				749	749	749	ATCC35871_00041	ATCC35879P_01686	AlmaEM3_02164	BB01_02397	BB164_00734	CCPM1_01014	CFBP8069_00840	CFBP8073_01774	CFBP8074_01041	CFBP8078_01925	CFBP8082_02005	CFBP8083_01889	CFBP8084_01773	CFBP8356_00526	CFBP8416_02122	CFBP8417_01221	CFBP8419_01531	CP006696_02026	ConnCreek_02277	Dixon_01115	EB921_00168	ESVL_02446	Fb7_01314	Fillmore_01135	GV156_02131	Griffin1_00929	Hib4_01183	IVIA5235_01711	IVIA65862_02347	IVIA6629_02331	J1a12_02168	LM10_01127	M12_01008	M23_00943	MUL0034_00846	OLS0478_00191
yrdA		Protein YrdA	64	64	1	521	9533				563	578	563	ATCC35871_00042	ATCC35879P_01687	AlmaEM3_02165	BB01_02396	BB164_00733	CCPM1_01013	CFBP8069_00839	CFBP8073_01775	CFBP8074_01043	CFBP8078_01926	CFBP8082_02006	CFBP8083_01888	CFBP8084_01770	CFBP8356_00525	CFBP8416_02121	CFBP8417_01220	CFBP8419_01530	CP006696_02025	ConnCreek_02278	Dixon_01114	EB921_00167	ESVL_02445	Fb7_01313	Fillmore_01136	GV156_02132	Griffin1_00928	Hib4_01184	IVIA5235_01712	IVIA65862_02348	IVIA6629_02332	J1a12_02169	LM10_01128	M12_01009	M23_00944	MUL0034_00849	OLS0478_00190
group_6364		hypothetical protein	64	64	1	521	9542				893	893	893	ATCC35871_00045	ATCC35879P_01691	AlmaEM3_02287	BB01_02393	BB164_00730	CCPM1_01009	CFBP8069_00835	CFBP8073_01451	CFBP8074_01047	CFBP8078_01886	CFBP8082_02052	CFBP8083_01884	CFBP8084_01547	CFBP8356_00522	CFBP8416_02015	CFBP8417_01216	CFBP8419_01527	CP006696_02022	ConnCreek_02282	Dixon_01110	EB921_01038	ESVL_02442	Fb7_01309	Fillmore_01139	GV156_02136	Griffin1_00925	Hib4_01189	IVIA5235_01716	IVIA65862_02351	IVIA6629_02335	J1a12_02173	LM10_01131	M12_01012	M23_00948	MUL0034_00852	OLS0478_00186
trmL		tRNA (cytidine(34)-2'-O)-methyltransferase	64	64	1	521	9548				449	578	462	ATCC35871_00051	ATCC35879P_01699	AlmaEM3_02282	BB01_02388	BB164_00723	CCPM1_01000	CFBP8069_00827	CFBP8073_01442	CFBP8074_01053	CFBP8078_01882	CFBP8082_02044	CFBP8083_01876	CFBP8084_01542	CFBP8356_00515	CFBP8416_02010	CFBP8417_01212	CFBP8419_01520	CP006696_02015	ConnCreek_02289	Dixon_01106	EB921_01045	ESVL_02438	Fb7_01304	Fillmore_01143	GV156_02144	Griffin1_00921	Hib4_01195	IVIA5235_01723	IVIA65862_02355	IVIA6629_02340	J1a12_02179	LM10_01135	M12_01016	M23_00956	MUL0034_00857	OLS0478_00180
oleA		Acyl-CoA:acyl-CoA alkyltransferase	64	64	1	521	9550				818	1016	1012	ATCC35871_00053	ATCC35879P_01701	AlmaEM3_02280	BB01_02386	BB164_00721	CCPM1_00998	CFBP8069_00825	CFBP8073_01440	CFBP8074_01055	CFBP8078_01880	CFBP8082_02042	CFBP8083_01874	CFBP8084_01540	CFBP8356_00513	CFBP8416_02008	CFBP8417_01210	CFBP8419_01518	CP006696_02013	ConnCreek_02291	Dixon_01104	EB921_01047	ESVL_02436	Fb7_01302	Fillmore_01145	GV156_02146	Griffin1_00919	Hib4_01197	IVIA5235_01725	IVIA65862_02357	IVIA6629_02342	J1a12_02181	LM10_01137	M12_01018	M23_00958	MUL0034_00859	OLS0478_00178
group_6367		hypothetical protein	64	64	1	521	9567				875	899	896	ATCC35871_00069	ATCC35879P_01710	AlmaEM3_02265	BB01_02371	BB164_00705	CCPM1_00988	CFBP8069_00815	CFBP8073_01430	CFBP8074_01066	CFBP8078_01864	CFBP8082_01951	CFBP8083_01865	CFBP8084_01528	CFBP8356_00504	CFBP8416_01993	CFBP8417_01196	CFBP8419_01509	CP006696_02001	ConnCreek_02300	Dixon_01091	EB921_01056	ESVL_02422	Fb7_01290	Fillmore_01160	GV156_02156	Griffin1_00906	Hib4_01209	IVIA5235_01734	IVIA65862_02371	IVIA6629_02357	J1a12_02191	LM10_01152	M12_01031	M23_00967	MUL0034_00873	OLS0478_00168
tktA		Transketolase 1	64	64	1	521	9597				2000	2060	2009	ATCC35871_00091	ATCC35879P_01730	AlmaEM3_02244	BB01_02350	BB164_00682	CCPM1_00968	CFBP8069_00795	CFBP8073_01410	CFBP8074_01087	CFBP8078_02051	CFBP8082_02247	CFBP8083_01845	CFBP8084_01508	CFBP8356_00484	CFBP8416_01967	CFBP8417_01175	CFBP8419_01489	CP006696_01981	ConnCreek_02321	Dixon_01069	EB921_01076	ESVL_02401	Fb7_01269	Fillmore_01182	GV156_02177	Griffin1_00885	Hib4_01230	IVIA5235_01754	IVIA65862_02392	IVIA6629_02378	J1a12_02212	LM10_01174	M12_01053	M23_00987	MUL0034_00893	OLS0478_00147
nadA		Quinolinate synthase A	64	64	1	521	174				1001	1046	1009	ATCC35871_00107	ATCC35879P_01740	AlmaEM3_02233	BB01_01481	BB164_00671	CCPM1_00958	CFBP8069_00785	CFBP8073_01214	CFBP8074_01098	CFBP8078_01817	CFBP8082_01842	CFBP8083_01835	CFBP8084_01498	CFBP8356_00473	CFBP8416_02078	CFBP8417_01872	CFBP8419_01478	CP006696_01971	ConnCreek_02331	Dixon_01059	EB921_01086	ESVL_00667	Fb7_01255	Fillmore_01193	GV156_02187	Griffin1_01812	Hib4_01247	IVIA5235_01764	IVIA65862_00860	IVIA6629_00537	J1a12_02227	LM10_01185	M12_01064	M23_00997	MUL0034_00903	OLS0478_00132
group_6372		hypothetical protein	64	64	1	521	145				473	473	473	ATCC35871_00120	ATCC35879P_01756	AlmaEM3_02220	BB01_01494	BB164_00658	CCPM1_00942	CFBP8069_00769	CFBP8073_01227	CFBP8074_01114	CFBP8078_01830	CFBP8082_01858	CFBP8083_01819	CFBP8084_01891	CFBP8356_00457	CFBP8416_02091	CFBP8417_01885	CFBP8419_01462	CP006696_01957	ConnCreek_02347	Dixon_01046	EB921_01102	ESVL_00654	Fb7_01243	Fillmore_01206	GV156_02203	Griffin1_01799	Hib4_01260	IVIA5235_01780	IVIA65862_00873	IVIA6629_00550	J1a12_02241	LM10_01198	M12_01077	M23_01013	MUL0034_00920	OLS0478_00119
ftsY		Signal recognition particle receptor FtsY	64	64	1	521	144				1193	1211	1193	ATCC35871_00121	ATCC35879P_01757	AlmaEM3_02219	BB01_01495	BB164_00657	CCPM1_00941	CFBP8069_00768	CFBP8073_01228	CFBP8074_01115	CFBP8078_01831	CFBP8082_01859	CFBP8083_01818	CFBP8084_01890	CFBP8356_00456	CFBP8416_02092	CFBP8417_01886	CFBP8419_01461	CP006696_01956	ConnCreek_02348	Dixon_01045	EB921_01103	ESVL_00653	Fb7_01242	Fillmore_01207	GV156_02204	Griffin1_01798	Hib4_01261	IVIA5235_01781	IVIA65862_00874	IVIA6629_00551	J1a12_02242	LM10_01199	M12_01078	M23_01014	MUL0034_00921	OLS0478_00118
mutY		Adenine DNA glycosylase	64	64	1	521	143				1049	1049	1049	ATCC35871_00122	ATCC35879P_01758	AlmaEM3_02218	BB01_01496	BB164_00656	CCPM1_00940	CFBP8069_00767	CFBP8073_01229	CFBP8074_01116	CFBP8078_01832	CFBP8082_01860	CFBP8083_01817	CFBP8084_01889	CFBP8356_00455	CFBP8416_02093	CFBP8417_01887	CFBP8419_01460	CP006696_01955	ConnCreek_02349	Dixon_01044	EB921_01104	ESVL_00652	Fb7_01241	Fillmore_01208	GV156_02205	Griffin1_01797	Hib4_01262	IVIA5235_01782	IVIA65862_00875	IVIA6629_00552	J1a12_02243	LM10_01200	M12_01079	M23_01015	MUL0034_00922	OLS0478_00117
group_6375		putative Fe(2+)-trafficking protein	64	64	1	521	142				272	317	316	ATCC35871_00123	ATCC35879P_01759	AlmaEM3_02217	BB01_01497	BB164_00655	CCPM1_00939	CFBP8069_00766	CFBP8073_01230	CFBP8074_01117	CFBP8078_01833	CFBP8082_01861	CFBP8083_01816	CFBP8084_01888	CFBP8356_00454	CFBP8416_02094	CFBP8417_01888	CFBP8419_01459	CP006696_01954	ConnCreek_02350	Dixon_01043	EB921_01105	ESVL_00651	Fb7_01240	Fillmore_01209	GV156_02206	Griffin1_01796	Hib4_01263	IVIA5235_01783	IVIA65862_00876	IVIA6629_00553	J1a12_02244	LM10_01201	M12_01080	M23_01016	MUL0034_00923	OLS0478_00116
ruvC		Crossover junction endodeoxyribonuclease RuvC	64	64	1	521	138				521	614	587	ATCC35871_00126	ATCC35879P_01762	AlmaEM3_02214	BB01_01500	BB164_00652	CCPM1_00936	CFBP8069_00763	CFBP8073_01233	CFBP8074_01120	CFBP8078_01836	CFBP8082_01864	CFBP8083_01813	CFBP8084_01885	CFBP8356_00451	CFBP8416_02097	CFBP8417_01891	CFBP8419_01456	CP006696_01951	ConnCreek_02353	Dixon_01040	EB921_01108	ESVL_00648	Fb7_01237	Fillmore_01212	GV156_02209	Griffin1_01793	Hib4_01266	IVIA5235_01786	IVIA65862_00879	IVIA6629_00556	J1a12_02247	LM10_01204	M12_01083	M23_01019	MUL0034_00926	OLS0478_00113
kup		Low affinity potassium transport system protein kup	64	64	1	521	135				1904	1904	1904	ATCC35871_00128	ATCC35879P_01764	AlmaEM3_02212	BB01_01502	BB164_00650	CCPM1_00934	CFBP8069_00761	CFBP8073_01235	CFBP8074_01122	CFBP8078_01838	CFBP8082_01866	CFBP8083_01811	CFBP8084_01883	CFBP8356_00449	CFBP8416_02099	CFBP8417_01893	CFBP8419_01454	CP006696_01949	ConnCreek_02355	Dixon_01038	EB921_01110	ESVL_00646	Fb7_01235	Fillmore_01214	GV156_02211	Griffin1_01791	Hib4_01268	IVIA5235_01788	IVIA65862_00881	IVIA6629_00558	J1a12_02249	LM10_01206	M12_01085	M23_01021	MUL0034_00928	OLS0478_00111
tolQ_2		Tol-Pal system protein TolQ	64	64	1	521	132				764	770	769	ATCC35871_00131	ATCC35879P_01767	AlmaEM3_02209	BB01_01505	BB164_00647	CCPM1_00931	CFBP8069_00758	CFBP8073_01238	CFBP8074_01125	CFBP8078_01841	CFBP8082_01869	CFBP8083_01808	CFBP8084_01880	CFBP8356_00446	CFBP8416_02102	CFBP8417_01896	CFBP8419_01451	CP006696_01946	ConnCreek_02358	Dixon_01035	EB921_01113	ESVL_00643	Fb7_01232	Fillmore_01217	GV156_02214	Griffin1_01788	Hib4_01271	IVIA5235_01791	IVIA65862_00884	IVIA6629_00561	J1a12_02252	LM10_01209	M12_01088	M23_01024	MUL0034_00931	OLS0478_00108
gpmA		2,3-bisphosphoglycerate-dependent phosphoglycerate mutase	64	64	1	521	123				749	749	749	ATCC35871_00138	ATCC35879P_01774	AlmaEM3_02202	BB01_01512	BB164_00640	CCPM1_00923	CFBP8069_00751	CFBP8073_01245	CFBP8074_01132	CFBP8078_01848	CFBP8082_01876	CFBP8083_01801	CFBP8084_01873	CFBP8356_00439	CFBP8416_02109	CFBP8417_01903	CFBP8419_01444	CP006696_01939	ConnCreek_02365	Dixon_01028	EB921_01120	ESVL_00636	Fb7_01225	Fillmore_01224	GV156_02221	Griffin1_01781	Hib4_01278	IVIA5235_01798	IVIA65862_00891	IVIA6629_00568	J1a12_02259	LM10_01216	M12_01095	M23_01031	MUL0034_00938	OLS0478_00101
fpr		Ferredoxin--NADP reductase	64	64	1	521	119				779	779	779	ATCC35871_00142	ATCC35879P_01778	AlmaEM3_02198	BB01_01516	BB164_00636	CCPM1_00919	CFBP8069_00747	CFBP8073_01249	CFBP8074_01136	CFBP8078_01852	CFBP8082_01880	CFBP8083_01797	CFBP8084_01869	CFBP8356_00435	CFBP8416_02113	CFBP8417_01907	CFBP8419_01440	CP006696_01935	ConnCreek_02369	Dixon_01024	EB921_01124	ESVL_00632	Fb7_01221	Fillmore_01228	GV156_02225	Griffin1_01777	Hib4_01282	IVIA5235_01802	IVIA65862_00895	IVIA6629_00572	J1a12_02263	LM10_01220	M12_01099	M23_01035	MUL0034_00942	OLS0478_00097
pspA		Phosphoserine phosphatase 1	64	64	1	521	116				644	644	644	ATCC35871_00145	ATCC35879P_01781	AlmaEM3_02195	BB01_01519	BB164_00631	CCPM1_00916	CFBP8069_00744	CFBP8073_01252	CFBP8074_01139	CFBP8078_01855	CFBP8082_01883	CFBP8083_01794	CFBP8084_01866	CFBP8356_00432	CFBP8416_02116	CFBP8417_01910	CFBP8419_01437	CP006696_01932	ConnCreek_02372	Dixon_01021	EB921_01127	ESVL_00629	Fb7_01218	Fillmore_01231	GV156_02228	Griffin1_01774	Hib4_01285	IVIA5235_01805	IVIA65862_00898	IVIA6629_00575	J1a12_02266	LM10_01223	M12_01102	M23_01038	MUL0034_00945	OLS0478_00094
zapE		Cell division protein ZapE	64	64	1	521	6292				1172	1217	1181	ATCC35871_00164	ATCC35879P_01919	AlmaEM3_01092	BB01_00846	BB164_00570	CCPM1_00774	CFBP8069_01673	CFBP8073_01529	CFBP8074_01965	CFBP8078_00967	CFBP8082_01656	CFBP8083_02056	CFBP8084_01730	CFBP8356_01669	CFBP8416_01154	CFBP8417_01724	CFBP8419_01639	CP006696_01521	ConnCreek_01234	Dixon_01377	EB921_01170	ESVL_02205	Fb7_01075	Fillmore_01295	GV156_02399	Griffin1_01735	Hib4_01349	IVIA5235_00437	IVIA65862_02094	IVIA6629_02184	J1a12_01905	LM10_01425	M12_01223	M23_01214	MUL0034_01841	OLS0478_01926
ohrB		Organic hydroperoxide resistance protein OhrB	64	64	1	521	6290				431	431	431	ATCC35871_00165	ATCC35879P_01920	AlmaEM3_01093	BB01_00847	BB164_00569	CCPM1_00773	CFBP8069_01672	CFBP8073_01530	CFBP8074_01966	CFBP8078_00966	CFBP8082_01657	CFBP8083_02057	CFBP8084_01731	CFBP8356_01670	CFBP8416_01155	CFBP8417_01725	CFBP8419_01640	CP006696_01520	ConnCreek_01233	Dixon_01378	EB921_01169	ESVL_02206	Fb7_01074	Fillmore_01296	GV156_02400	Griffin1_01736	Hib4_01350	IVIA5235_00438	IVIA65862_02095	IVIA6629_02185	J1a12_01904	LM10_01426	M12_01224	M23_01215	MUL0034_01842	OLS0478_01927
leuA		2-isopropylmalate synthase	64	64	1	521	6283				1559	1604	1580	ATCC35871_00172	ATCC35879P_01927	AlmaEM3_01100	BB01_00854	BB164_00562	CCPM1_00766	CFBP8069_01665	CFBP8073_01537	CFBP8074_01973	CFBP8078_00959	CFBP8082_01664	CFBP8083_02064	CFBP8084_01738	CFBP8356_01677	CFBP8416_01164	CFBP8417_01732	CFBP8419_01647	CP006696_01513	ConnCreek_01226	Dixon_01385	EB921_01162	ESVL_02213	Fb7_01067	Fillmore_01303	GV156_02407	Griffin1_01743	Hib4_01357	IVIA5235_00445	IVIA65862_02102	IVIA6629_02192	J1a12_01897	LM10_01433	M12_01231	M23_01222	MUL0034_01849	OLS0478_01934
rpmF		50S ribosomal protein L32	64	64	1	521	6279				194	194	194	ATCC35871_00174	ATCC35879P_01929	AlmaEM3_01102	BB01_00856	BB164_00560	CCPM1_00764	CFBP8069_01663	CFBP8073_01539	CFBP8074_01975	CFBP8078_00957	CFBP8082_01666	CFBP8083_02066	CFBP8084_01740	CFBP8356_01680	CFBP8416_01166	CFBP8417_01734	CFBP8419_01649	CP006696_01511	ConnCreek_01224	Dixon_01387	EB921_01160	ESVL_02215	Fb7_01065	Fillmore_01305	GV156_02409	Griffin1_01745	Hib4_01359	IVIA5235_00447	IVIA65862_02104	IVIA6629_02194	J1a12_01894	LM10_01435	M12_01233	M23_01224	MUL0034_01851	OLS0478_01936
yceD		Large ribosomal RNA subunit accumulation protein YceD	64	64	1	521	6278				509	509	509	ATCC35871_00175	ATCC35879P_01930	AlmaEM3_01103	BB01_00857	BB164_00559	CCPM1_00763	CFBP8069_01662	CFBP8073_01540	CFBP8074_01976	CFBP8078_00956	CFBP8082_01667	CFBP8083_02067	CFBP8084_01741	CFBP8356_01681	CFBP8416_01167	CFBP8417_01735	CFBP8419_01650	CP006696_01510	ConnCreek_01223	Dixon_01388	EB921_01159	ESVL_02216	Fb7_01064	Fillmore_01306	GV156_02410	Griffin1_01746	Hib4_01360	IVIA5235_00448	IVIA65862_02105	IVIA6629_02195	J1a12_01893	LM10_01436	M12_01234	M23_01225	MUL0034_01852	OLS0478_01937
group_6388		Purine nucleoside phosphoramidase	64	64	1	521	6270				344	353	350	ATCC35871_00181	ATCC35879P_01936	AlmaEM3_01109	BB01_00863	BB164_00553	CCPM1_00757	CFBP8069_01656	CFBP8073_01546	CFBP8074_01982	CFBP8078_00949	CFBP8082_01674	CFBP8083_02073	CFBP8084_01747	CFBP8356_01687	CFBP8416_01173	CFBP8417_01741	CFBP8419_01657	CP006696_01504	ConnCreek_01217	Dixon_01394	EB921_01153	ESVL_02222	Fb7_01057	Fillmore_01312	GV156_02416	Griffin1_01752	Hib4_01367	IVIA5235_00454	IVIA65862_02111	IVIA6629_02201	J1a12_01886	LM10_01442	M12_01240	M23_01231	MUL0034_01858	OLS0478_01944
group_6389		hypothetical protein	64	64	1	521	6253				773	782	773	ATCC35871_00194	ATCC35879P_01950	AlmaEM3_01122	BB01_00876	BB164_00540	CCPM1_00743	CFBP8069_02161	CFBP8073_01560	CFBP8074_01995	CFBP8078_00936	CFBP8082_01688	CFBP8083_02087	CFBP8084_01760	CFBP8356_01699	CFBP8416_01187	CFBP8417_01754	CFBP8419_01669	CP006696_01490	ConnCreek_01204	Dixon_01407	EB921_01140	ESVL_02235	Fb7_01044	Fillmore_01325	GV156_02429	Griffin1_01765	Hib4_01380	IVIA5235_00468	IVIA65862_02124	IVIA6629_02214	J1a12_01873	LM10_01455	M12_01253	M23_01244	MUL0034_01871	OLS0478_01957
arnC		Undecaprenyl-phosphate 4-deoxy-4-formamido-L-arabinose transferase	64	64	1	521	6047				788	824	822	ATCC35871_00218	ATCC35879P_01392	AlmaEM3_01145	BB01_00899	BB164_00468	CCPM1_02650	CFBP8069_01961	CFBP8073_01700	CFBP8074_01732	CFBP8078_00912	CFBP8082_01802	CFBP8083_02331	CFBP8084_01681	CFBP8356_01803	CFBP8416_01212	CFBP8417_01019	CFBP8419_01694	CP006696_01420	ConnCreek_01117	Dixon_01432	EB921_02293	ESVL_02259	Fb7_00940	Fillmore_01349	GV156_00362	Griffin1_01386	Hib4_01565	IVIA5235_00562	IVIA65862_02148	IVIA6629_02238	J1a12_01767	LM10_01479	M12_01277	M23_01330	MUL0034_01076	OLS0478_02055
pilT_1		Twitching mobility protein	64	64	1	521	6040				1034	1103	1095	ATCC35871_00221	ATCC35879P_01388	AlmaEM3_01148	BB01_00902	BB164_00465	CCPM1_02646	CFBP8069_01965	CFBP8073_01704	CFBP8074_01736	CFBP8078_00909	CFBP8082_01806	CFBP8083_02327	CFBP8084_01684	CFBP8356_01806	CFBP8416_01216	CFBP8417_01023	CFBP8419_01697	CP006696_01416	ConnCreek_01113	Dixon_01436	EB921_02297	ESVL_02263	Fb7_00937	Fillmore_01353	GV156_00366	Griffin1_01382	Hib4_01568	IVIA5235_00558	IVIA65862_02152	IVIA6629_02242	J1a12_01764	LM10_01483	M12_01281	M23_01334	MUL0034_01079	OLS0478_02059
pilT_2		Twitching mobility protein	64	64	1	521	6039				1130	1130	1130	ATCC35871_00222	ATCC35879P_01387	AlmaEM3_01149	BB01_00903	BB164_00464	CCPM1_02645	CFBP8069_01966	CFBP8073_01705	CFBP8074_01737	CFBP8078_00908	CFBP8082_01807	CFBP8083_02326	CFBP8084_01685	CFBP8356_01807	CFBP8416_01217	CFBP8417_01024	CFBP8419_01698	CP006696_01415	ConnCreek_01112	Dixon_01437	EB921_02298	ESVL_02264	Fb7_00936	Fillmore_01354	GV156_00367	Griffin1_01381	Hib4_01569	IVIA5235_00557	IVIA65862_02153	IVIA6629_02243	J1a12_01763	LM10_01484	M12_01282	M23_01335	MUL0034_01080	OLS0478_02060
group_6399		hypothetical protein	64	64	1	521	6037				776	809	808	ATCC35871_00224	ATCC35879P_01385	AlmaEM3_01151	BB01_00905	BB164_00462	CCPM1_02643	CFBP8069_01968	CFBP8073_01707	CFBP8074_01740	CFBP8078_00906	CFBP8082_01809	CFBP8083_02324	CFBP8084_01687	CFBP8356_01809	CFBP8416_01219	CFBP8417_01026	CFBP8419_01700	CP006696_01412	ConnCreek_01110	Dixon_01439	EB921_02300	ESVL_02266	Fb7_00934	Fillmore_01356	GV156_00369	Griffin1_01379	Hib4_01571	IVIA5235_00555	IVIA65862_02155	IVIA6629_02245	J1a12_01761	LM10_01486	M12_01284	M23_01337	MUL0034_01082	OLS0478_02062
group_6401		hypothetical protein	64	64	1	521	6032				1007	1040	1033	ATCC35871_00227	ATCC35879P_01382	AlmaEM3_01154	BB01_00908	BB164_00459	CCPM1_02640	CFBP8069_01971	CFBP8073_01710	CFBP8074_01743	CFBP8078_00903	CFBP8082_01812	CFBP8083_02321	CFBP8084_01690	CFBP8356_01812	CFBP8416_01222	CFBP8417_01029	CFBP8419_01703	CP006696_01409	ConnCreek_01107	Dixon_01442	EB921_02303	ESVL_02269	Fb7_00931	Fillmore_01359	GV156_00372	Griffin1_01376	Hib4_01574	IVIA5235_00552	IVIA65862_02158	IVIA6629_02248	J1a12_01758	LM10_01489	M12_01287	M23_01340	MUL0034_01085	OLS0478_02065
group_6408		hypothetical protein	64	64	1	521	6004				635	635	635	ATCC35871_00245	ATCC35879P_01366	AlmaEM3_01172	BB01_00925	BB164_00441	CCPM1_02622	CFBP8069_01986	CFBP8073_01724	CFBP8074_01759	CFBP8078_00884	CFBP8082_01827	CFBP8083_02305	CFBP8084_01710	CFBP8356_01829	CFBP8416_01243	CFBP8417_01047	CFBP8419_01719	CP006696_01391	ConnCreek_01090	Dixon_01459	EB921_02318	ESVL_02286	Fb7_00918	Fillmore_01377	GV156_00388	Griffin1_01359	Hib4_01587	IVIA5235_00536	IVIA65862_02177	IVIA6629_02269	J1a12_01745	LM10_01508	M12_01305	M23_01356	MUL0034_01103	OLS0478_02079
pip		Proline iminopeptidase	64	64	1	521	833				941	941	941	ATCC35871_00261	ATCC35879P_01571	AlmaEM3_01883	BB01_00980	BB164_02569	CCPM1_01156	CFBP8069_02113	CFBP8073_00004	CFBP8074_00018	CFBP8078_00426	CFBP8082_00766	CFBP8083_00017	CFBP8084_02160	CFBP8356_00318	CFBP8416_00793	CFBP8417_00193	CFBP8419_01375	CP006696_02167	ConnCreek_02138	Dixon_02284	EB921_01268	ESVL_00259	Fb7_01567	Fillmore_00984	GV156_02016	Griffin1_00166	Hib4_00955	IVIA5235_01182	IVIA65862_00591	IVIA6629_00453	J1a12_01654	LM10_00980	M12_00862	M23_00831	MUL0034_00697	OLS0478_01403
group_6411		hypothetical protein	64	64	1	521	849				446	530	447	ATCC35871_00276	ATCC35879P_01555	AlmaEM3_01898	BB01_00995	BB164_02553	CCPM1_01172	CFBP8069_02061	CFBP8073_00021	CFBP8074_00033	CFBP8078_00441	CFBP8082_00750	CFBP8083_00033	CFBP8084_02108	CFBP8356_00333	CFBP8416_00810	CFBP8417_00178	CFBP8419_01360	CP006696_02184	ConnCreek_02121	Dixon_02299	EB921_01284	ESVL_00244	Fb7_01585	Fillmore_00969	GV156_01999	Griffin1_00181	Hib4_00940	IVIA5235_01198	IVIA65862_00576	IVIA6629_00437	J1a12_01638	LM10_00965	M12_00847	M23_00814	MUL0034_00681	OLS0478_01418
hslV		ATP-dependent protease subunit HslV	64	64	1	521	881				551	551	551	ATCC35871_00286	ATCC35879P_01544	AlmaEM3_01908	BB01_01005	BB164_02541	CCPM1_01182	CFBP8069_00380	CFBP8073_00031	CFBP8074_00043	CFBP8078_00451	CFBP8082_00740	CFBP8083_00044	CFBP8084_00993	CFBP8356_00344	CFBP8416_00821	CFBP8417_00168	CFBP8419_01350	CP006696_01033	ConnCreek_02111	Dixon_02309	EB921_01295	ESVL_01748	Fb7_01594	Fillmore_00959	GV156_01989	Griffin1_00191	Hib4_00929	IVIA5235_01208	IVIA65862_01900	IVIA6629_01853	J1a12_00970	LM10_00897	M12_00837	M23_00804	MUL0034_00670	OLS0478_02317
sufC		putative ATP-dependent transporter SufC	64	64	1	521	898				836	839	836	ATCC35871_00295	ATCC35879P_01535	AlmaEM3_01917	BB01_01014	BB164_02532	CCPM1_01191	CFBP8069_00371	CFBP8073_00040	CFBP8074_00052	CFBP8078_00461	CFBP8082_00731	CFBP8083_00053	CFBP8084_01002	CFBP8356_00353	CFBP8416_00831	CFBP8417_00158	CFBP8419_01341	CP006696_01024	ConnCreek_02102	Dixon_02319	EB921_01304	ESVL_01758	Fb7_01604	Fillmore_00949	GV156_01980	Griffin1_00201	Hib4_00919	IVIA5235_01217	IVIA65862_01890	IVIA6629_01843	J1a12_00981	LM10_00887	M12_00827	M23_00795	MUL0034_00661	OLS0478_02308
mshA_3		D-inositol-3-phosphate glycosyltransferase	64	64	1	521	903				1145	1145	1145	ATCC35871_00299	ATCC35879P_01529	AlmaEM3_01921	BB01_01018	BB164_02528	CCPM1_01196	CFBP8069_00366	CFBP8073_00044	CFBP8074_00057	CFBP8078_00465	CFBP8082_00726	CFBP8083_00058	CFBP8084_01007	CFBP8356_00358	CFBP8416_00835	CFBP8417_00154	CFBP8419_01336	CP006696_01020	ConnCreek_02098	Dixon_02323	EB921_01309	ESVL_01762	Fb7_01611	Fillmore_00945	GV156_01975	Griffin1_00205	Hib4_00914	IVIA5235_01222	IVIA65862_01886	IVIA6629_01839	J1a12_00987	LM10_00883	M12_00823	M23_00791	MUL0034_00656	OLS0478_02303
pgaB		hypothetical protein	64	64	1	521	904				854	854	854	ATCC35871_00300	ATCC35879P_01528	AlmaEM3_01922	BB01_01019	BB164_02527	CCPM1_01197	CFBP8069_00365	CFBP8073_00045	CFBP8074_00058	CFBP8078_00466	CFBP8082_00725	CFBP8083_00059	CFBP8084_01008	CFBP8356_00359	CFBP8416_00836	CFBP8417_00153	CFBP8419_01335	CP006696_01019	ConnCreek_02097	Dixon_02324	EB921_01310	ESVL_01763	Fb7_01612	Fillmore_00944	GV156_01974	Griffin1_00206	Hib4_00913	IVIA5235_01223	IVIA65862_01885	IVIA6629_01838	J1a12_00988	LM10_00882	M12_00822	M23_00790	MUL0034_00655	OLS0478_02302
glk_2		Glucokinase	64	64	1	521	918				1004	1013	1004	ATCC35871_00309	ATCC35879P_01520	AlmaEM3_01931	BB01_01028	BB164_02518	CCPM1_01205	CFBP8069_00357	CFBP8073_00053	CFBP8074_00066	CFBP8078_00475	CFBP8082_00717	CFBP8083_00067	CFBP8084_01017	CFBP8356_00367	CFBP8416_00846	CFBP8417_00144	CFBP8419_01327	CP006696_01011	ConnCreek_02089	Dixon_02333	EB921_01318	ESVL_01772	Fb7_01620	Fillmore_00935	GV156_01965	Griffin1_00216	Hib4_00905	IVIA5235_01231	IVIA65862_01876	IVIA6629_01829	J1a12_00996	LM10_00873	M12_00813	M23_00782	MUL0034_00646	OLS0478_02294
rarA		Replication-associated recombination protein A	64	64	1	521	929				1361	1367	1365	ATCC35871_00316	ATCC35879P_01513	AlmaEM3_01938	BB01_01035	BB164_02510	CCPM1_01212	CFBP8069_00350	CFBP8073_00060	CFBP8074_00074	CFBP8078_00483	CFBP8082_00710	CFBP8083_00074	CFBP8084_01024	CFBP8356_00375	CFBP8416_00854	CFBP8417_00137	CFBP8419_01319	CP006696_01004	ConnCreek_02082	Dixon_02340	EB921_01325	ESVL_01779	Fb7_01628	Fillmore_00928	GV156_01958	Griffin1_00224	Hib4_00897	IVIA5235_01238	IVIA65862_01869	IVIA6629_01821	J1a12_01004	LM10_00866	M12_00805	M23_00775	MUL0034_00639	OLS0478_02286
infA		Translation initiation factor IF-1	64	64	1	521	939				218	239	218	ATCC35871_00323	ATCC35879P_01506	AlmaEM3_01945	BB01_01042	BB164_02501	CCPM1_01219	CFBP8069_00343	CFBP8073_00067	CFBP8074_00081	CFBP8078_00490	CFBP8082_00703	CFBP8083_00081	CFBP8084_01031	CFBP8356_00383	CFBP8416_00862	CFBP8417_00130	CFBP8419_01311	CP006696_00996	ConnCreek_02075	Dixon_02347	EB921_01332	ESVL_01786	Fb7_01635	Fillmore_00921	GV156_01951	Griffin1_00231	Hib4_00890	IVIA5235_01245	IVIA65862_01862	IVIA6629_01814	J1a12_01011	LM10_00859	M12_00798	M23_00768	MUL0034_00632	OLS0478_02279
dsbA		Thiol:disulfide interchange protein DsbA	64	64	1	521	953				647	662	647	ATCC35871_00331	ATCC35879P_01498	AlmaEM3_01953	BB01_01050	BB164_02493	CCPM1_01227	CFBP8069_00335	CFBP8073_00075	CFBP8074_00089	CFBP8078_00498	CFBP8082_00695	CFBP8083_00089	CFBP8084_01039	CFBP8356_00391	CFBP8416_00870	CFBP8417_00122	CFBP8419_01303	CP006696_00988	ConnCreek_02067	Dixon_02355	EB921_01340	ESVL_01794	Fb7_01643	Fillmore_00913	GV156_01943	Griffin1_00240	Hib4_00882	IVIA5235_01253	IVIA65862_01854	IVIA6629_01806	J1a12_01020	LM10_00851	M12_00790	M23_00760	MUL0034_00624	OLS0478_02271
group_6421		hypothetical protein	64	64	1	521	973				290	308	301	ATCC35871_00345	ATCC35879P_01484	AlmaEM3_01968	BB01_01065	BB164_02478	CCPM1_01241	CFBP8069_00321	CFBP8073_00089	CFBP8074_00104	CFBP8078_00513	CFBP8082_00681	CFBP8083_00103	CFBP8084_01053	CFBP8356_00404	CFBP8416_00885	CFBP8417_00108	CFBP8419_01290	CP006696_00972	ConnCreek_02053	Dixon_02369	EB921_01354	ESVL_01808	Fb7_01659	Fillmore_00899	GV156_01929	Griffin1_00255	Hib4_00865	IVIA5235_01267	IVIA65862_01840	IVIA6629_01792	J1a12_01035	LM10_00837	M12_00776	M23_00746	MUL0034_00610	OLS0478_02257
group_6422		hypothetical protein	64	64	1	521	975				227	227	227	ATCC35871_00347	ATCC35879P_01482	AlmaEM3_01970	BB01_01067	BB164_02476	CCPM1_01243	CFBP8069_00319	CFBP8073_00091	CFBP8074_00106	CFBP8078_00515	CFBP8082_00679	CFBP8083_00105	CFBP8084_01055	CFBP8356_00406	CFBP8416_00888	CFBP8417_00106	CFBP8419_01288	CP006696_00970	ConnCreek_02051	Dixon_02371	EB921_01356	ESVL_01810	Fb7_01661	Fillmore_00897	GV156_01927	Griffin1_00258	Hib4_00863	IVIA5235_01269	IVIA65862_01838	IVIA6629_01790	J1a12_01037	LM10_00835	M12_00774	M23_00744	MUL0034_00608	OLS0478_02255
kdsD		Arabinose 5-phosphate isomerase KdsD	64	64	1	521	976				1001	1037	1036	ATCC35871_00348	ATCC35879P_01481	AlmaEM3_01971	BB01_01068	BB164_02475	CCPM1_01244	CFBP8069_00318	CFBP8073_00092	CFBP8074_00107	CFBP8078_00516	CFBP8082_00678	CFBP8083_00106	CFBP8084_01056	CFBP8356_00407	CFBP8416_00889	CFBP8417_00105	CFBP8419_01287	CP006696_00969	ConnCreek_02050	Dixon_02372	EB921_01357	ESVL_01811	Fb7_01662	Fillmore_00896	GV156_01926	Griffin1_00259	Hib4_00862	IVIA5235_01270	IVIA65862_01837	IVIA6629_01789	J1a12_01038	LM10_00834	M12_00773	M23_00743	MUL0034_00607	OLS0478_02254
kdsC		3-deoxy-D-manno-octulosonate 8-phosphate phosphatase KdsC	64	64	1	521	977				548	548	548	ATCC35871_00349	ATCC35879P_01480	AlmaEM3_01972	BB01_01069	BB164_02474	CCPM1_01245	CFBP8069_00317	CFBP8073_00093	CFBP8074_00108	CFBP8078_00517	CFBP8082_00677	CFBP8083_00107	CFBP8084_01057	CFBP8356_00408	CFBP8416_00890	CFBP8417_00104	CFBP8419_01286	CP006696_00968	ConnCreek_02049	Dixon_02373	EB921_01358	ESVL_01812	Fb7_01663	Fillmore_00895	GV156_01925	Griffin1_00260	Hib4_00861	IVIA5235_01271	IVIA65862_01836	IVIA6629_01788	J1a12_01039	LM10_00833	M12_00772	M23_00742	MUL0034_00606	OLS0478_02253
lptC		Lipopolysaccharide export system protein LptC	64	64	1	521	978				569	569	569	ATCC35871_00350	ATCC35879P_01479	AlmaEM3_01973	BB01_01070	BB164_02473	CCPM1_01246	CFBP8069_00316	CFBP8073_00094	CFBP8074_00109	CFBP8078_00518	CFBP8082_00676	CFBP8083_00108	CFBP8084_01058	CFBP8356_00409	CFBP8416_00891	CFBP8417_00103	CFBP8419_01285	CP006696_00967	ConnCreek_02048	Dixon_02374	EB921_01359	ESVL_01813	Fb7_01664	Fillmore_00894	GV156_01924	Griffin1_00261	Hib4_00860	IVIA5235_01272	IVIA65862_01835	IVIA6629_01787	J1a12_01040	LM10_00832	M12_00771	M23_00741	MUL0034_00605	OLS0478_02252
lptA		Lipopolysaccharide export system protein LptA	64	64	1	521	979				530	533	530	ATCC35871_00351	ATCC35879P_01478	AlmaEM3_01974	BB01_01071	BB164_02472	CCPM1_01247	CFBP8069_00315	CFBP8073_00095	CFBP8074_00110	CFBP8078_00519	CFBP8082_00675	CFBP8083_00109	CFBP8084_01059	CFBP8356_00410	CFBP8416_00892	CFBP8417_00102	CFBP8419_01284	CP006696_00966	ConnCreek_02047	Dixon_02375	EB921_01360	ESVL_01814	Fb7_01665	Fillmore_00893	GV156_01923	Griffin1_00262	Hib4_00859	IVIA5235_01273	IVIA65862_01834	IVIA6629_01786	J1a12_01041	LM10_00831	M12_00770	M23_00740	MUL0034_00604	OLS0478_02251
lptB		Lipopolysaccharide export system ATP-binding protein LptB	64	64	1	521	980				722	722	722	ATCC35871_00352	ATCC35879P_01477	AlmaEM3_01975	BB01_01072	BB164_02471	CCPM1_01248	CFBP8069_00314	CFBP8073_00096	CFBP8074_00111	CFBP8078_00520	CFBP8082_00674	CFBP8083_00110	CFBP8084_01060	CFBP8356_00411	CFBP8416_00893	CFBP8417_00101	CFBP8419_01283	CP006696_00965	ConnCreek_02046	Dixon_02376	EB921_01361	ESVL_01815	Fb7_01666	Fillmore_00892	GV156_01922	Griffin1_00263	Hib4_00858	IVIA5235_01274	IVIA65862_01833	IVIA6629_01785	J1a12_01042	LM10_00830	M12_00769	M23_00739	MUL0034_00603	OLS0478_02250
group_6433		hypothetical protein	64	64	1	521	987				392	392	392	ATCC35871_00357	ATCC35879P_01472	AlmaEM3_01980	BB01_01078	BB164_02466	CCPM1_01253	CFBP8069_00309	CFBP8073_00101	CFBP8074_00117	CFBP8078_00525	CFBP8082_00669	CFBP8083_00115	CFBP8084_01065	CFBP8356_00416	CFBP8416_00898	CFBP8417_00096	CFBP8419_01278	CP006696_00960	ConnCreek_02041	Dixon_02381	EB921_01366	ESVL_01820	Fb7_01672	Fillmore_00887	GV156_01917	Griffin1_00268	Hib4_00852	IVIA5235_01279	IVIA65862_01828	IVIA6629_01780	J1a12_01048	LM10_00825	M12_00764	M23_00734	MUL0034_00598	OLS0478_02244
ptsH		Phosphocarrier protein HPr	64	64	1	521	988				269	287	269	ATCC35871_00358	ATCC35879P_01471	AlmaEM3_01981	BB01_01079	BB164_02465	CCPM1_01254	CFBP8069_00308	CFBP8073_00102	CFBP8074_00118	CFBP8078_00526	CFBP8082_00668	CFBP8083_00116	CFBP8084_01066	CFBP8356_00417	CFBP8416_00899	CFBP8417_00095	CFBP8419_01277	CP006696_00959	ConnCreek_02040	Dixon_02382	EB921_01367	ESVL_01821	Fb7_01673	Fillmore_00886	GV156_01916	Griffin1_00269	Hib4_00851	IVIA5235_01280	IVIA65862_01827	IVIA6629_01779	J1a12_01049	LM10_00824	M12_00763	M23_00733	MUL0034_00597	OLS0478_02243
cyoB		Cytochrome bo(3) ubiquinol oxidase subunit 1	64	64	1	521	1015				1358	1997	1987	ATCC35871_00371	ATCC35879P_01460	AlmaEM3_01991	BB01_01089	BB164_02454	CCPM1_01265	CFBP8069_00297	CFBP8073_00113	CFBP8074_00128	CFBP8078_00539	CFBP8082_00657	CFBP8083_00127	CFBP8084_01077	CFBP8356_00428	CFBP8416_00913	CFBP8417_00082	CFBP8419_01266	CP006696_00948	ConnCreek_02029	Dixon_02395	EB921_01378	ESVL_01834	Fb7_01684	Fillmore_00873	GV156_01905	Griffin1_02135	Hib4_00841	IVIA5235_01291	IVIA65862_01814	IVIA6629_01766	J1a12_01061	LM10_00809	M12_00750	M23_00722	MUL0034_00586	OLS0478_02233
dps2		DNA protection during starvation protein 2	64	64	1	521	1045				542	542	542	ATCC35871_00378	ATCC35879P_00705	AlmaEM3_00339	BB01_00515	BB164_02446	CCPM1_01271	CFBP8069_00291	CFBP8073_00119	CFBP8074_00137	CFBP8078_01239	CFBP8082_00006	CFBP8083_00133	CFBP8084_01261	CFBP8356_00171	CFBP8416_00919	CFBP8417_00076	CFBP8419_00006	CP006696_00898	ConnCreek_02023	Dixon_02401	EB921_00429	ESVL_01840	Fb7_01692	Fillmore_00867	GV156_01899	Griffin1_02129	Hib4_01924	IVIA5235_01297	IVIA65862_01808	IVIA6629_01760	J1a12_01069	LM10_00803	M12_00744	M23_00716	MUL0034_00521	OLS0478_02226
trpA		Tryptophan synthase alpha chain	64	64	1	521	1055				806	806	806	ATCC35871_00384	ATCC35879P_00699	AlmaEM3_00345	BB01_00509	BB164_02439	CCPM1_01278	CFBP8069_00284	CFBP8073_00125	CFBP8074_00143	CFBP8078_01232	CFBP8082_00012	CFBP8083_00139	CFBP8084_01267	CFBP8356_00178	CFBP8416_00925	CFBP8417_00070	CFBP8419_00013	CP006696_00891	ConnCreek_02016	Dixon_02408	EB921_00423	ESVL_01846	Fb7_01698	Fillmore_00861	GV156_01893	Griffin1_01528	Hib4_01931	IVIA5235_01304	IVIA65862_01802	IVIA6629_01754	J1a12_01075	LM10_00796	M12_00738	M23_00709	MUL0034_00515	OLS0478_02220
asd2		Aspartate-semialdehyde dehydrogenase 2	64	64	1	521	1062				1034	1034	1034	ATCC35871_00390	ATCC35879P_00693	AlmaEM3_00351	BB01_00503	BB164_02432	CCPM1_01284	CFBP8069_00278	CFBP8073_00131	CFBP8074_00149	CFBP8078_01226	CFBP8082_00018	CFBP8083_00145	CFBP8084_01273	CFBP8356_00184	CFBP8416_00932	CFBP8417_00064	CFBP8419_00019	CP006696_00885	ConnCreek_02010	Dixon_02414	EB921_00417	ESVL_01852	Fb7_01703	Fillmore_00855	GV156_01887	Griffin1_01534	Hib4_01937	IVIA5235_01310	IVIA65862_01796	IVIA6629_01748	J1a12_01080	LM10_00790	M12_00732	M23_00703	MUL0034_00509	OLS0478_02215
ctaB		Protoheme IX farnesyltransferase	64	64	1	521	1076				899	905	904	ATCC35871_00399	ATCC35879P_00682	AlmaEM3_00360	BB01_00494	BB164_02423	CCPM1_01296	CFBP8069_00267	CFBP8073_00140	CFBP8074_00158	CFBP8078_01217	CFBP8082_00029	CFBP8083_00156	CFBP8084_01282	CFBP8356_00194	CFBP8416_00941	CFBP8417_00054	CFBP8419_00028	CP006696_00876	ConnCreek_01998	Dixon_02424	EB921_00406	ESVL_01861	Fb7_01714	Fillmore_00846	GV156_01875	Griffin1_01544	Hib4_01947	IVIA5235_01321	IVIA65862_01787	IVIA6629_01739	J1a12_01091	LM10_00781	M12_00722	M23_00691	MUL0034_00500	OLS0478_02206
bioF		8-amino-7-oxononanoate synthase	64	64	1	521	1084				1205	1235	1205	ATCC35871_00402	ATCC35879P_00680	AlmaEM3_00362	BB01_00492	BB164_02420	CCPM1_01299	CFBP8069_00264	CFBP8073_00142	CFBP8074_00161	CFBP8078_01214	CFBP8082_00031	CFBP8083_00158	CFBP8084_01286	CFBP8356_00196	CFBP8416_00944	CFBP8417_00051	CFBP8419_00030	CP006696_00873	ConnCreek_01995	Dixon_02426	EB921_00404	ESVL_01863	Fb7_01717	Fillmore_00842	GV156_01872	Griffin1_01547	Hib4_01950	IVIA5235_01323	IVIA65862_01784	IVIA6629_01736	J1a12_01094	LM10_00777	M12_00719	M23_00689	MUL0034_00497	OLS0478_02202
bioH		Pimeloyl-[acyl-carrier protein] methyl ester esterase	64	64	1	521	1088				767	767	767	ATCC35871_00403	ATCC35879P_00679	AlmaEM3_00363	BB01_00491	BB164_02419	CCPM1_01300	CFBP8069_00263	CFBP8073_00143	CFBP8074_00162	CFBP8078_01213	CFBP8082_00032	CFBP8083_00159	CFBP8084_01287	CFBP8356_00197	CFBP8416_00945	CFBP8417_00050	CFBP8419_00031	CP006696_00872	ConnCreek_01994	Dixon_02427	EB921_00403	ESVL_01864	Fb7_01718	Fillmore_00841	GV156_01871	Griffin1_01548	Hib4_01951	IVIA5235_01324	IVIA65862_01783	IVIA6629_01735	J1a12_01095	LM10_00776	M12_00718	M23_00688	MUL0034_00496	OLS0478_02201
parC		DNA topoisomerase 4 subunit A	64	64	1	521	1090				2249	2249	2249	ATCC35871_00405	ATCC35879P_00677	AlmaEM3_00365	BB01_00489	BB164_02417	CCPM1_01302	CFBP8069_00261	CFBP8073_00145	CFBP8074_00166	CFBP8078_01211	CFBP8082_00034	CFBP8083_00161	CFBP8084_01289	CFBP8356_00199	CFBP8416_00947	CFBP8417_00048	CFBP8419_00033	CP006696_00870	ConnCreek_01992	Dixon_02429	EB921_00401	ESVL_01866	Fb7_01721	Fillmore_00839	GV156_01869	Griffin1_01550	Hib4_01954	IVIA5235_01326	IVIA65862_01781	IVIA6629_01733	J1a12_01098	LM10_00774	M12_00716	M23_00686	MUL0034_00494	OLS0478_02198
aroK		Shikimate kinase 1	64	64	1	521	1115				542	794	545	ATCC35871_00418	ATCC35879P_00664	AlmaEM3_00380	BB01_00475	BB164_02399	CCPM1_01316	CFBP8069_00249	CFBP8073_00157	CFBP8074_00177	CFBP8078_01197	CFBP8082_00046	CFBP8083_00173	CFBP8084_01302	CFBP8356_00213	CFBP8416_00960	CFBP8417_00035	CFBP8419_00048	CP006696_00855	ConnCreek_01980	Dixon_02442	EB921_00389	ESVL_01879	Fb7_01734	Fillmore_00826	GV156_01856	Griffin1_01564	Hib4_01966	IVIA5235_01338	IVIA65862_01768	IVIA6629_01720	J1a12_01112	LM10_00761	M12_00703	M23_00673	MUL0034_00481	OLS0478_02186
hemE		Uroporphyrinogen decarboxylase	64	64	1	521	1117				1064	1064	1064	ATCC35871_00420	ATCC35879P_00662	AlmaEM3_00382	BB01_00473	BB164_02396	CCPM1_01318	CFBP8069_00247	CFBP8073_00159	CFBP8074_00180	CFBP8078_01195	CFBP8082_00048	CFBP8083_00175	CFBP8084_01304	CFBP8356_00215	CFBP8416_00962	CFBP8417_00033	CFBP8419_00050	CP006696_00853	ConnCreek_01978	Dixon_02444	EB921_00493	ESVL_01881	Fb7_01736	Fillmore_00824	GV156_01854	Griffin1_01566	Hib4_01968	IVIA5235_01340	IVIA65862_01766	IVIA6629_01718	J1a12_01114	LM10_00759	M12_00701	M23_00671	MUL0034_00479	OLS0478_02183
group_6446		hypothetical protein	64	64	1	521	1130				1172	1187	1186	ATCC35871_00427	ATCC35879P_00653	AlmaEM3_00389	BB01_00466	BB164_02389	CCPM1_01328	CFBP8069_00238	CFBP8073_00168	CFBP8074_00186	CFBP8078_01188	CFBP8082_00057	CFBP8083_00184	CFBP8084_01314	CFBP8356_00225	CFBP8416_00970	CFBP8417_00026	CFBP8419_00060	CP006696_00844	ConnCreek_01969	Dixon_02451	EB921_00484	ESVL_01888	Fb7_01743	Fillmore_00817	GV156_01845	Griffin1_01573	Hib4_01974	IVIA5235_01349	IVIA65862_01759	IVIA6629_01711	J1a12_01120	LM10_00752	M12_00694	M23_00662	MUL0034_00469	OLS0478_02176
minD		Septum site-determining protein MinD	64	64	1	521	1135				809	809	809	ATCC35871_00431	ATCC35879P_00650	AlmaEM3_00393	BB01_00462	BB164_02385	CCPM1_01331	CFBP8069_00235	CFBP8073_00171	CFBP8074_00190	CFBP8078_01184	CFBP8082_00060	CFBP8083_00187	CFBP8084_01318	CFBP8356_00228	CFBP8416_00974	CFBP8417_00022	CFBP8419_00063	CP006696_00840	ConnCreek_01966	Dixon_02455	EB921_00481	ESVL_01892	Fb7_01747	Fillmore_00813	GV156_01842	Griffin1_01577	Hib4_01978	IVIA5235_01352	IVIA65862_01755	IVIA6629_01707	J1a12_01124	LM10_00748	M12_00690	M23_00659	MUL0034_00465	OLS0478_02172
relA		GTP pyrophosphokinase	64	64	1	521	1139				2123	2156	2155	ATCC35871_00435	ATCC35879P_00646	AlmaEM3_00397	BB01_00458	BB164_02381	CCPM1_01335	CFBP8069_00231	CFBP8073_00175	CFBP8074_00194	CFBP8078_01180	CFBP8082_00064	CFBP8083_00191	CFBP8084_01322	CFBP8356_00232	CFBP8416_00978	CFBP8417_00018	CFBP8419_00067	CP006696_00836	ConnCreek_01962	Dixon_02459	EB921_00477	ESVL_01896	Fb7_01751	Fillmore_00809	GV156_01838	Griffin1_02075	Hib4_01982	IVIA5235_01356	IVIA65862_01751	IVIA6629_01703	J1a12_01128	LM10_00744	M12_00686	M23_00655	MUL0034_00461	OLS0478_02168
group_6456		hypothetical protein	64	64	1	521	9324				557	662	576	ATCC35871_00472	ATCC35879P_01634	AlmaEM3_02098	BB01_00019	BB164_00799	CCPM1_01099	CFBP8069_00920	CFBP8073_01931	CFBP8074_01932	CFBP8078_02165	CFBP8082_02068	CFBP8083_01942	CFBP8084_01562	CFBP8356_01938	CFBP8416_02211	CFBP8417_01981	CFBP8419_02199	CP006696_02107	ConnCreek_02197	Dixon_00167	EB921_00220	ESVL_01015	Fb7_01390	Fillmore_01071	GV156_02078	Griffin1_01955	Hib4_01031	IVIA5235_00615	IVIA65862_00979	IVIA6629_00883	J1a12_02049	LM10_01065	M12_00947	M23_00890	MUL0034_00758	OLS0478_00266
cvaA		Colicin V secretion protein CvaA	64	64	1	521	7572				1262	1262	1262	ATCC35871_00494	ATCC35879P_00557	AlmaEM3_01381	BB01_02172	BB164_02825	CCPM1_01422	CFBP8069_00128	CFBP8073_01686	CFBP8074_00691	CFBP8078_00654	CFBP8082_00148	CFBP8083_00279	CFBP8084_00451	CFBP8356_00688	CFBP8416_01006	CFBP8417_00598	CFBP8419_00170	CP006696_00748	ConnCreek_01858	Dixon_00343	EB921_00779	ESVL_01943	Fb7_01853	Fillmore_00618	GV156_01740	Griffin1_00290	Hib4_02078	IVIA5235_01853	IVIA65862_02049	IVIA6629_02008	J1a12_01227	LM10_00621	M12_00566	M23_00552	MUL0034_00378	OLS0478_01081
rsuA		Ribosomal small subunit pseudouridine synthase A	64	64	1	521	7589				710	710	710	ATCC35871_00507	ATCC35879P_00545	AlmaEM3_01369	BB01_02184	BB164_02837	CCPM1_01434	CFBP8069_00116	CFBP8073_01674	CFBP8074_00703	CFBP8078_00642	CFBP8082_00160	CFBP8083_00291	CFBP8084_00464	CFBP8356_00676	CFBP8416_01020	CFBP8417_00610	CFBP8419_00182	CP006696_00736	ConnCreek_01846	Dixon_00331	EB921_00767	ESVL_01955	Fb7_01866	Fillmore_00606	GV156_01729	Griffin1_00302	Hib4_02090	IVIA5235_01865	IVIA65862_02037	IVIA6629_01996	J1a12_01239	LM10_00609	M12_00554	M23_00540	MUL0034_00365	OLS0478_01093
group_6464		hypothetical protein	64	64	1	521	7592				482	482	482	ATCC35871_00509	ATCC35879P_00543	AlmaEM3_01367	BB01_02186	BB164_02839	CCPM1_01436	CFBP8069_00114	CFBP8073_01672	CFBP8074_00705	CFBP8078_00640	CFBP8082_00162	CFBP8083_00293	CFBP8084_00466	CFBP8356_00674	CFBP8416_01022	CFBP8417_00612	CFBP8419_00184	CP006696_00734	ConnCreek_01844	Dixon_00329	EB921_00765	ESVL_01957	Fb7_01868	Fillmore_00604	GV156_01727	Griffin1_00304	Hib4_02092	IVIA5235_01867	IVIA65862_02035	IVIA6629_01994	J1a12_01241	LM10_00607	M12_00552	M23_00538	MUL0034_00363	OLS0478_01095
clpP		ATP-dependent Clp protease proteolytic subunit	64	64	1	521	7610				488	626	623	ATCC35871_00520	ATCC35879P_00531	AlmaEM3_01356	BB01_02197	BB164_02850	CCPM1_01449	CFBP8069_00102	CFBP8073_01660	CFBP8074_00715	CFBP8078_00629	CFBP8082_00174	CFBP8083_00305	CFBP8084_00478	CFBP8356_00664	CFBP8416_01035	CFBP8417_00623	CFBP8419_00194	CP006696_00722	ConnCreek_01832	Dixon_00318	EB921_00753	ESVL_01968	Fb7_01878	Fillmore_00593	GV156_01715	Griffin1_00317	Hib4_02102	IVIA5235_01879	IVIA65862_02024	IVIA6629_01983	J1a12_01252	LM10_00596	M12_00541	M23_00526	MUL0034_00351	OLS0478_01105
group_6466		hypothetical protein	64	64	1	521	7612				461	746	478	ATCC35871_00523	ATCC35879P_00526	AlmaEM3_01352	BB01_02201	BB164_02853	CCPM1_01452	CFBP8069_00098	CFBP8073_01656	CFBP8074_00718	CFBP8078_00626	CFBP8082_00178	CFBP8083_00309	CFBP8084_00482	CFBP8356_00661	CFBP8416_01039	CFBP8417_00626	CFBP8419_00197	CP006696_00718	ConnCreek_01828	Dixon_00315	EB921_00749	ESVL_01972	Fb7_01881	Fillmore_00590	GV156_01711	Griffin1_00320	Hib4_02105	IVIA5235_01883	IVIA65862_02021	IVIA6629_01980	J1a12_01255	LM10_00592	M12_00537	M23_00522	MUL0034_00347	OLS0478_01108
rpsD		30S ribosomal protein S4	64	64	1	521	7634				626	626	626	ATCC35871_00533	ATCC35879P_00513	AlmaEM3_01342	BB01_02211	BB164_02864	CCPM1_01465	CFBP8069_00085	CFBP8073_00843	CFBP8074_00728	CFBP8078_00616	CFBP8082_00191	CFBP8083_00322	CFBP8084_00495	CFBP8356_00649	CFBP8416_01050	CFBP8417_00636	CFBP8419_00210	CP006696_00708	ConnCreek_01815	Dixon_00305	EB921_00737	ESVL_01982	Fb7_01890	Fillmore_00580	GV156_01698	Griffin1_00331	Hib4_02115	IVIA5235_01896	IVIA65862_02011	IVIA6629_01970	J1a12_01264	LM10_00582	M12_00527	M23_00509	MUL0034_00335	OLS0478_01118
rpsE		30S ribosomal protein S5	64	64	1	521	7642				536	539	538	ATCC35871_00539	ATCC35879P_00507	AlmaEM3_01336	BB01_02217	BB164_02870	CCPM1_01471	CFBP8069_00079	CFBP8073_00837	CFBP8074_00734	CFBP8078_00610	CFBP8082_00197	CFBP8083_00328	CFBP8084_00501	CFBP8356_00643	CFBP8416_01056	CFBP8417_00642	CFBP8419_00216	CP006696_00702	ConnCreek_01809	Dixon_00299	EB921_00731	ESVL_01988	Fb7_01896	Fillmore_00574	GV156_01692	Griffin1_00338	Hib4_02121	IVIA5235_01902	IVIA65862_02005	IVIA6629_01964	J1a12_01270	LM10_00576	M12_00521	M23_00503	MUL0034_00329	OLS0478_01124
rplR		50S ribosomal protein L18	64	64	1	521	7643				359	359	359	ATCC35871_00540	ATCC35879P_00506	AlmaEM3_01335	BB01_02218	BB164_02871	CCPM1_01472	CFBP8069_00078	CFBP8073_00836	CFBP8074_00735	CFBP8078_00609	CFBP8082_00198	CFBP8083_00329	CFBP8084_00502	CFBP8356_00642	CFBP8416_01057	CFBP8417_00643	CFBP8419_00217	CP006696_00701	ConnCreek_01808	Dixon_00298	EB921_00730	ESVL_01989	Fb7_01897	Fillmore_00573	GV156_01691	Griffin1_00339	Hib4_02122	IVIA5235_01903	IVIA65862_02004	IVIA6629_01963	J1a12_01271	LM10_00575	M12_00520	M23_00502	MUL0034_00328	OLS0478_01125
rplX		50S ribosomal protein L24	64	64	1	521	7648				317	317	317	ATCC35871_00545	ATCC35879P_00501	AlmaEM3_01330	BB01_02223	BB164_02876	CCPM1_01477	CFBP8069_00073	CFBP8073_00831	CFBP8074_00740	CFBP8078_00604	CFBP8082_00203	CFBP8083_00334	CFBP8084_00507	CFBP8356_00637	CFBP8416_01062	CFBP8417_00648	CFBP8419_00222	CP006696_00696	ConnCreek_01803	Dixon_00293	EB921_00725	ESVL_01994	Fb7_01902	Fillmore_00568	GV156_01686	Griffin1_00344	Hib4_02127	IVIA5235_01908	IVIA65862_01999	IVIA6629_01958	J1a12_01276	LM10_00570	M12_00515	M23_00497	MUL0034_00323	OLS0478_01130
rplV		50S ribosomal protein L22	64	64	1	521	7655				335	335	335	ATCC35871_00551	ATCC35879P_00495	AlmaEM3_01324	BB01_02229	BB164_02882	CCPM1_01483	CFBP8069_00067	CFBP8073_00825	CFBP8074_00746	CFBP8078_00598	CFBP8082_00209	CFBP8083_00340	CFBP8084_00513	CFBP8356_00631	CFBP8416_01068	CFBP8417_00654	CFBP8419_00228	CP006696_00690	ConnCreek_01797	Dixon_00287	EB921_00719	ESVL_02000	Fb7_01908	Fillmore_00562	GV156_01680	Griffin1_00350	Hib4_02133	IVIA5235_01914	IVIA65862_01993	IVIA6629_01952	J1a12_01283	LM10_00564	M12_00509	M23_00491	MUL0034_00317	OLS0478_01136
rpsS		30S ribosomal protein S19	64	64	1	521	7656				146	269	267	ATCC35871_00552	ATCC35879P_00494	AlmaEM3_01323	BB01_02230	BB164_02883	CCPM1_01484	CFBP8069_00066	CFBP8073_00824	CFBP8074_00747	CFBP8078_00597	CFBP8082_00210	CFBP8083_00341	CFBP8084_00514	CFBP8356_00630	CFBP8416_01069	CFBP8417_00655	CFBP8419_00229	CP006696_00689	ConnCreek_01796	Dixon_00286	EB921_00718	ESVL_02001	Fb7_01909	Fillmore_00561	GV156_01679	Griffin1_00351	Hib4_02134	IVIA5235_01915	IVIA65862_01992	IVIA6629_01951	J1a12_01284	LM10_00563	M12_00508	M23_00490	MUL0034_00316	OLS0478_01137
atpB		ATP synthase subunit a	64	64	1	521	7667				797	797	797	ATCC35871_00559	ATCC35879P_00487	AlmaEM3_01316	BB01_02237	BB164_02891	CCPM1_01491	CFBP8069_00059	CFBP8073_00817	CFBP8074_00754	CFBP8078_00590	CFBP8082_00217	CFBP8083_00348	CFBP8084_00521	CFBP8356_00623	CFBP8416_01076	CFBP8417_00662	CFBP8419_00236	CP006696_00682	ConnCreek_01789	Dixon_00771	EB921_00711	ESVL_02008	Fb7_01916	Fillmore_00554	GV156_01672	Griffin1_00358	Hib4_02141	IVIA5235_01922	IVIA65862_01985	IVIA6629_01943	J1a12_01291	LM10_00556	M12_00501	M23_00483	MUL0034_00309	OLS0478_01144
atpC		ATP synthase epsilon chain	64	64	1	521	7675				422	422	422	ATCC35871_00566	ATCC35879P_00480	AlmaEM3_01309	BB01_02244	BB164_02898	CCPM1_01498	CFBP8069_00052	CFBP8073_00810	CFBP8074_00761	CFBP8078_00583	CFBP8082_00224	CFBP8083_00355	CFBP8084_00528	CFBP8356_00616	CFBP8416_01084	CFBP8417_00669	CFBP8419_00243	CP006696_00675	ConnCreek_01782	Dixon_00778	EB921_00704	ESVL_02015	Fb7_01923	Fillmore_00547	GV156_01665	Griffin1_00365	Hib4_02148	IVIA5235_01929	IVIA65862_01978	IVIA6629_01936	J1a12_01298	LM10_00549	M12_00494	M23_00476	MUL0034_00302	OLS0478_01151
glmU		Bifunctional protein GlmU	64	64	1	521	7678				1373	1373	1373	ATCC35871_00568	ATCC35879P_00478	AlmaEM3_01307	BB01_02246	BB164_02900	CCPM1_01500	CFBP8069_00050	CFBP8073_00808	CFBP8074_00763	CFBP8078_00581	CFBP8082_00226	CFBP8083_00357	CFBP8084_00530	CFBP8356_00613	CFBP8416_01086	CFBP8417_00671	CFBP8419_00246	CP006696_00673	ConnCreek_01780	Dixon_00780	EB921_00702	ESVL_02017	Fb7_01925	Fillmore_00545	GV156_01663	Griffin1_00367	Hib4_02150	IVIA5235_01931	IVIA65862_01976	IVIA6629_01934	J1a12_01300	LM10_00547	M12_00492	M23_00474	MUL0034_00300	OLS0478_01153
murL		UDP-N-acetyl-alpha-D-muramoyl-L-alanyl-L-glutamate epimerase	64	64	1	521	7712				1361	1397	1368	ATCC35871_00586	ATCC35879P_00458	AlmaEM3_01288	BB01_02265	BB164_02922	CCPM1_01521	CFBP8069_00031	CFBP8073_00790	CFBP8074_00783	CFBP8078_00563	CFBP8082_00245	CFBP8083_00376	CFBP8084_00549	CFBP8356_00595	CFBP8416_01107	CFBP8417_00689	CFBP8419_00264	CP006696_00654	ConnCreek_01762	Dixon_00798	EB921_00684	ESVL_02035	Fb7_01945	Fillmore_00527	GV156_01644	Griffin1_00385	Hib4_02168	IVIA5235_01950	IVIA65862_01958	IVIA6629_01916	J1a12_01319	LM10_00529	M12_00474	M23_00455	MUL0034_00281	OLS0478_01172
greA		Transcription elongation factor GreA	64	64	1	521	7723				476	476	476	ATCC35871_00596	ATCC35879P_00448	AlmaEM3_01278	BB01_02275	BB164_02932	CCPM1_01531	CFBP8069_00021	CFBP8073_00780	CFBP8074_00793	CFBP8078_00553	CFBP8082_00255	CFBP8083_00386	CFBP8084_00559	CFBP8356_00584	CFBP8416_01119	CFBP8417_00699	CFBP8419_00274	CP006696_00644	ConnCreek_01752	Dixon_00808	EB921_00674	ESVL_02045	Fb7_01956	Fillmore_00517	GV156_01634	Griffin1_00395	Hib4_02177	IVIA5235_01960	IVIA65862_01948	IVIA6629_01906	J1a12_01328	LM10_00519	M12_00464	M23_00445	MUL0034_00271	OLS0478_01182
pncB2		Nicotinate phosphoribosyltransferase 2	64	64	1	521	7737				1184	1256	1185	ATCC35871_00603	ATCC35879P_00439	AlmaEM3_01271	BB01_02282	BB164_02939	CCPM1_01541	CFBP8069_00012	CFBP8073_00770	CFBP8074_00802	CFBP8078_00546	CFBP8082_00262	CFBP8083_00394	CFBP8084_00568	CFBP8356_00575	CFBP8416_01126	CFBP8417_00706	CFBP8419_00283	CP006696_00636	ConnCreek_01743	Dixon_00815	EB921_00666	ESVL_02052	Fb7_01966	Fillmore_00510	GV156_01626	Griffin1_00402	Hib4_02186	IVIA5235_01969	IVIA65862_01941	IVIA6629_01899	J1a12_01338	LM10_00512	M12_00457	M23_00436	MUL0034_00263	OLS0478_01191
group_6480		NAD(P)H dehydrogenase (quinone)	64	64	1	521	7738				599	599	599	ATCC35871_00604	ATCC35879P_00438	AlmaEM3_01270	BB01_02283	BB164_02940	CCPM1_01542	CFBP8069_00011	CFBP8073_00769	CFBP8074_00803	CFBP8078_00545	CFBP8082_00263	CFBP8083_00395	CFBP8084_00569	CFBP8356_00574	CFBP8416_01127	CFBP8417_00707	CFBP8419_00284	CP006696_00635	ConnCreek_01742	Dixon_00816	EB921_00665	ESVL_02053	Fb7_01967	Fillmore_00509	GV156_01625	Griffin1_00403	Hib4_02187	IVIA5235_01970	IVIA65862_01940	IVIA6629_01898	J1a12_01339	LM10_00511	M12_00456	M23_00435	MUL0034_00262	OLS0478_01192
group_6481		hypothetical protein	64	64	1	521	7752				632	641	640	ATCC35871_00615	ATCC35879P_00428	AlmaEM3_01262	BB01_02290	BB164_02949	CCPM1_01553	CFBP8069_00001	CFBP8073_00759	CFBP8074_00811	CFBP8078_02233	CFBP8082_00273	CFBP8083_00405	CFBP8084_00580	CFBP8356_00566	CFBP8416_01134	CFBP8417_00715	CFBP8419_00292	CP006696_00624	ConnCreek_01731	Dixon_00823	EB921_00655	ESVL_02061	Fb7_01976	Fillmore_00502	GV156_01614	Griffin1_00410	Hib4_02196	IVIA5235_01980	IVIA65862_01681	IVIA6629_01402	J1a12_01348	LM10_00504	M12_00449	M23_00425	MUL0034_00251	OLS0478_01200
soj		Sporulation initiation inhibitor protein Soj	64	64	1	521	8445				818	821	820	ATCC35871_00628	ATCC35879P_01179	AlmaEM3_01476	BB01_00821	BB164_00920	CCPM1_02354	CFBP8069_01291	CFBP8073_00667	CFBP8074_01323	CFBP8078_01073	CFBP8082_01390	CFBP8083_00954	CFBP8084_00875	CFBP8356_01220	CFBP8416_01272	CFBP8417_01422	CFBP8419_01857	CP006696_01255	ConnCreek_00912	Dixon_01987	EB921_01679	ESVL_00140	Fb7_00801	Fillmore_01597	GV156_00566	Griffin1_02255	Hib4_01908	IVIA5235_00118	IVIA65862_02298	IVIA6629_00089	J1a12_01617	LM10_01725	M12_01517	M23_01541	MUL0034_01281	OLS0478_02348
group_6486		hypothetical protein	64	64	1	521	8439				308	323	308	ATCC35871_00634	ATCC35879P_01184	AlmaEM3_01472	BB01_00815	BB164_00915	CCPM1_02359	CFBP8069_01296	CFBP8073_00662	CFBP8074_01318	CFBP8078_01079	CFBP8082_01385	CFBP8083_00959	CFBP8084_00870	CFBP8356_01216	CFBP8416_01278	CFBP8417_01416	CFBP8419_01862	CP006696_01250	ConnCreek_00917	Dixon_01982	EB921_01684	ESVL_00135	Fb7_00806	Fillmore_01592	GV156_00561	Griffin1_01045	Hib4_01903	IVIA5235_00113	IVIA65862_02293	IVIA6629_00083	J1a12_01612	LM10_01720	M12_01513	M23_01536	MUL0034_01276	OLS0478_02353
dxs		1-deoxy-D-xylulose-5-phosphate synthase	64	64	1	521	8399				1907	2015	1917	ATCC35871_00655	ATCC35879P_01203	AlmaEM3_01451	BB01_00793	BB164_00895	CCPM1_02378	CFBP8069_01315	CFBP8073_00641	CFBP8074_01296	CFBP8078_01104	CFBP8082_01366	CFBP8083_00978	CFBP8084_00850	CFBP8356_01196	CFBP8416_01304	CFBP8417_01393	CFBP8419_01882	CP006696_01231	ConnCreek_00936	Dixon_01960	EB921_01703	ESVL_00111	Fb7_00827	Fillmore_01571	GV156_00540	Griffin1_01023	Hib4_01880	IVIA5235_00094	IVIA65862_02271	IVIA6629_00061	J1a12_01589	LM10_01699	M12_01490	M23_01516	MUL0034_01256	OLS0478_01297
recO		DNA repair protein RecO	64	64	1	521	8398				731	746	731	ATCC35871_00656	ATCC35879P_01204	AlmaEM3_01450	BB01_00792	BB164_00894	CCPM1_02379	CFBP8069_01316	CFBP8073_00640	CFBP8074_01295	CFBP8078_01105	CFBP8082_01365	CFBP8083_00979	CFBP8084_00849	CFBP8356_01195	CFBP8416_01305	CFBP8417_01392	CFBP8419_01883	CP006696_01230	ConnCreek_00937	Dixon_01959	EB921_01704	ESVL_00110	Fb7_00828	Fillmore_01570	GV156_00539	Griffin1_01022	Hib4_01879	IVIA5235_00093	IVIA65862_02270	IVIA6629_00060	J1a12_01588	LM10_01698	M12_01489	M23_01515	MUL0034_01255	OLS0478_01296
era		GTPase Era	64	64	1	521	8397				896	896	896	ATCC35871_00657	ATCC35879P_01205	AlmaEM3_01449	BB01_00791	BB164_00893	CCPM1_02380	CFBP8069_01317	CFBP8073_00639	CFBP8074_01294	CFBP8078_01106	CFBP8082_01364	CFBP8083_00980	CFBP8084_00848	CFBP8356_01194	CFBP8416_01306	CFBP8417_01391	CFBP8419_01884	CP006696_01229	ConnCreek_00938	Dixon_01958	EB921_01705	ESVL_00109	Fb7_00829	Fillmore_01569	GV156_00538	Griffin1_01021	Hib4_01877	IVIA5235_00092	IVIA65862_02269	IVIA6629_00059	J1a12_01587	LM10_01697	M12_01488	M23_01514	MUL0034_01254	OLS0478_01295
lepB		Signal peptidase I	64	64	1	521	8394				794	794	794	ATCC35871_00660	ATCC35879P_01208	AlmaEM3_01446	BB01_00788	BB164_00890	CCPM1_02383	CFBP8069_01320	CFBP8073_00636	CFBP8074_01291	CFBP8078_01109	CFBP8082_01361	CFBP8083_00983	CFBP8084_00845	CFBP8356_01191	CFBP8416_01309	CFBP8417_01388	CFBP8419_01887	CP006696_01226	ConnCreek_00941	Dixon_01955	EB921_01708	ESVL_00106	Fb7_00832	Fillmore_01566	GV156_00535	Griffin1_01018	Hib4_01874	IVIA5235_00089	IVIA65862_02266	IVIA6629_00056	J1a12_01584	LM10_01694	M12_01485	M23_01511	MUL0034_01251	OLS0478_01292
pbpC		Penicillin-binding protein 1C	64	64	1	521	8386				2297	2384	2353	ATCC35871_00672	ATCC35879P_01216	AlmaEM3_01438	BB01_00780	BB164_00882	CCPM1_02392	CFBP8069_01329	CFBP8073_00627	CFBP8074_01283	CFBP8078_01118	CFBP8082_01353	CFBP8083_00991	CFBP8084_00836	CFBP8356_01183	CFBP8416_01320	CFBP8417_01380	CFBP8419_01895	CP006696_01218	ConnCreek_00950	Dixon_01946	EB921_01717	ESVL_00097	Fb7_00840	Fillmore_01557	GV156_00527	Griffin1_01009	Hib4_01865	IVIA5235_00080	IVIA65862_02257	IVIA6629_00047	J1a12_01576	LM10_01685	M12_01476	M23_01502	MUL0034_01243	OLS0478_01284
group_6492		hypothetical protein	64	64	1	521	8385				473	482	481	ATCC35871_00673	ATCC35879P_01218	AlmaEM3_01436	BB01_00778	BB164_00880	CCPM1_02394	CFBP8069_01331	CFBP8073_00625	CFBP8074_01282	CFBP8078_01119	CFBP8082_01352	CFBP8083_00992	CFBP8084_00834	CFBP8356_01182	CFBP8416_01321	CFBP8417_01379	CFBP8419_01896	CP006696_01217	ConnCreek_00952	Dixon_01945	EB921_01718	ESVL_00096	Fb7_00841	Fillmore_01556	GV156_00525	Griffin1_01008	Hib4_01864	IVIA5235_00078	IVIA65862_02256	IVIA6629_00046	J1a12_01575	LM10_01684	M12_01475	M23_01500	MUL0034_01241	OLS0478_01283
dacC_1		D-alanyl-D-alanine carboxypeptidase DacC	64	64	1	521	8380				1184	1190	1189	ATCC35871_00676	ATCC35879P_01221	AlmaEM3_01433	BB01_00775	BB164_00875	CCPM1_02398	CFBP8069_01334	CFBP8073_00622	CFBP8074_01279	CFBP8078_01122	CFBP8082_01349	CFBP8083_00995	CFBP8084_00831	CFBP8356_01178	CFBP8416_01324	CFBP8417_01376	CFBP8419_01900	CP006696_01214	ConnCreek_00955	Dixon_01942	EB921_01721	ESVL_00093	Fb7_00845	Fillmore_01553	GV156_00522	Griffin1_01004	Hib4_01861	IVIA5235_00075	IVIA65862_02253	IVIA6629_00043	J1a12_01572	LM10_01681	M12_01472	M23_01497	MUL0034_01238	OLS0478_01280
thrA		Bifunctional aspartokinase/homoserine dehydrogenase 1	64	64	1	521	8374				2507	2507	2507	ATCC35871_00680	ATCC35879P_01225	AlmaEM3_01429	BB01_00771	BB164_00871	CCPM1_02402	CFBP8069_01338	CFBP8073_00618	CFBP8074_01275	CFBP8078_01126	CFBP8082_01345	CFBP8083_00999	CFBP8084_00827	CFBP8356_01174	CFBP8416_01329	CFBP8417_01372	CFBP8419_01904	CP006696_01210	ConnCreek_00959	Dixon_01938	EB921_01725	ESVL_00089	Fb7_00849	Fillmore_01549	GV156_00518	Griffin1_01000	Hib4_01857	IVIA5235_00071	IVIA65862_02249	IVIA6629_00039	J1a12_01568	LM10_01677	M12_01468	M23_01493	MUL0034_01234	OLS0478_01276
hisB		Histidine biosynthesis bifunctional protein HisB	64	64	1	521	8363				1127	1127	1127	ATCC35871_00688	ATCC35879P_01234	AlmaEM3_01421	BB01_00763	BB164_00863	CCPM1_02410	CFBP8069_01346	CFBP8073_00610	CFBP8074_01267	CFBP8078_01134	CFBP8082_01337	CFBP8083_01007	CFBP8084_00819	CFBP8356_01166	CFBP8416_01337	CFBP8417_01364	CFBP8419_01912	CP006696_01202	ConnCreek_00967	Dixon_01930	EB921_01733	ESVL_00081	Fb7_00858	Fillmore_01541	GV156_00510	Griffin1_00992	Hib4_01849	IVIA5235_00063	IVIA65862_02241	IVIA6629_00031	J1a12_01559	LM10_01669	M12_01460	M23_01485	MUL0034_01226	OLS0478_01268
htpX		Protease HtpX	64	64	1	521	3206				869	869	869	ATCC35871_00710	ATCC35879P_02359	AlmaEM3_00107	BB01_01112	BB164_01754	CCPM1_00320	CFBP8069_00608	CFBP8073_00315	CFBP8074_00389	CFBP8078_00210	CFBP8082_00274	CFBP8083_01181	CFBP8084_00693	CFBP8356_00001	CFBP8416_00184	CFBP8417_00589	CFBP8419_00597	CP006696_00036	ConnCreek_00131	Dixon_01835	EB921_02159	ESVL_00795	Fb7_02545	Fillmore_02324	GV156_01358	Griffin1_01882	Hib4_02669	IVIA5235_00859	IVIA65862_01601	IVIA6629_00767	J1a12_02676	LM10_02523	M12_02255	M23_02318	MUL0034_02559	OLS0478_01710
cspA		Major cold shock protein CspA	64	64	1	521	3209				212	221	220	ATCC35871_00712	ATCC35879P_02356	AlmaEM3_00109	BB01_01114	BB164_01752	CCPM1_00322	CFBP8069_00605	CFBP8073_00312	CFBP8074_00392	CFBP8078_00212	CFBP8082_00277	CFBP8083_01184	CFBP8084_00696	CFBP8356_00004	CFBP8416_00182	CFBP8417_00587	CFBP8419_00600	CP006696_00033	ConnCreek_00134	Dixon_01833	EB921_02156	ESVL_00797	Fb7_02542	Fillmore_02322	GV156_01355	Griffin1_01880	Hib4_02666	IVIA5235_00856	IVIA65862_01599	IVIA6629_00765	J1a12_02673	LM10_02521	M12_02253	M23_02315	MUL0034_02562	OLS0478_01713
selO		Protein adenylyltransferase SelO	64	64	1	521	3210				1577	1652	1578	ATCC35871_00713	ATCC35879P_02355	AlmaEM3_00110	BB01_01115	BB164_01751	CCPM1_00323	CFBP8069_00604	CFBP8073_00311	CFBP8074_00393	CFBP8078_00213	CFBP8082_00278	CFBP8083_01185	CFBP8084_00697	CFBP8356_00005	CFBP8416_00181	CFBP8417_00586	CFBP8419_00601	CP006696_00032	ConnCreek_00135	Dixon_01832	EB921_02155	ESVL_00798	Fb7_02541	Fillmore_02321	GV156_01354	Griffin1_01879	Hib4_02665	IVIA5235_00855	IVIA65862_01598	IVIA6629_00764	J1a12_02672	LM10_02520	M12_02252	M23_02314	MUL0034_02563	OLS0478_01714
gacA		Response regulator GacA	64	64	1	521	3221				644	662	661	ATCC35871_00722	ATCC35879P_02346	AlmaEM3_00119	BB01_01124	BB164_01742	CCPM1_00332	CFBP8069_00595	CFBP8073_00303	CFBP8074_00401	CFBP8078_00222	CFBP8082_00286	CFBP8083_01194	CFBP8084_00705	CFBP8356_00013	CFBP8416_00172	CFBP8417_00577	CFBP8419_00609	CP006696_00024	ConnCreek_00144	Dixon_01823	EB921_02146	ESVL_00807	Fb7_02534	Fillmore_02312	GV156_01345	Griffin1_01870	Hib4_02658	IVIA5235_00846	IVIA65862_01589	IVIA6629_00755	J1a12_02665	LM10_02511	M12_02243	M23_02305	MUL0034_02571	OLS0478_01722
group_6505		hypothetical protein	64	64	1	521	3232				1301	1301	1301	ATCC35871_00732	ATCC35879P_02336	AlmaEM3_00129	BB01_01134	BB164_01732	CCPM1_00342	CFBP8069_00585	CFBP8073_00293	CFBP8074_00412	CFBP8078_00232	CFBP8082_00296	CFBP8083_01204	CFBP8084_00714	CFBP8356_00023	CFBP8416_00162	CFBP8417_00567	CFBP8419_00619	CP006696_00014	ConnCreek_00154	Dixon_01813	EB921_02136	ESVL_00817	Fb7_02522	Fillmore_02302	GV156_01335	Griffin1_01860	Hib4_02648	IVIA5235_00836	IVIA65862_01579	IVIA6629_00745	J1a12_02655	LM10_02501	M12_02233	M23_02295	MUL0034_02580	OLS0478_01732
lpxH		UDP-2,3-diacylglucosamine hydrolase	64	64	1	521	3248				752	752	752	ATCC35871_00744	ATCC35879P_02325	AlmaEM3_00140	BB01_01145	BB164_01721	CCPM1_00354	CFBP8069_00574	CFBP8073_00281	CFBP8074_00423	CFBP8078_00242	CFBP8082_00307	CFBP8083_01216	CFBP8084_00725	CFBP8356_00035	CFBP8416_00150	CFBP8417_00557	CFBP8419_00632	CP006696_00002	ConnCreek_00166	Dixon_01802	EB921_00495	ESVL_00827	Fb7_02510	Fillmore_02292	GV156_01324	Griffin1_01822	Hib4_02637	IVIA5235_00824	IVIA65862_01569	IVIA6629_00735	J1a12_02643	LM10_02491	M12_02222	M23_02284	MUL0034_02591	OLS0478_01743
pcm_2		Protein-L-isoaspartate O-methyltransferase	64	64	1	521	3253				656	656	656	ATCC35871_00746	ATCC35879P_02323	AlmaEM3_00142	BB01_01147	BB164_01719	CCPM1_00356	CFBP8069_00572	CFBP8073_00279	CFBP8074_00425	CFBP8078_00244	CFBP8082_00309	CFBP8083_01218	CFBP8084_00727	CFBP8356_00037	CFBP8416_00148	CFBP8417_00555	CFBP8419_00634	CP006696_02814	ConnCreek_00168	Dixon_01800	EB921_00497	ESVL_00829	Fb7_02508	Fillmore_02290	GV156_01322	Griffin1_01824	Hib4_02635	IVIA5235_00822	IVIA65862_01567	IVIA6629_00733	J1a12_02641	LM10_02489	M12_02220	M23_02282	MUL0034_02593	OLS0478_01745
regB		hypothetical protein	64	64	1	521	3261				1217	1220	1217	ATCC35871_00753	ATCC35879P_02315	AlmaEM3_00149	BB01_01154	BB164_01712	CCPM1_00363	CFBP8069_00564	CFBP8073_00270	CFBP8074_00433	CFBP8078_00251	CFBP8082_00317	CFBP8083_01226	CFBP8084_00734	CFBP8356_00045	CFBP8416_00140	CFBP8417_00548	CFBP8419_00642	CP006696_02804	ConnCreek_00176	Dixon_01794	EB921_00505	ESVL_00836	Fb7_02500	Fillmore_02283	GV156_01314	Griffin1_01831	Hib4_02627	IVIA5235_00814	IVIA65862_01560	IVIA6629_00726	J1a12_02632	LM10_02482	M12_02213	M23_02274	MUL0034_02600	OLS0478_01753
murB		UDP-N-acetylenolpyruvoylglucosamine reductase	64	64	1	521	3265				1055	1055	1055	ATCC35871_00757	ATCC35879P_02311	AlmaEM3_00153	BB01_01158	BB164_01708	CCPM1_00367	CFBP8069_00560	CFBP8073_00266	CFBP8074_00437	CFBP8078_00255	CFBP8082_00321	CFBP8083_01230	CFBP8084_00738	CFBP8356_00049	CFBP8416_00136	CFBP8417_00544	CFBP8419_00646	CP006696_02800	ConnCreek_00180	Dixon_01790	EB921_00509	ESVL_00840	Fb7_02495	Fillmore_02279	GV156_01310	Griffin1_01835	Hib4_02622	IVIA5235_00810	IVIA65862_01556	IVIA6629_00722	J1a12_02627	LM10_02478	M12_02209	M23_02270	MUL0034_02604	OLS0478_01757
asnS		Asparagine--tRNA ligase	64	64	1	521	3274				1400	1400	1400	ATCC35871_00764	ATCC35879P_02305	AlmaEM3_00159	BB01_01164	BB164_01703	CCPM1_00373	CFBP8069_00554	CFBP8073_00260	CFBP8074_00443	CFBP8078_00260	CFBP8082_00327	CFBP8083_01236	CFBP8084_00744	CFBP8356_00055	CFBP8416_00130	CFBP8417_00538	CFBP8419_00652	CP006696_02794	ConnCreek_00186	Dixon_01784	EB921_00515	ESVL_00846	Fb7_02489	Fillmore_02273	GV156_01304	Griffin1_01841	Hib4_02617	IVIA5235_00804	IVIA65862_01551	IVIA6629_00717	J1a12_02622	LM10_02472	M12_02203	M23_02264	MUL0034_02610	OLS0478_01762
rpsR		30S ribosomal protein S18	64	64	1	521	3277				230	230	230	ATCC35871_00767	ATCC35879P_02302	AlmaEM3_00162	BB01_01167	BB164_01700	CCPM1_00376	CFBP8069_00551	CFBP8073_00257	CFBP8074_00446	CFBP8078_00263	CFBP8082_00330	CFBP8083_01239	CFBP8084_00747	CFBP8356_00058	CFBP8416_00127	CFBP8417_00535	CFBP8419_00655	CP006696_02791	ConnCreek_00189	Dixon_01781	EB921_00518	ESVL_00849	Fb7_02486	Fillmore_02270	GV156_01301	Griffin1_01844	Hib4_02614	IVIA5235_00801	IVIA65862_01548	IVIA6629_00714	J1a12_02619	LM10_02469	M12_02200	M23_02261	MUL0034_02613	OLS0478_01765
epmA		Elongation factor P--(R)-beta-lysine ligase	64	64	1	521	3285				311	950	940	ATCC35871_00774	ATCC35879P_02296	AlmaEM3_00168	BB01_01173	BB164_01693	CCPM1_00383	CFBP8069_00545	CFBP8073_00251	CFBP8074_00453	CFBP8078_00269	CFBP8082_00336	CFBP8083_01245	CFBP8084_00753	CFBP8356_00064	CFBP8416_00120	CFBP8417_00529	CFBP8419_00661	CP006696_02785	ConnCreek_00195	Dixon_01775	EB921_00524	ESVL_00855	Fb7_02479	Fillmore_02264	GV156_01293	Griffin1_01723	Hib4_02607	IVIA5235_00795	IVIA65862_01542	IVIA6629_00707	J1a12_02612	LM10_02463	M12_02194	M23_02255	MUL0034_02619	OLS0478_01772
sucC		Succinate--CoA ligase [ADP-forming] subunit beta	64	64	1	521	3300				1163	1253	1172	ATCC35871_00783	ATCC35879P_02288	AlmaEM3_00178	BB01_01183	BB164_01682	CCPM1_00391	CFBP8069_00537	CFBP8073_00243	CFBP8074_00461	CFBP8078_00279	CFBP8082_00344	CFBP8083_01253	CFBP8084_00763	CFBP8356_00073	CFBP8416_00108	CFBP8417_00519	CFBP8419_00670	CP006696_02777	ConnCreek_00203	Dixon_01765	EB921_00532	ESVL_00865	Fb7_02470	Fillmore_02253	GV156_01285	Griffin1_01713	Hib4_02599	IVIA5235_00787	IVIA65862_01532	IVIA6629_00697	J1a12_02604	LM10_02453	M12_02185	M23_02247	MUL0034_02629	OLS0478_01780
atoC		Regulatory protein AtoC	64	64	1	521	3302				1412	1481	1473	ATCC35871_00785	ATCC35879P_02285	AlmaEM3_00180	BB01_01185	BB164_01680	CCPM1_00393	CFBP8069_00535	CFBP8073_00241	CFBP8074_00463	CFBP8078_00281	CFBP8082_00346	CFBP8083_01256	CFBP8084_00765	CFBP8356_00075	CFBP8416_00106	CFBP8417_00517	CFBP8419_00673	CP006696_02775	ConnCreek_00206	Dixon_01763	EB921_00535	ESVL_00868	Fb7_02467	Fillmore_02251	GV156_01283	Griffin1_01711	Hib4_02596	IVIA5235_00785	IVIA65862_01529	IVIA6629_00695	J1a12_02602	LM10_02451	M12_02183	M23_02244	MUL0034_00002	OLS0478_01782
thrS		Threonine--tRNA ligase	64	64	1	521	3625				1907	1907	1907	ATCC35871_00801	ATCC35879P_02269	AlmaEM3_00196	BB01_01201	BB164_01665	CCPM1_00409	CFBP8069_00518	CFBP8073_00224	CFBP8074_01002	CFBP8078_00297	CFBP8082_00363	CFBP8083_01274	CFBP8084_00783	CFBP8356_00089	CFBP8416_00090	CFBP8417_00503	CFBP8419_00687	CP006696_02761	ConnCreek_00224	Dixon_01749	EB921_00553	ESVL_00885	Fb7_02389	Fillmore_02237	GV156_01265	Griffin1_01695	Hib4_02525	IVIA5235_00768	IVIA65862_01512	IVIA6629_00678	J1a12_02526	LM10_02435	M12_02167	M23_02228	MUL0034_00017	OLS0478_01800
infC		Translation initiation factor IF-3	64	64	1	521	3624				443	479	450	ATCC35871_00802	ATCC35879P_02268	AlmaEM3_00197	BB01_01202	BB164_01664	CCPM1_00410	CFBP8069_00517	CFBP8073_00223	CFBP8074_01001	CFBP8078_00298	CFBP8082_00364	CFBP8083_01275	CFBP8084_00784	CFBP8356_00090	CFBP8416_00089	CFBP8417_00502	CFBP8419_00688	CP006696_02760	ConnCreek_00225	Dixon_01748	EB921_00554	ESVL_00886	Fb7_02388	Fillmore_02236	GV156_01264	Griffin1_01694	Hib4_02524	IVIA5235_00767	IVIA65862_01511	IVIA6629_00677	J1a12_02525	LM10_02434	M12_02166	M23_02227	MUL0034_00018	OLS0478_01801
rpmI		50S ribosomal protein L35	64	64	1	521	3623				197	197	197	ATCC35871_00803	ATCC35879P_02266	AlmaEM3_00199	BB01_01204	BB164_01662	CCPM1_00411	CFBP8069_00515	CFBP8073_00221	CFBP8074_01000	CFBP8078_00299	CFBP8082_00366	CFBP8083_01277	CFBP8084_00786	CFBP8356_00091	CFBP8416_00088	CFBP8417_00501	CFBP8419_00689	CP006696_02759	ConnCreek_00226	Dixon_01747	EB921_00556	ESVL_00887	Fb7_02386	Fillmore_02235	GV156_01262	Griffin1_01693	Hib4_02523	IVIA5235_00765	IVIA65862_01510	IVIA6629_00676	J1a12_02524	LM10_02433	M12_02165	M23_02225	MUL0034_00020	OLS0478_01803
rplT		50S ribosomal protein L20	64	64	1	521	3622				359	359	359	ATCC35871_00804	ATCC35879P_02265	AlmaEM3_00200	BB01_01205	BB164_01661	CCPM1_00412	CFBP8069_00514	CFBP8073_00220	CFBP8074_00999	CFBP8078_00300	CFBP8082_00367	CFBP8083_01278	CFBP8084_00787	CFBP8356_00092	CFBP8416_00087	CFBP8417_00500	CFBP8419_00690	CP006696_02758	ConnCreek_00227	Dixon_01746	EB921_00557	ESVL_00888	Fb7_02385	Fillmore_02234	GV156_01261	Griffin1_01692	Hib4_02522	IVIA5235_00764	IVIA65862_01509	IVIA6629_00675	J1a12_02523	LM10_02432	M12_02164	M23_02224	MUL0034_00021	OLS0478_01804
pheS		Phenylalanine--tRNA ligase alpha subunit	64	64	1	521	3621				1001	1001	1001	ATCC35871_00805	ATCC35879P_02264	AlmaEM3_00201	BB01_01206	BB164_01660	CCPM1_00413	CFBP8069_00513	CFBP8073_00219	CFBP8074_00998	CFBP8078_00301	CFBP8082_00368	CFBP8083_01279	CFBP8084_00788	CFBP8356_00093	CFBP8416_00086	CFBP8417_00499	CFBP8419_00691	CP006696_02757	ConnCreek_00228	Dixon_01745	EB921_00558	ESVL_00889	Fb7_02384	Fillmore_02233	GV156_01260	Griffin1_01691	Hib4_02521	IVIA5235_00763	IVIA65862_01508	IVIA6629_00674	J1a12_02522	LM10_02431	M12_02163	M23_02223	MUL0034_00022	OLS0478_01805
ihfA		Integration host factor subunit alpha	64	64	1	521	3619				299	299	299	ATCC35871_00807	ATCC35879P_02262	AlmaEM3_00203	BB01_01208	BB164_01658	CCPM1_00415	CFBP8069_00511	CFBP8073_00217	CFBP8074_00996	CFBP8078_00303	CFBP8082_00370	CFBP8083_01281	CFBP8084_00790	CFBP8356_00095	CFBP8416_00084	CFBP8417_00497	CFBP8419_00693	CP006696_02755	ConnCreek_00230	Dixon_01743	EB921_00560	ESVL_00891	Fb7_02382	Fillmore_02231	GV156_01258	Griffin1_01689	Hib4_02519	IVIA5235_00761	IVIA65862_01506	IVIA6629_00672	J1a12_02520	LM10_02429	M12_02161	M23_02221	MUL0034_00024	OLS0478_01807
group_6526		hypothetical protein	64	64	1	521	3618				362	362	362	ATCC35871_00808	ATCC35879P_02261	AlmaEM3_00204	BB01_01209	BB164_01657	CCPM1_00416	CFBP8069_00510	CFBP8073_00216	CFBP8074_00995	CFBP8078_00304	CFBP8082_00371	CFBP8083_01282	CFBP8084_00791	CFBP8356_00096	CFBP8416_00083	CFBP8417_00496	CFBP8419_00694	CP006696_02754	ConnCreek_00231	Dixon_01742	EB921_00561	ESVL_00892	Fb7_02381	Fillmore_02230	GV156_01257	Griffin1_01688	Hib4_02518	IVIA5235_00760	IVIA65862_01505	IVIA6629_00671	J1a12_02519	LM10_02428	M12_02160	M23_02220	MUL0034_00025	OLS0478_01808
group_6528		hypothetical protein	64	64	1	521	3614				404	404	404	ATCC35871_00813	ATCC35879P_02256	AlmaEM3_00209	BB01_01215	BB164_01653	CCPM1_00421	CFBP8069_00505	CFBP8073_01011	CFBP8074_00990	CFBP8078_00310	CFBP8082_00376	CFBP8083_01287	CFBP8084_00795	CFBP8356_00099	CFBP8416_00077	CFBP8417_00490	CFBP8419_00698	CP006696_02751	ConnCreek_00236	Dixon_01737	EB921_00566	ESVL_00898	Fb7_02376	Fillmore_02224	GV156_01252	Griffin1_01683	Hib4_02514	IVIA5235_00755	IVIA65862_01499	IVIA6629_00665	J1a12_02514	LM10_02422	M12_02154	M23_02215	MUL0034_00029	OLS0478_01812
rnd		Ribonuclease D	64	64	1	521	3611				1088	1091	1088	ATCC35871_00814	ATCC35879P_02255	AlmaEM3_00210	BB01_01216	BB164_01652	CCPM1_00422	CFBP8069_00504	CFBP8073_01012	CFBP8074_00989	CFBP8078_00311	CFBP8082_00377	CFBP8083_01288	CFBP8084_00796	CFBP8356_00100	CFBP8416_00076	CFBP8417_00489	CFBP8419_00699	CP006696_02750	ConnCreek_00237	Dixon_01736	EB921_00567	ESVL_00899	Fb7_02375	Fillmore_02223	GV156_01251	Griffin1_01682	Hib4_02513	IVIA5235_00754	IVIA65862_01498	IVIA6629_00664	J1a12_02513	LM10_02421	M12_02153	M23_02214	MUL0034_00030	OLS0478_01813
dcd		dCTP deaminase	64	64	1	521	3596				575	575	575	ATCC35871_00823	ATCC35879P_02246	AlmaEM3_00219	BB01_01225	BB164_01643	CCPM1_00431	CFBP8069_00495	CFBP8073_01021	CFBP8074_00978	CFBP8078_00320	CFBP8082_00386	CFBP8083_01297	CFBP8084_00313	CFBP8356_00109	CFBP8416_00065	CFBP8417_00480	CFBP8419_00708	CP006696_02741	ConnCreek_00246	Dixon_01727	EB921_00576	ESVL_00908	Fb7_02365	Fillmore_02214	GV156_01242	Griffin1_01268	Hib4_02502	IVIA5235_00745	IVIA65862_00282	IVIA6629_00655	J1a12_02504	LM10_02412	M12_02144	M23_02205	MUL0034_00039	OLS0478_01824
thiG		Thiazole synthase	64	64	1	521	3572				827	827	827	ATCC35871_00841	ATCC35879P_02229	AlmaEM3_00236	BB01_01242	BB164_01626	CCPM1_00449	CFBP8069_00478	CFBP8073_01038	CFBP8074_00959	CFBP8078_00338	CFBP8082_00403	CFBP8083_01314	CFBP8084_00330	CFBP8356_00126	CFBP8416_00047	CFBP8417_00462	CFBP8419_00725	CP006696_02723	ConnCreek_00263	Dixon_01709	EB921_00593	ESVL_00926	Fb7_02344	Fillmore_02196	GV156_01224	Griffin1_01249	Hib4_02479	IVIA5235_00728	IVIA65862_00264	IVIA6629_00637	J1a12_02483	LM10_02394	M12_02126	M23_02188	MUL0034_00056	OLS0478_01846
trmB		tRNA (guanine-N(7)-)-methyltransferase	64	64	1	521	3571				734	734	734	ATCC35871_00842	ATCC35879P_02228	AlmaEM3_00237	BB01_01243	BB164_01625	CCPM1_00450	CFBP8069_00477	CFBP8073_01039	CFBP8074_00958	CFBP8078_00339	CFBP8082_00404	CFBP8083_01315	CFBP8084_00331	CFBP8356_00127	CFBP8416_00046	CFBP8417_00461	CFBP8419_00726	CP006696_02722	ConnCreek_00264	Dixon_01708	EB921_00594	ESVL_00927	Fb7_02343	Fillmore_02195	GV156_01223	Griffin1_01248	Hib4_02478	IVIA5235_00727	IVIA65862_00263	IVIA6629_00636	J1a12_02482	LM10_02393	M12_02125	M23_02187	MUL0034_00057	OLS0478_01847
mraZ		Transcriptional regulator MraZ	64	64	1	521	3565				446	545	481	ATCC35871_00847	ATCC35879P_02224	AlmaEM3_00242	BB01_01246	BB164_01620	CCPM1_00454	CFBP8069_00473	CFBP8073_01043	CFBP8074_00955	CFBP8078_00343	CFBP8082_00407	CFBP8083_01319	CFBP8084_00334	CFBP8356_00131	CFBP8416_00041	CFBP8417_00457	CFBP8419_00729	CP006696_02719	ConnCreek_00268	Dixon_01705	EB921_00597	ESVL_00931	Fb7_02341	Fillmore_02192	GV156_01218	Griffin1_01244	Hib4_02474	IVIA5235_00723	IVIA65862_00259	IVIA6629_00632	J1a12_02480	LM10_02390	M12_02122	M23_02183	MUL0034_00060	OLS0478_01849
murC		UDP-N-acetylmuramate--L-alanine ligase	64	64	1	521	3555				1433	1433	1433	ATCC35871_00856	ATCC35879P_02215	AlmaEM3_00251	BB01_01255	BB164_01611	CCPM1_00463	CFBP8069_00464	CFBP8073_01052	CFBP8074_00946	CFBP8078_00352	CFBP8082_00416	CFBP8083_01328	CFBP8084_00343	CFBP8356_00140	CFBP8416_00031	CFBP8417_00448	CFBP8419_00738	CP006696_02710	ConnCreek_00277	Dixon_01696	EB921_00606	ESVL_00940	Fb7_02332	Fillmore_02183	GV156_01209	Griffin1_01235	Hib4_02465	IVIA5235_00714	IVIA65862_00250	IVIA6629_00623	J1a12_02471	LM10_02381	M12_02113	M23_02174	MUL0034_00069	OLS0478_01858
pykA		Pyruvate kinase II	64	64	1	521	3521				1466	1466	1466	ATCC35871_00876	ATCC35879P_02195	AlmaEM3_00272	BB01_01277	BB164_01588	CCPM1_00484	CFBP8069_00444	CFBP8073_01073	CFBP8074_00924	CFBP8078_00375	CFBP8082_00436	CFBP8083_01348	CFBP8084_00364	CFBP8356_00162	CFBP8416_00005	CFBP8417_00426	CFBP8419_00759	CP006696_02690	ConnCreek_00297	Dixon_01675	EB921_01758	ESVL_00962	Fb7_02313	Fillmore_02162	GV156_01187	Griffin1_01212	Hib4_02445	IVIA5235_00694	IVIA65862_01457	IVIA6629_01317	J1a12_02450	LM10_02360	M12_02090	M23_02154	MUL0034_00090	OLS0478_01879
dsbB		Disulfide bond formation protein B	64	64	1	521	5116				521	524	521	ATCC35871_00889	ATCC35879P_00737	AlmaEM3_01662	BB01_00211	BB164_01377	CCPM1_01847	CFBP8069_02005	CFBP8073_01569	CFBP8074_01666	CFBP8078_01632	CFBP8082_01975	CFBP8083_01426	CFBP8084_02050	CFBP8356_01741	CFBP8416_00529	CFBP8417_01775	CFBP8419_01184	CP006696_01776	ConnCreek_00471	Dixon_00271	EB921_00905	ESVL_01184	Fb7_00316	Fillmore_02000	GV156_01009	Griffin1_01116	Hib4_00305	IVIA5235_01619	IVIA65862_00842	IVIA6629_01301	J1a12_00314	LM10_02192	M12_01922	M23_01980	MUL0034_01758	OLS0478_00401
recG		ATP-dependent DNA helicase RecG	64	64	1	521	5093				2156	2156	2156	ATCC35871_00897	ATCC35879P_00744	AlmaEM3_01670	BB01_00219	BB164_01363	CCPM1_01854	CFBP8069_02012	CFBP8073_01576	CFBP8074_01673	CFBP8078_01640	CFBP8082_01968	CFBP8083_01433	CFBP8084_02057	CFBP8356_01734	CFBP8416_00520	CFBP8417_01783	CFBP8419_01177	CP006696_01783	ConnCreek_00478	Dixon_00263	EB921_00898	ESVL_01192	Fb7_00323	Fillmore_01992	GV156_01002	Griffin1_01108	Hib4_00312	IVIA5235_01612	IVIA65862_00834	IVIA6629_01293	J1a12_00321	LM10_02184	M12_01914	M23_01973	MUL0034_01751	OLS0478_00409
mrcA		Penicillin-binding protein 1A	64	64	1	521	1561				2429	2495	2454	ATCC35871_00908	ATCC35879P_00756	AlmaEM3_01680	BB01_00230	BB164_01353	CCPM1_01864	CFBP8069_02022	CFBP8073_01584	CFBP8074_01681	CFBP8078_01652	CFBP8082_00888	CFBP8083_01442	CFBP8084_00006	CFBP8356_01724	CFBP8416_00509	CFBP8417_01793	CFBP8419_01167	CP006696_01792	ConnCreek_00487	Dixon_00253	EB921_00890	ESVL_01202	Fb7_00335	Fillmore_01983	GV156_00993	Griffin1_01098	Hib4_00320	IVIA5235_01604	IVIA65862_00823	IVIA6629_01283	J1a12_00332	LM10_02173	M12_01904	M23_01964	MUL0034_01742	OLS0478_00417
group_6547		hypothetical protein	64	64	1	521	1572				668	668	668	ATCC35871_00911	ATCC35879P_00760	AlmaEM3_01683	BB01_00233	BB164_01350	CCPM1_01867	CFBP8069_02025	CFBP8073_01587	CFBP8074_01685	CFBP8078_01655	CFBP8082_00885	CFBP8083_01445	CFBP8084_00010	CFBP8356_01721	CFBP8416_00506	CFBP8417_01796	CFBP8419_01164	CP006696_01796	ConnCreek_00490	Dixon_00250	EB921_00887	ESVL_01205	Fb7_00339	Fillmore_01980	GV156_00990	Griffin1_01095	Hib4_00324	IVIA5235_01601	IVIA65862_00820	IVIA6629_01280	J1a12_00336	LM10_02170	M12_01901	M23_01961	MUL0034_01739	OLS0478_00421
group_6549		putative TonB-dependent receptor	64	64	1	521	1587				2045	2045	2045	ATCC35871_00924	ATCC35879P_00771	AlmaEM3_01695	BB01_00246	BB164_01338	CCPM1_01878	CFBP8069_00974	CFBP8073_01599	CFBP8074_01697	CFBP8078_01667	CFBP8082_00874	CFBP8083_01456	CFBP8084_00021	CFBP8356_01709	CFBP8416_00493	CFBP8417_01808	CFBP8419_01152	CP006696_01809	ConnCreek_00501	Dixon_00238	EB921_00876	ESVL_01217	Fb7_00351	Fillmore_01967	GV156_00979	Griffin1_01081	Hib4_00335	IVIA5235_01590	IVIA65862_00808	IVIA6629_01268	J1a12_00349	LM10_02157	M12_01889	M23_01950	MUL0034_01728	OLS0478_00433
group_6550		hypothetical protein	64	64	1	521	1599				371	371	371	ATCC35871_00927	ATCC35879P_00773	AlmaEM3_01697	BB01_00734	BB164_01335	CCPM1_01880	CFBP8069_00977	CFBP8073_00677	CFBP8074_02107	CFBP8078_01062	CFBP8082_00871	CFBP8083_01459	CFBP8084_00023	CFBP8356_01304	CFBP8416_00488	CFBP8417_00219	CFBP8419_01149	CP006696_01618	ConnCreek_00504	Dixon_02201	EB921_00873	ESVL_01220	Fb7_00355	Fillmore_01964	GV156_00976	Griffin1_01078	Hib4_00338	IVIA5235_01587	IVIA65862_00805	IVIA6629_01265	J1a12_00352	LM10_02097	M12_01886	M23_01948	MUL0034_01726	OLS0478_00436
erpA		Iron-sulfur cluster insertion protein ErpA	64	64	1	521	1620				386	392	386	ATCC35871_00940	ATCC35879P_00786	AlmaEM3_01710	BB01_00721	BB164_01321	CCPM1_01893	CFBP8069_00989	CFBP8073_00689	CFBP8074_01592	CFBP8078_01049	CFBP8082_00858	CFBP8083_01471	CFBP8084_00036	CFBP8356_01291	CFBP8416_00474	CFBP8417_00232	CFBP8419_01136	CP006696_01631	ConnCreek_00517	Dixon_02188	EB921_00861	ESVL_01233	Fb7_00372	Fillmore_01951	GV156_00963	Griffin1_01064	Hib4_00355	IVIA5235_01574	IVIA65862_00792	IVIA6629_01253	J1a12_00369	LM10_02084	M12_01873	M23_01935	MUL0034_01713	OLS0478_00452
yhdG_1		putative amino acid permease YhdG	64	64	1	521	1623				1442	1457	1442	ATCC35871_00943	ATCC35879P_00789	AlmaEM3_01713	BB01_00718	BB164_01318	CCPM1_01896	CFBP8069_00992	CFBP8073_00692	CFBP8074_01595	CFBP8078_01046	CFBP8082_00855	CFBP8083_01474	CFBP8084_00039	CFBP8356_01288	CFBP8416_00471	CFBP8417_00235	CFBP8419_01133	CP006696_01634	ConnCreek_00520	Dixon_02185	EB921_00858	ESVL_01236	Fb7_00375	Fillmore_01948	GV156_00960	Griffin1_01061	Hib4_00358	IVIA5235_01571	IVIA65862_00789	IVIA6629_01250	J1a12_00372	LM10_02081	M12_01870	M23_01932	MUL0034_01710	OLS0478_00455
mlaC		Intermembrane phospholipid transport system binding protein MlaC	64	64	1	521	1632				656	656	656	ATCC35871_00950	ATCC35879P_00797	AlmaEM3_01720	BB01_00711	BB164_01311	CCPM1_01904	CFBP8069_01000	CFBP8073_00700	CFBP8074_01602	CFBP8078_01039	CFBP8082_00847	CFBP8083_01482	CFBP8084_00047	CFBP8356_01282	CFBP8416_00462	CFBP8417_00242	CFBP8419_01127	CP006696_01642	ConnCreek_00528	Dixon_02178	EB921_00850	ESVL_01243	Fb7_00382	Fillmore_01941	GV156_00952	Griffin1_01054	Hib4_00365	IVIA5235_01563	IVIA65862_00782	IVIA6629_01243	J1a12_00379	LM10_02074	M12_01863	M23_01924	MUL0034_01702	OLS0478_00462
group_6558		hypothetical protein	64	64	1	521	1654				842	878	877	ATCC35871_00964	ATCC35879P_00812	AlmaEM3_01733	BB01_00698	BB164_01292	CCPM1_01923	CFBP8069_01015	CFBP8073_00715	CFBP8074_01614	CFBP8078_01025	CFBP8082_00832	CFBP8083_01497	CFBP8084_00062	CFBP8356_01269	CFBP8416_00444	CFBP8417_00256	CFBP8419_01112	CP006696_01658	ConnCreek_00542	Dixon_02165	EB921_00836	ESVL_01257	Fb7_00399	Fillmore_01928	GV156_00934	Griffin1_00133	Hib4_00378	IVIA5235_01549	IVIA65862_00769	IVIA6629_01229	J1a12_00393	LM10_02059	M12_01849	M23_01909	MUL0034_01687	OLS0478_00474
rpsU		30S ribosomal protein S21	64	64	1	521	1656				215	215	215	ATCC35871_00966	ATCC35879P_00814	AlmaEM3_01735	BB01_00696	BB164_01290	CCPM1_01925	CFBP8069_01018	CFBP8073_00718	CFBP8074_01616	CFBP8078_01023	CFBP8082_00829	CFBP8083_01500	CFBP8084_00064	CFBP8356_01266	CFBP8416_00442	CFBP8417_00258	CFBP8419_01109	CP006696_01660	ConnCreek_00544	Dixon_02163	EB921_00833	ESVL_01259	Fb7_00401	Fillmore_01926	GV156_00931	Griffin1_00131	Hib4_00380	IVIA5235_01547	IVIA65862_00767	IVIA6629_01227	J1a12_00395	LM10_02057	M12_01847	M23_01907	MUL0034_01685	OLS0478_00476
tsaD		tRNA N6-adenosine threonylcarbamoyltransferase	64	64	1	521	1657				1046	1073	1046	ATCC35871_00967	ATCC35879P_00815	AlmaEM3_01736	BB01_00695	BB164_01289	CCPM1_01926	CFBP8069_01019	CFBP8073_00719	CFBP8074_01617	CFBP8078_01022	CFBP8082_00828	CFBP8083_01501	CFBP8084_00065	CFBP8356_01265	CFBP8416_00441	CFBP8417_00259	CFBP8419_01108	CP006696_01661	ConnCreek_00545	Dixon_02162	EB921_00832	ESVL_01260	Fb7_00402	Fillmore_01925	GV156_00930	Griffin1_00130	Hib4_00381	IVIA5235_01546	IVIA65862_00766	IVIA6629_01226	J1a12_00396	LM10_02056	M12_01846	M23_01906	MUL0034_01684	OLS0478_00477
ndk		Nucleoside diphosphate kinase	64	64	1	521	1686				422	425	424	ATCC35871_00987	ATCC35879P_00837	AlmaEM3_01756	BB01_00676	BB164_01270	CCPM1_01947	CFBP8069_01041	CFBP8073_00741	CFBP8074_01638	CFBP8078_01002	CFBP8082_00806	CFBP8083_01523	CFBP8084_00086	CFBP8356_01245	CFBP8416_00420	CFBP8417_00279	CFBP8419_01089	CP006696_01683	ConnCreek_00567	Dixon_02141	EB921_00810	ESVL_01282	Fb7_00424	Fillmore_01905	GV156_00908	Griffin1_00110	Hib4_00402	IVIA5235_01524	IVIA65862_00745	IVIA6629_01205	J1a12_00417	LM10_02036	M12_01826	M23_01884	MUL0034_01664	OLS0478_00498
lapB_1		hypothetical protein	64	64	1	521	1691				806	809	808	ATCC35871_00989	ATCC35879P_00839	AlmaEM3_01758	BB01_00674	BB164_01268	CCPM1_01949	CFBP8069_01043	CFBP8073_00743	CFBP8074_01640	CFBP8078_01000	CFBP8082_00804	CFBP8083_01525	CFBP8084_00088	CFBP8356_01243	CFBP8416_00418	CFBP8417_00281	CFBP8419_01087	CP006696_01685	ConnCreek_00569	Dixon_02139	EB921_00808	ESVL_01284	Fb7_00426	Fillmore_01903	GV156_00906	Griffin1_00108	Hib4_00404	IVIA5235_01522	IVIA65862_00743	IVIA6629_01203	J1a12_00419	LM10_02034	M12_01824	M23_01882	MUL0034_01662	OLS0478_00500
bamB_1		Outer membrane protein assembly factor BamB	64	64	1	521	1694				1211	1223	1222	ATCC35871_00992	ATCC35879P_00842	AlmaEM3_01761	BB01_00671	BB164_01264	CCPM1_01952	CFBP8069_01046	CFBP8073_00746	CFBP8074_01643	CFBP8078_00997	CFBP8082_00801	CFBP8083_01528	CFBP8084_00091	CFBP8356_01240	CFBP8416_00415	CFBP8417_00284	CFBP8419_01084	CP006696_01688	ConnCreek_00572	Dixon_02136	EB921_00805	ESVL_01287	Fb7_00430	Fillmore_01900	GV156_00903	Griffin1_00105	Hib4_00407	IVIA5235_01519	IVIA65862_00740	IVIA6629_01200	J1a12_00423	LM10_02030	M12_01821	M23_01879	MUL0034_01659	OLS0478_00503
der		GTPase Der	64	64	1	521	1699				1397	1400	1397	ATCC35871_00993	ATCC35879P_00843	AlmaEM3_01762	BB01_00670	BB164_01263	CCPM1_01953	CFBP8069_01047	CFBP8073_00747	CFBP8074_01644	CFBP8078_00996	CFBP8082_00800	CFBP8083_01529	CFBP8084_00092	CFBP8356_01239	CFBP8416_00414	CFBP8417_00285	CFBP8419_01083	CP006696_01689	ConnCreek_00573	Dixon_02135	EB921_00804	ESVL_01288	Fb7_00431	Fillmore_01899	GV156_00902	Griffin1_00104	Hib4_00408	IVIA5235_01518	IVIA65862_00739	IVIA6629_01199	J1a12_00424	LM10_02029	M12_01820	M23_01878	MUL0034_01658	OLS0478_00504
group_6568		hypothetical protein	64	64	1	521	1708				425	482	481	ATCC35871_00998	ATCC35879P_00849	AlmaEM3_01768	BB01_00664	BB164_01257	CCPM1_01959	CFBP8069_01053	CFBP8073_00753	CFBP8074_01651	CFBP8078_00990	CFBP8082_00794	CFBP8083_01535	CFBP8084_00099	CFBP8356_01233	CFBP8416_00408	CFBP8417_00291	CFBP8419_01078	CP006696_01697	ConnCreek_00579	Dixon_02129	EB921_00798	ESVL_01293	Fb7_00438	Fillmore_01894	GV156_00896	Griffin1_00098	Hib4_00414	IVIA5235_01511	IVIA65862_00733	IVIA6629_01193	J1a12_00430	LM10_02024	M12_01815	M23_01872	MUL0034_01651	OLS0478_00511
group_6569		hypothetical protein	64	64	1	521	1709				1202	1256	1252	ATCC35871_00999	ATCC35879P_00850	AlmaEM3_01769	BB01_00663	BB164_01256	CCPM1_01960	CFBP8069_01054	CFBP8073_00754	CFBP8074_01652	CFBP8078_00989	CFBP8082_00793	CFBP8083_01536	CFBP8084_00100	CFBP8356_01232	CFBP8416_00407	CFBP8417_00292	CFBP8419_01077	CP006696_01698	ConnCreek_00580	Dixon_02128	EB921_00797	ESVL_01294	Fb7_00439	Fillmore_01893	GV156_00895	Griffin1_00097	Hib4_00415	IVIA5235_01510	IVIA65862_00732	IVIA6629_01192	J1a12_00431	LM10_02023	M12_01814	M23_01871	MUL0034_01650	OLS0478_00512
group_6570		hypothetical protein	64	64	1	521	1710				491	491	491	ATCC35871_01000	ATCC35879P_00851	AlmaEM3_01770	BB01_00662	BB164_01255	CCPM1_01961	CFBP8069_01055	CFBP8073_00755	CFBP8074_01653	CFBP8078_00988	CFBP8082_00792	CFBP8083_01537	CFBP8084_00101	CFBP8356_01231	CFBP8416_00406	CFBP8417_00293	CFBP8419_01076	CP006696_01699	ConnCreek_00581	Dixon_02127	EB921_00796	ESVL_01295	Fb7_00440	Fillmore_01892	GV156_00894	Griffin1_00096	Hib4_00416	IVIA5235_01509	IVIA65862_00731	IVIA6629_01191	J1a12_00432	LM10_02022	M12_01813	M23_01870	MUL0034_01649	OLS0478_00513
ftsX		Cell division protein FtsX	64	64	1	521	3110				938	938	938	ATCC35871_01049	ATCC35879P_02425	AlmaEM3_00047	BB01_02069	BB164_00082	CCPM1_00256	CFBP8069_00671	CFBP8073_00360	CFBP8074_00330	CFBP8078_00722	CFBP8082_00940	CFBP8083_01119	CFBP8084_00642	CFBP8356_00742	CFBP8416_00232	CFBP8417_00901	CFBP8419_00537	CP006696_00100	ConnCreek_00067	Dixon_01896	EB921_02203	ESVL_00735	Fb7_02606	Fillmore_02385	GV156_01421	Griffin1_00455	Hib4_02727	IVIA5235_00923	IVIA65862_01661	IVIA6629_00829	J1a12_02736	LM10_02583	M12_02315	M23_02382	MUL0034_02497	OLS0478_01650
rpoH		RNA polymerase sigma factor RpoH	64	64	1	521	3114				845	866	865	ATCC35871_01052	ATCC35879P_02422	AlmaEM3_00050	BB01_02072	BB164_00085	CCPM1_00259	CFBP8069_00668	CFBP8073_00363	CFBP8074_00333	CFBP8078_00725	CFBP8082_00937	CFBP8083_01122	CFBP8084_00639	CFBP8356_00739	CFBP8416_00229	CFBP8417_00904	CFBP8419_00540	CP006696_00097	ConnCreek_00070	Dixon_01893	EB921_02206	ESVL_00738	Fb7_02603	Fillmore_02382	GV156_01418	Griffin1_00452	Hib4_02724	IVIA5235_00920	IVIA65862_01658	IVIA6629_00826	J1a12_02733	LM10_02580	M12_02312	M23_02379	MUL0034_02500	OLS0478_01653
purE		N5-carboxyaminoimidazole ribonucleotide mutase	64	64	1	521	3137				503	503	503	ATCC35871_01068	ATCC35879P_02404	AlmaEM3_00066	BB01_02088	BB164_00102	CCPM1_00276	CFBP8069_00652	CFBP8073_00377	CFBP8074_00347	CFBP8078_00740	CFBP8082_00921	CFBP8083_01138	CFBP8084_00623	CFBP8356_00724	CFBP8416_00213	CFBP8417_00920	CFBP8419_00555	CP006696_00082	ConnCreek_00087	Dixon_01877	EB921_02237	ESVL_00754	Fb7_02589	Fillmore_02366	GV156_01401	Griffin1_00436	Hib4_02712	IVIA5235_00903	IVIA65862_01642	IVIA6629_00809	J1a12_02719	LM10_02564	M12_02296	M23_02362	MUL0034_02514	OLS0478_01667
pth		Peptidyl-tRNA hydrolase	64	64	1	521	3183				578	578	578	ATCC35871_01089	ATCC35879P_02381	AlmaEM3_00086	BB01_02108	BB164_00128	CCPM1_00298	CFBP8069_00629	CFBP8073_00398	CFBP8074_00368	CFBP8078_00761	CFBP8082_00899	CFBP8083_01160	CFBP8084_00601	CFBP8356_00703	CFBP8416_00192	CFBP8417_00939	CFBP8419_00576	CP006696_00057	ConnCreek_00110	Dixon_01858	EB921_02215	ESVL_00774	Fb7_02566	Fillmore_02346	GV156_01379	Griffin1_00416	Hib4_02690	IVIA5235_00880	IVIA65862_01622	IVIA6629_00789	J1a12_02697	LM10_02544	M12_02276	M23_02339	MUL0034_02537	OLS0478_01689
lspA		Lipoprotein signal peptidase	64	64	1	521	8951				503	635	505	ATCC35871_01109	ATCC35879P_01049	AlmaEM3_01581	BB01_01794	BB164_01050	CCPM1_02186	CFBP8069_01440	CFBP8073_00923	CFBP8074_01497	CFBP8078_00019	CFBP8082_01409	CFBP8083_01733	CFBP8084_00296	CFBP8356_01383	CFBP8416_01436	CFBP8417_01444	CFBP8419_01735	CP006696_02319	ConnCreek_00782	Dixon_00614	EB921_01569	ESVL_02383	Fb7_00684	Fillmore_01704	GV156_00697	Griffin1_00515	Hib4_00668	IVIA5235_00204	IVIA65862_02417	IVIA6629_02404	J1a12_00682	LM10_01831	M12_01624	M23_01671	MUL0034_01406	OLS0478_00686
rpsT		30S ribosomal protein S20	64	64	1	521	8955				293	329	328	ATCC35871_01113	ATCC35879P_01045	AlmaEM3_01585	BB01_01798	BB164_01054	CCPM1_02181	CFBP8069_01436	CFBP8073_00919	CFBP8074_01493	CFBP8078_00023	CFBP8082_01413	CFBP8083_01729	CFBP8084_00292	CFBP8356_01379	CFBP8416_01432	CFBP8417_01448	CFBP8419_01731	CP006696_02323	ConnCreek_00778	Dixon_00618	EB921_01573	ESVL_02379	Fb7_00679	Fillmore_01708	GV156_00701	Griffin1_00520	Hib4_00664	IVIA5235_00200	IVIA65862_02421	IVIA6629_02408	J1a12_00678	LM10_01835	M12_01628	M23_01675	MUL0034_01410	OLS0478_00682
rpmA		50S ribosomal protein L27	64	64	1	521	8957				257	257	257	ATCC35871_01115	ATCC35879P_01043	AlmaEM3_01587	BB01_01800	BB164_01056	CCPM1_02179	CFBP8069_01434	CFBP8073_00917	CFBP8074_01491	CFBP8078_00025	CFBP8082_01415	CFBP8083_01727	CFBP8084_00290	CFBP8356_01377	CFBP8416_01430	CFBP8417_01450	CFBP8419_01729	CP006696_02325	ConnCreek_00776	Dixon_00620	EB921_01575	ESVL_02377	Fb7_00677	Fillmore_01710	GV156_00703	Griffin1_00522	Hib4_00662	IVIA5235_00198	IVIA65862_02423	IVIA6629_02410	J1a12_00676	LM10_01837	M12_01630	M23_01677	MUL0034_01412	OLS0478_00680
guaA		GMP synthase [glutamine-hydrolyzing]	64	64	1	521	8971				1295	1568	1563	ATCC35871_01119	ATCC35879P_01038	AlmaEM3_01591	BB01_01804	BB164_01060	CCPM1_02174	CFBP8069_01429	CFBP8073_00912	CFBP8074_01485	CFBP8078_00029	CFBP8082_01420	CFBP8083_01722	CFBP8084_00284	CFBP8356_01371	CFBP8416_01423	CFBP8417_01454	CFBP8419_02370	CP006696_02331	ConnCreek_00771	Dixon_00624	EB921_01580	ESVL_02373	Fb7_00671	Fillmore_01714	GV156_00708	Griffin1_00527	Hib4_00656	IVIA5235_00193	IVIA65862_02427	IVIA6629_02414	J1a12_00671	LM10_01841	M12_01634	M23_01682	MUL0034_01417	OLS0478_00674
dsbE		Thiol:disulfide interchange protein DsbE	64	64	1	521	9024				593	599	593	ATCC35871_01152	ATCC35879P_00999	AlmaEM3_01625	BB01_01838	BB164_01095	CCPM1_02134	CFBP8069_01391	CFBP8073_00874	CFBP8074_01451	CFBP8078_00062	CFBP8082_01457	CFBP8083_01685	CFBP8084_00250	CFBP8356_01333	CFBP8416_01388	CFBP8417_01487	CFBP8419_02053	CP006696_02368	ConnCreek_00733	Dixon_00658	EB921_01618	ESVL_02339	Fb7_00636	Fillmore_01748	GV156_00746	Griffin1_00567	Hib4_00620	IVIA5235_00155	IVIA65862_02461	IVIA6629_02448	J1a12_00636	LM10_01875	M12_01668	M23_01720	MUL0034_01451	OLS0478_00640
mltG		Endolytic murein transglycosylase	64	64	1	521	9047				1046	1094	1093	ATCC35871_01170	ATCC35879P_00981	AlmaEM3_01643	BB01_01856	BB164_01114	CCPM1_02115	CFBP8069_01372	CFBP8073_00856	CFBP8074_01433	CFBP8078_00081	CFBP8082_01475	CFBP8083_01667	CFBP8084_00231	CFBP8356_01314	CFBP8416_01370	CFBP8417_00420	CFBP8419_02034	CP006696_02386	ConnCreek_00715	Dixon_02002	EB921_01637	ESVL_01118	Fb7_00617	Fillmore_01767	GV156_00765	Griffin1_00585	Hib4_00600	IVIA5235_00136	IVIA65862_01434	IVIA6629_01047	J1a12_00616	LM10_01893	M12_01686	M23_01739	MUL0034_01470	OLS0478_00622
pabB		Aminodeoxychorismate synthase component 1	64	64	1	521	9048				1208	1358	1355	ATCC35871_01171	ATCC35879P_00980	AlmaEM3_01644	BB01_01857	BB164_01115	CCPM1_02114	CFBP8069_01371	CFBP8073_00855	CFBP8074_01432	CFBP8078_00082	CFBP8082_01476	CFBP8083_01666	CFBP8084_00230	CFBP8356_01313	CFBP8416_01369	CFBP8417_00419	CFBP8419_02033	CP006696_02387	ConnCreek_00714	Dixon_02003	EB921_01638	ESVL_01117	Fb7_00616	Fillmore_01768	GV156_00766	Griffin1_00586	Hib4_00599	IVIA5235_00135	IVIA65862_01435	IVIA6629_01048	J1a12_00615	LM10_01894	M12_01687	M23_01740	MUL0034_01471	OLS0478_00621
bpt		Aspartate/glutamate leucyltransferase	64	64	1	521	7179				761	818	765	ATCC35871_01184	ATCC35879P_00348	AlmaEM3_02379	BB01_01732	BB164_01926	CCPM1_00098	CFBP8069_01542	CFBP8073_02144	CFBP8074_02230	CFBP8078_00773	CFBP8082_01011	CFBP8083_00483	CFBP8084_00441	CFBP8356_01986	CFBP8416_02369	CFBP8417_01165	CFBP8419_00369	CP006696_00540	ConnCreek_01652	Dixon_01253	EB921_01838	ESVL_02179	Fb7_02038	Fillmore_00401	GV156_01534	Griffin1_02177	Hib4_02251	IVIA5235_01152	IVIA65862_00934	IVIA6629_02148	J1a12_01404	LM10_00401	M12_00348	M23_00346	MUL0034_00173	OLS0478_01008
rsmI		Ribosomal RNA small subunit methyltransferase I	64	64	1	521	9245				821	821	821	ATCC35871_01210	ATCC35879P_00886	AlmaEM3_01788	BB01_00644	BB164_01237	CCPM1_02017	CFBP8069_01089	CFBP8073_01863	CFBP8074_01413	CFBP8078_00193	CFBP8082_01296	CFBP8083_01571	CFBP8084_00137	CFBP8356_00970	CFBP8416_00388	CFBP8417_00312	CFBP8419_02020	CP006696_02485	ConnCreek_00615	Dixon_02108	EB921_01478	ESVL_01313	Fb7_00509	Fillmore_01874	GV156_00863	Griffin1_00077	Hib4_00488	IVIA5235_02024	IVIA65862_00713	IVIA6629_01173	J1a12_00509	LM10_02004	M12_01795	M23_01837	MUL0034_01564	OLS0478_00529
hemH		Ferrochelatase	64	64	1	521	9226				962	1001	966	ATCC35871_01223	ATCC35879P_00899	AlmaEM3_01801	BB01_00631	BB164_01224	CCPM1_02031	CFBP8069_01102	CFBP8073_01850	CFBP8074_01402	CFBP8078_00179	CFBP8082_01283	CFBP8083_01584	CFBP8084_00150	CFBP8356_00983	CFBP8416_00375	CFBP8417_00325	CFBP8419_02007	CP006696_02472	ConnCreek_00628	Dixon_02095	EB921_01465	ESVL_01326	Fb7_00521	Fillmore_01861	GV156_00850	Griffin1_00064	Hib4_00502	IVIA5235_02037	IVIA65862_00700	IVIA6629_01159	J1a12_00521	LM10_01991	M12_01782	M23_01824	MUL0034_01551	OLS0478_00542
fabA		3-hydroxydecanoyl-[acyl-carrier-protein] dehydratase	64	64	1	521	9220				518	518	518	ATCC35871_01227	ATCC35879P_00903	AlmaEM3_01805	BB01_00627	BB164_01220	CCPM1_02035	CFBP8069_01106	CFBP8073_01846	CFBP8074_01397	CFBP8078_00175	CFBP8082_01279	CFBP8083_01588	CFBP8084_00154	CFBP8356_00987	CFBP8416_00371	CFBP8417_00329	CFBP8419_02003	CP006696_02467	ConnCreek_00632	Dixon_02091	EB921_01461	ESVL_01330	Fb7_00526	Fillmore_01857	GV156_00846	Griffin1_00059	Hib4_00507	IVIA5235_02041	IVIA65862_00696	IVIA6629_01155	J1a12_00526	LM10_01987	M12_01778	M23_01820	MUL0034_01547	OLS0478_00547
purN		Phosphoribosylglycinamide formyltransferase	64	64	1	521	9205				668	767	674	ATCC35871_01236	ATCC35879P_00912	AlmaEM3_01814	BB01_00618	BB164_01212	CCPM1_02044	CFBP8069_01115	CFBP8073_01837	CFBP8074_01387	CFBP8078_00166	CFBP8082_01270	CFBP8083_01597	CFBP8084_00163	CFBP8356_00996	CFBP8416_00361	CFBP8417_00338	CFBP8419_01994	CP006696_02458	ConnCreek_00641	Dixon_02082	EB921_01452	ESVL_01339	Fb7_00537	Fillmore_01848	GV156_00837	Griffin1_00050	Hib4_00518	IVIA5235_02050	IVIA65862_00687	IVIA6629_01146	J1a12_00536	LM10_01978	M12_01769	M23_01811	MUL0034_01538	OLS0478_00557
hda		DnaA regulatory inactivator Hda	64	64	1	521	9201				701	782	702	ATCC35871_01240	ATCC35879P_00916	AlmaEM3_01818	BB01_00614	BB164_01207	CCPM1_02049	CFBP8069_01119	CFBP8073_01509	CFBP8074_01383	CFBP8078_00162	CFBP8082_01266	CFBP8083_01601	CFBP8084_00167	CFBP8356_01000	CFBP8416_00357	CFBP8417_00342	CFBP8419_01990	CP006696_02454	ConnCreek_00645	Dixon_02078	EB921_01448	ESVL_01343	Fb7_00541	Fillmore_01844	GV156_00833	Griffin1_00046	Hib4_00522	IVIA5235_02054	IVIA65862_00683	IVIA6629_01142	J1a12_00540	LM10_01974	M12_01765	M23_01807	MUL0034_01534	OLS0478_00561
group_6600		hypothetical protein	64	64	1	521	9185				218	221	220	ATCC35871_01252	ATCC35879P_00928	AlmaEM3_00613	BB01_00602	BB164_01195	CCPM1_02061	CFBP8069_01131	CFBP8073_01496	CFBP8074_01370	CFBP8078_00150	CFBP8082_01254	CFBP8083_01613	CFBP8084_00179	CFBP8356_01012	CFBP8416_00345	CFBP8417_00354	CFBP8419_01978	CP006696_02442	ConnCreek_00657	Dixon_02066	EB921_01436	ESVL_01355	Fb7_00553	Fillmore_01832	GV156_00820	Griffin1_00033	Hib4_00534	IVIA5235_02067	IVIA65862_00671	IVIA6629_01130	J1a12_00552	LM10_01962	M12_01753	M23_01795	MUL0034_01522	OLS0478_00573
gmd		GDP-mannose 4,6-dehydratase	64	64	1	521	9180				1040	1040	1040	ATCC35871_01256	ATCC35879P_00932	AlmaEM3_00609	BB01_00598	BB164_01191	CCPM1_02065	CFBP8069_01135	CFBP8073_01492	CFBP8074_01366	CFBP8078_00146	CFBP8082_01250	CFBP8083_01617	CFBP8084_00183	CFBP8356_01016	CFBP8416_00341	CFBP8417_00358	CFBP8419_01974	CP006696_02438	ConnCreek_00661	Dixon_02062	EB921_01432	ESVL_01359	Fb7_00557	Fillmore_01828	GV156_00816	Griffin1_00028	Hib4_00538	IVIA5235_02071	IVIA65862_00667	IVIA6629_01126	J1a12_00556	LM10_01958	M12_01749	M23_01791	MUL0034_01518	OLS0478_00577
slyD		FKBP-type peptidyl-prolyl cis-trans isomerase SlyD	64	64	1	521	9123				479	479	479	ATCC35871_01297	ATCC35879P_00958	AlmaEM3_00569	BB01_00557	BB164_01149	CCPM1_02092	CFBP8069_01163	CFBP8073_01464	CFBP8074_01339	CFBP8078_00106	CFBP8082_01224	CFBP8083_01644	CFBP8084_00209	CFBP8356_01042	CFBP8416_00298	CFBP8417_00400	CFBP8419_01947	CP006696_02409	ConnCreek_00690	Dixon_02021	EB921_01405	ESVL_01402	Fb7_00595	Fillmore_01787	GV156_00788	Griffin1_00604	Hib4_00579	IVIA5235_02098	IVIA65862_00625	IVIA6629_01083	J1a12_00594	LM10_01917	M12_01705	M23_01762	MUL0034_01492	OLS0478_00603
dctA2		C4-dicarboxylate transport protein 2	64	64	1	521	9119				1313	1313	1313	ATCC35871_01301	ATCC35879P_00962	AlmaEM3_00565	BB01_00553	BB164_01145	CCPM1_02096	CFBP8069_01167	CFBP8073_01460	CFBP8074_01335	CFBP8078_00102	CFBP8082_01220	CFBP8083_01648	CFBP8084_00213	CFBP8356_01046	CFBP8416_00294	CFBP8417_00404	CFBP8419_01943	CP006696_02406	ConnCreek_00694	Dixon_02017	EB921_01401	ESVL_01406	Fb7_00599	Fillmore_01783	GV156_00784	Griffin1_00600	Hib4_00582	IVIA5235_02102	IVIA65862_00621	IVIA6629_01079	J1a12_00598	LM10_01913	M12_01701	M23_01758	MUL0034_01488	OLS0478_00607
rfbA		Glucose-1-phosphate thymidylyltransferase 1	64	64	1	521	4936				839	887	886	ATCC35871_01316	ATCC35879P_00229	AlmaEM3_00840	BB01_01632	BB164_02090	CCPM1_01667	CFBP8069_01193	CFBP8073_00583	CFBP8074_00480	CFBP8078_01255	CFBP8082_00509	CFBP8083_00599	CFBP8084_01085	CFBP8356_00798	CFBP8416_00759	CFBP8417_00775	CFBP8419_00820	CP006696_00425	ConnCreek_01534	Dixon_00446	EB921_00092	ESVL_01700	Fb7_00236	Fillmore_00292	GV156_00231	Griffin1_00796	Hib4_00224	IVIA5235_02245	IVIA65862_01343	IVIA6629_01629	J1a12_00232	LM10_00288	M12_00235	M23_00230	MUL0034_02186	OLS0478_00802
etfB		Electron transfer flavoprotein subunit beta	64	64	1	521	4934				689	749	743	ATCC35871_01318	ATCC35879P_00227	AlmaEM3_00842	BB01_01634	BB164_02092	CCPM1_01669	CFBP8069_01191	CFBP8073_00581	CFBP8074_00482	CFBP8078_01257	CFBP8082_00511	CFBP8083_00601	CFBP8084_01087	CFBP8356_00800	CFBP8416_00757	CFBP8417_00773	CFBP8419_00822	CP006696_00423	ConnCreek_01532	Dixon_00448	EB921_00094	ESVL_01698	Fb7_00233	Fillmore_00290	GV156_00229	Griffin1_00798	Hib4_00222	IVIA5235_02247	IVIA65862_01341	IVIA6629_01627	J1a12_00230	LM10_00286	M12_00233	M23_00228	MUL0034_02188	OLS0478_00804
pnp		Polyribonucleotide nucleotidyltransferase	64	64	1	521	4902				2102	2102	2102	ATCC35871_01335	ATCC35879P_00215	AlmaEM3_00859	BB01_01650	BB164_02108	CCPM1_01682	CFBP8069_02077	CFBP8073_00568	CFBP8074_00496	CFBP8078_01274	CFBP8082_00523	CFBP8083_00613	CFBP8084_01103	CFBP8356_00812	CFBP8416_00740	CFBP8417_00756	CFBP8419_00833	CP006696_00408	ConnCreek_01519	Dixon_00465	EB921_00107	ESVL_01681	Fb7_00221	Fillmore_00273	GV156_00216	Griffin1_00813	Hib4_00211	IVIA5235_02260	IVIA65862_01324	IVIA6629_01610	J1a12_00218	LM10_00270	M12_00218	M23_00215	MUL0034_02204	OLS0478_00816
rbfA		Ribosome-binding factor A	64	64	1	521	4899				377	377	377	ATCC35871_01338	ATCC35879P_00212	AlmaEM3_00862	BB01_01653	BB164_02111	CCPM1_01685	CFBP8069_02080	CFBP8073_00565	CFBP8074_00499	CFBP8078_01277	CFBP8082_00526	CFBP8083_00616	CFBP8084_01106	CFBP8356_00815	CFBP8416_00737	CFBP8417_00753	CFBP8419_00836	CP006696_00405	ConnCreek_01516	Dixon_00468	EB921_00110	ESVL_01678	Fb7_00218	Fillmore_00270	GV156_00213	Griffin1_00816	Hib4_00208	IVIA5235_02263	IVIA65862_01321	IVIA6629_01607	J1a12_00215	LM10_00267	M12_00215	M23_00212	MUL0034_02207	OLS0478_00819
rimP		Ribosome maturation factor RimP	64	64	1	521	4896				599	638	599	ATCC35871_01341	ATCC35879P_00209	AlmaEM3_00865	BB01_01656	BB164_02114	CCPM1_01688	CFBP8069_02083	CFBP8073_00562	CFBP8074_00502	CFBP8078_01280	CFBP8082_00529	CFBP8083_00619	CFBP8084_01109	CFBP8356_00818	CFBP8416_00734	CFBP8417_00750	CFBP8419_00839	CP006696_00402	ConnCreek_01513	Dixon_00471	EB921_00113	ESVL_01675	Fb7_00215	Fillmore_00267	GV156_00210	Griffin1_00819	Hib4_00205	IVIA5235_02266	IVIA65862_01318	IVIA6629_01604	J1a12_00212	LM10_00264	M12_00212	M23_00209	MUL0034_02210	OLS0478_00822
pgi		Glucose-6-phosphate isomerase	64	64	1	521	4891				1508	1514	1508	ATCC35871_01346	ATCC35879P_00206	AlmaEM3_00870	BB01_01661	BB164_02119	CCPM1_01691	CFBP8069_02086	CFBP8073_00559	CFBP8074_00505	CFBP8078_01285	CFBP8082_00532	CFBP8083_00622	CFBP8084_01113	CFBP8356_00821	CFBP8416_00729	CFBP8417_00745	CFBP8419_00843	CP006696_00399	ConnCreek_01510	Dixon_00476	EB921_00116	ESVL_01671	Fb7_00211	Fillmore_00262	GV156_00207	Griffin1_00824	Hib4_00202	IVIA5235_02269	IVIA65862_01314	IVIA6629_01600	J1a12_00208	LM10_00259	M12_00207	M23_00206	MUL0034_02214	OLS0478_00826
panC		Pantothenate synthetase	64	64	1	521	4887				845	845	845	ATCC35871_01348	ATCC35879P_00204	AlmaEM3_00872	BB01_01663	BB164_02121	CCPM1_01693	CFBP8069_02088	CFBP8073_00557	CFBP8074_00507	CFBP8078_01287	CFBP8082_00534	CFBP8083_00624	CFBP8084_01115	CFBP8356_00823	CFBP8416_00727	CFBP8417_00743	CFBP8419_00845	CP006696_00397	ConnCreek_01508	Dixon_00478	EB921_00118	ESVL_01669	Fb7_00209	Fillmore_00260	GV156_00205	Griffin1_00826	Hib4_00200	IVIA5235_02271	IVIA65862_01312	IVIA6629_01598	J1a12_00206	LM10_00257	M12_00205	M23_00204	MUL0034_02216	OLS0478_00828
yajC		Sec translocon accessory complex subunit YajC	64	64	1	521	4880				227	350	348	ATCC35871_01355	ATCC35879P_00197	AlmaEM3_00879	BB01_01670	BB164_02129	CCPM1_01700	CFBP8069_02095	CFBP8073_00550	CFBP8074_00514	CFBP8078_01294	CFBP8082_00541	CFBP8083_00631	CFBP8084_01122	CFBP8356_00830	CFBP8416_00718	CFBP8417_00736	CFBP8419_00852	CP006696_00390	ConnCreek_01501	Dixon_00485	EB921_00125	ESVL_01662	Fb7_00201	Fillmore_00253	GV156_00198	Griffin1_00833	Hib4_00193	IVIA5235_02278	IVIA65862_01305	IVIA6629_01591	J1a12_00199	LM10_00250	M12_00198	M23_00197	MUL0034_02223	OLS0478_00835
pepQ		Xaa-Pro dipeptidase	64	64	1	521	4874				1202	1202	1202	ATCC35871_01362	ATCC35879P_00193	AlmaEM3_00886	BB01_01677	BB164_02136	CCPM1_01704	CFBP8069_01910	CFBP8073_00546	CFBP8074_00518	CFBP8078_01301	CFBP8082_00545	CFBP8083_00635	CFBP8084_01128	CFBP8356_00834	CFBP8416_00711	CFBP8417_00730	CFBP8419_00856	CP006696_00384	ConnCreek_01497	Dixon_00491	EB921_00129	ESVL_01656	Fb7_00197	Fillmore_00247	GV156_00194	Griffin1_00839	Hib4_00189	IVIA5235_02282	IVIA65862_01299	IVIA6629_01585	J1a12_00195	LM10_00243	M12_00192	M23_00193	MUL0034_02229	OLS0478_00839
trpC		Indole-3-glycerol phosphate synthase	64	64	1	521	4861				794	794	794	ATCC35871_01367	ATCC35879P_00187	AlmaEM3_00890	BB01_01681	BB164_02140	CCPM1_01709	CFBP8069_01916	CFBP8073_00539	CFBP8074_00522	CFBP8078_01305	CFBP8082_00551	CFBP8083_00641	CFBP8084_01133	CFBP8356_00839	CFBP8416_00707	CFBP8417_00726	CFBP8419_00861	CP006696_00379	ConnCreek_01491	Dixon_00495	EB921_00135	ESVL_01652	Fb7_00193	Fillmore_00243	GV156_00188	Griffin1_00843	Hib4_00185	IVIA5235_02288	IVIA65862_01295	IVIA6629_01581	J1a12_00191	LM10_00239	M12_00188	M23_00187	MUL0034_02234	OLS0478_00843
group_6616		hypothetical protein	64	64	1	521	4848				452	524	453	ATCC35871_01376	ATCC35879P_00177	AlmaEM3_00899	BB01_01690	BB164_02149	CCPM1_01719	CFBP8069_01927	CFBP8073_00528	CFBP8074_00533	CFBP8078_01314	CFBP8082_00561	CFBP8083_00651	CFBP8084_01142	CFBP8356_00849	CFBP8416_00697	CFBP8417_00717	CFBP8419_00871	CP006696_00368	ConnCreek_01481	Dixon_00504	EB921_00145	ESVL_01643	Fb7_00184	Fillmore_00234	GV156_00178	Griffin1_00852	Hib4_00175	IVIA5235_02298	IVIA65862_01286	IVIA6629_01572	J1a12_00182	LM10_00230	M12_00179	M23_00177	MUL0034_02243	OLS0478_00853
group_6617		hypothetical protein	64	64	1	521	4846				647	707	705	ATCC35871_01378	ATCC35879P_00175	AlmaEM3_00901	BB01_01692	BB164_02151	CCPM1_01721	CFBP8069_01929	CFBP8073_00526	CFBP8074_00535	CFBP8078_01316	CFBP8082_00563	CFBP8083_00653	CFBP8084_01144	CFBP8356_00851	CFBP8416_00695	CFBP8417_02058	CFBP8419_00873	CP006696_00366	ConnCreek_01479	Dixon_01510	EB921_00147	ESVL_01641	Fb7_00182	Fillmore_00175	GV156_00176	Griffin1_00854	Hib4_00173	IVIA5235_02300	IVIA65862_01284	IVIA6629_01570	J1a12_00180	LM10_00174	M12_00177	M23_00175	MUL0034_02245	OLS0478_00855
queD		6-carboxy-5,6,7,8-tetrahydropterin synthase	64	64	1	521	4838				353	356	355	ATCC35871_01384	ATCC35879P_00168	AlmaEM3_00906	BB01_01698	BB164_02155	CCPM1_01728	CFBP8069_01936	CFBP8073_00519	CFBP8074_00541	CFBP8078_01322	CFBP8082_00570	CFBP8083_00660	CFBP8084_01151	CFBP8356_00857	CFBP8416_00691	CFBP8417_02052	CFBP8419_00879	CP006696_00359	ConnCreek_01472	Dixon_01515	EB921_00154	ESVL_01634	Fb7_00177	Fillmore_00169	GV156_00169	Griffin1_00859	Hib4_00168	IVIA5235_02307	IVIA65862_01277	IVIA6629_01563	J1a12_00175	LM10_00169	M12_00170	M23_00168	MUL0034_02252	OLS0478_00861
prfC		Peptide chain release factor 3	64	64	1	521	4819				1604	1646	1608	ATCC35871_01402	ATCC35879P_00151	AlmaEM3_00924	BB01_01716	BB164_02173	CCPM1_01746	CFBP8069_01953	CFBP8073_00500	CFBP8074_00558	CFBP8078_01995	CFBP8082_00588	CFBP8083_00677	CFBP8084_01169	CFBP8356_00874	CFBP8416_00672	CFBP8417_02034	CFBP8419_00896	CP006696_00342	ConnCreek_01455	Dixon_01533	EB921_02370	ESVL_01616	Fb7_00160	Fillmore_00151	GV156_00152	Griffin1_00878	Hib4_00151	IVIA5235_02324	IVIA65862_01259	IVIA6629_01545	J1a12_00158	LM10_00151	M12_00152	M23_00151	MUL0034_02269	OLS0478_00878
group_6621		hypothetical protein	64	64	1	521	4807				1412	1415	1414	ATCC35871_01411	ATCC35879P_00140	AlmaEM3_00936	BB01_00439	BB164_02694	CCPM1_02782	CFBP8069_02183	CFBP8073_02094	CFBP8074_00569	CFBP8078_01573	CFBP8082_01195	CFBP8083_00688	CFBP8084_00908	CFBP8356_00959	CFBP8416_00660	CFBP8417_01263	CFBP8419_00907	CP006696_00331	ConnCreek_01444	Dixon_00939	EB921_02046	ESVL_01604	Fb7_00149	Fillmore_00139	GV156_00141	Griffin1_00707	Hib4_00140	IVIA5235_02333	IVIA65862_01247	IVIA6629_01533	J1a12_00144	LM10_00139	M12_00140	M23_00140	MUL0034_02280	OLS0478_00889
dut		Deoxyuridine 5'-triphosphate nucleotidohydrolase	64	64	1	521	4780				467	467	467	ATCC35871_01426	ATCC35879P_00127	AlmaEM3_00949	BB01_00426	BB164_02706	CCPM1_02795	CFBP8069_02046	CFBP8073_01000	CFBP8074_00583	CFBP8078_01588	CFBP8082_01117	CFBP8083_00701	CFBP8084_00921	CFBP8356_00944	CFBP8416_00647	CFBP8417_01276	CFBP8419_00921	CP006696_00317	ConnCreek_01431	Dixon_00952	EB921_02054	ESVL_01591	Fb7_00134	Fillmore_00126	GV156_00128	Griffin1_00721	Hib4_00128	IVIA5235_02345	IVIA65862_01234	IVIA6629_01520	J1a12_00129	LM10_00126	M12_00126	M23_00128	MUL0034_02293	OLS0478_00902
coaBC		Coenzyme A biosynthesis bifunctional protein CoaBC	64	64	1	521	4778				1229	1229	1229	ATCC35871_01427	ATCC35879P_00126	AlmaEM3_00950	BB01_00425	BB164_02707	CCPM1_02796	CFBP8069_02045	CFBP8073_00999	CFBP8074_00584	CFBP8078_01589	CFBP8082_01118	CFBP8083_00702	CFBP8084_00922	CFBP8356_00943	CFBP8416_00646	CFBP8417_01277	CFBP8419_00922	CP006696_00316	ConnCreek_01430	Dixon_00953	EB921_02055	ESVL_01590	Fb7_00133	Fillmore_00125	GV156_00127	Griffin1_00722	Hib4_00127	IVIA5235_02346	IVIA65862_01233	IVIA6629_01519	J1a12_00128	LM10_00125	M12_00125	M23_00127	MUL0034_02294	OLS0478_00903
argS		Arginine--tRNA ligase	64	64	1	521	4776				1688	1760	1702	ATCC35871_01429	ATCC35879P_00124	AlmaEM3_00952	BB01_00423	BB164_02709	CCPM1_02798	CFBP8069_02043	CFBP8073_00997	CFBP8074_00586	CFBP8078_01591	CFBP8082_01120	CFBP8083_00704	CFBP8084_00924	CFBP8356_00941	CFBP8416_00644	CFBP8417_01279	CFBP8419_00924	CP006696_00314	ConnCreek_01428	Dixon_00955	EB921_02057	ESVL_01588	Fb7_00131	Fillmore_00123	GV156_00125	Griffin1_00724	Hib4_00125	IVIA5235_02348	IVIA65862_01231	IVIA6629_01517	J1a12_00126	LM10_00123	M12_00123	M23_00125	MUL0034_02296	OLS0478_00905
speE		Polyamine aminopropyltransferase	64	64	1	521	4770				848	857	856	ATCC35871_01433	ATCC35879P_00120	AlmaEM3_00956	BB01_00419	BB164_02714	CCPM1_02802	CFBP8069_02039	CFBP8073_00993	CFBP8074_00590	CFBP8078_01596	CFBP8082_01124	CFBP8083_00708	CFBP8084_00929	CFBP8356_00937	CFBP8416_00638	CFBP8417_01284	CFBP8419_00928	CP006696_00310	ConnCreek_01424	Dixon_00960	EB921_02061	ESVL_01583	Fb7_00127	Fillmore_00118	GV156_00121	Griffin1_00729	Hib4_00120	IVIA5235_02352	IVIA65862_01227	IVIA6629_01513	J1a12_00122	LM10_00118	M12_00118	M23_00121	MUL0034_02301	OLS0478_00909
glmS_1		Glutamine--fructose-6-phosphate aminotransferase [isomerizing]	64	64	1	521	4767				1829	1859	1829	ATCC35871_01435	ATCC35879P_00118	AlmaEM3_00958	BB01_00417	BB164_02716	CCPM1_02804	CFBP8069_02037	CFBP8073_00991	CFBP8074_00592	CFBP8078_01598	CFBP8082_01126	CFBP8083_00710	CFBP8084_00931	CFBP8356_00935	CFBP8416_00636	CFBP8417_01286	CFBP8419_00930	CP006696_00308	ConnCreek_01422	Dixon_00962	EB921_02063	ESVL_01581	Fb7_00125	Fillmore_00116	GV156_00119	Griffin1_00731	Hib4_00118	IVIA5235_02354	IVIA65862_01225	IVIA6629_01511	J1a12_00120	LM10_00116	M12_00116	M23_00119	MUL0034_02303	OLS0478_00911
lptG		Lipopolysaccharide export system permease protein LptG	64	64	1	521	4764				1106	1109	1106	ATCC35871_01437	ATCC35879P_00115	AlmaEM3_00960	BB01_00415	BB164_02718	CCPM1_02807	CFBP8069_02034	CFBP8073_00988	CFBP8074_00594	CFBP8078_01600	CFBP8082_01129	CFBP8083_00713	CFBP8084_00933	CFBP8356_00932	CFBP8416_00634	CFBP8417_01288	CFBP8419_00933	CP006696_00306	ConnCreek_01419	Dixon_00964	EB921_02066	ESVL_01579	Fb7_00122	Fillmore_00114	GV156_00116	Griffin1_00733	Hib4_00116	IVIA5235_02357	IVIA65862_01223	IVIA6629_01509	J1a12_00118	LM10_00114	M12_00114	M23_00116	MUL0034_02305	OLS0478_00913
[truncated: 9,779 more rows]
[truncated: 28 more columns]
